# Supplementary material for: Small-Molecule Inhibitor Leads of Ribosome-Inactivating Proteins Developed Using the Doorstop Approach
Source: PLoS One. 2011 Mar 24;6(3):e17883. doi: 10.1371/journal.pone.0017883 (PMC3063779; doi:10.1371/journal.pone.0017883)
Supplement: Dataset S1 — The energy-minimized average conformation of R16b-bound firefly luciferase complex generated by the multiple molecular dynamics simulations. (PDB) [file pone.0017883.s003.pdb]

HEADER    OXIDOREDUCTASE                          30-SEP-10
TITLE     3D MODEL OF THE THERMISTABKE JAPANESE FIREFLY LUCIFERASE 
TITLE    2 COMPLEXED WITH R16B (SMALL-MOLECULE RIP INHIBITOR)
COMPND    MOLECULE: LUCIFERIN 4-MONOOXYGENASE;                                 
COMPND   2 SYNONYM: LUCIFERASE;                                                 
COMPND   3 EC: 1.13.12.7;                                                       
COMPND   4 ENGINEERED: YES;                                                     
COMPND   5 MUTATION: YES                                                        
SOURCE    ORGANISM_SCIENTIFIC: LUCIOLA CRUCIATA;                               
SOURCE   2 ORGANISM_COMMON: JAPANESE FIREFLY;                                   
SOURCE   3 ORGANISM_TAXID: 7051;                                                
SOURCE   4 EXPRESSION_SYSTEM: ESCHERICHIA COLI;                                 
SOURCE   5 EXPRESSION_SYSTEM_TAXID: 562;                                        
SOURCE   6 EXPRESSION_SYSTEM_STRAIN: HB101;                                     
SOURCE   7 EXPRESSION_SYSTEM_VECTOR_TYPE: PLASMID;                              
SOURCE   8 EXPRESSION_SYSTEM_PLASMID: PUC18                                     
EXPDTA    THEORETICAL MODEL                                                     
AUTHOR    YUAN-PING PANG                       
REMARK 220 REMARK: THIS IS AN ENERGY-MINIMIZED AVERAGE OF 1600 SIMILAR CONFORMERS 
REMARK 220         IDENTIFIED BY CLUSTER ANALYSIS FROM 20 10-NS-LONG MOLECULAR
REMARK 220         DYNAMICS SIMULATIONS OF R16B*LUC USING PMEMD WITH THE 
REMARK 220         FF99SB FORCE FIELD. 
ATOM      1  N   ASP     1       4.663 -29.338  11.745
ATOM      2  H   ASP     1       4.307 -28.780  12.512
ATOM      3  CA  ASP     1       5.939 -28.890  11.186
ATOM      4  HA  ASP     1       6.603 -29.752  11.107
ATOM      5  CB  ASP     1       5.683 -28.334   9.760
ATOM      6 2HB  ASP     1       5.096 -29.058   9.188
ATOM      7 3HB  ASP     1       5.075 -27.427   9.821
ATOM      8  CG  ASP     1       6.947 -28.022   8.944
ATOM      9  OD1 ASP     1       8.044 -28.309   9.431
ATOM     10  OD2 ASP     1       6.761 -27.507   7.837
ATOM     11  C   ASP     1       6.594 -27.846  12.114
ATOM     12  O   ASP     1       5.919 -26.931  12.588
ATOM     13  N   GLU     2       7.899 -27.967  12.372
ATOM     14  H   GLU     2       8.396 -28.728  11.933
ATOM     15  CA  GLU     2       8.691 -26.964  13.108
ATOM     16  HA  GLU     2       8.090 -26.536  13.912
ATOM     17  CB  GLU     2       9.942 -27.628  13.731
ATOM     18 2HB  GLU     2      10.503 -28.167  12.963
ATOM     19 3HB  GLU     2      10.609 -26.848  14.106
ATOM     20  CG  GLU     2       9.591 -28.577  14.894
ATOM     21 2HG  GLU     2       9.033 -29.445  14.526
ATOM     22 3HG  GLU     2       8.940 -28.070  15.614
ATOM     23  CD  GLU     2      10.874 -29.033  15.602
ATOM     24  OE1 GLU     2      11.328 -28.257  16.448
ATOM     25  OE2 GLU     2      11.338 -30.116  15.246
ATOM     26  C   GLU     2       9.141 -25.799  12.210
ATOM     27  O   GLU     2       9.470 -24.714  12.691
ATOM     28  N   ASN     3       9.145 -26.007  10.892
ATOM     29  H   ASN     3       8.795 -26.902  10.558
ATOM     30  CA  ASN     3       9.721 -25.104   9.894
ATOM     31  HA  ASN     3      10.569 -24.593  10.352
ATOM     32  CB  ASN     3      10.256 -25.959   8.723
ATOM     33 2HB  ASN     3       9.426 -26.483   8.260
ATOM     34 3HB  ASN     3      10.707 -25.330   7.958
ATOM     35  CG  ASN     3      11.282 -26.992   9.148
ATOM     36  OD1 ASN     3      12.474 -26.736   9.201
ATOM     37  ND2 ASN     3      10.846 -28.189   9.463
ATOM     38 1HD2 ASN     3      11.507 -28.853   9.816
ATOM     39 2HD2 ASN     3       9.841 -28.379   9.414
ATOM     40  C   ASN     3       8.735 -24.001   9.445
ATOM     41  O   ASN     3       8.845 -23.459   8.340
ATOM     42  N   ILE     4       7.747 -23.682  10.289
ATOM     43  H   ILE     4       7.761 -24.129  11.198
ATOM     44  CA  ILE     4       6.720 -22.664  10.044
ATOM     45  HA  ILE     4       7.001 -22.118   9.144
ATOM     46  CB  ILE     4       5.325 -23.293   9.751
ATOM     47  HB  ILE     4       4.663 -22.474   9.457
ATOM     48  CG2 ILE     4       5.418 -24.281   8.563
ATOM     49 1HG2 ILE     4       4.442 -24.491   8.124
ATOM     50 2HG2 ILE     4       6.068 -23.906   7.773
ATOM     51 3HG2 ILE     4       5.848 -25.233   8.882
ATOM     52  CG1 ILE     4       4.701 -23.995  10.989
ATOM     53 2HG1 ILE     4       5.342 -24.819  11.305
ATOM     54 3HG1 ILE     4       4.651 -23.306  11.833
ATOM     55  CD1 ILE     4       3.274 -24.526  10.736
ATOM     56 1HD1 ILE     4       2.609 -23.726  10.405
ATOM     57 2HD1 ILE     4       3.263 -25.316   9.982
ATOM     58 3HD1 ILE     4       2.859 -24.950  11.653
ATOM     59  C   ILE     4       6.687 -21.631  11.177
ATOM     60  O   ILE     4       6.731 -21.956  12.362
ATOM     61  N   VAL     5       6.578 -20.356  10.813
ATOM     62  H   VAL     5       6.508 -20.145   9.825
ATOM     63  CA  VAL     5       6.481 -19.236  11.752
ATOM     64  HA  VAL     5       6.927 -19.545  12.698
ATOM     65  CB  VAL     5       7.275 -18.000  11.260
ATOM     66  HB  VAL     5       6.780 -17.570  10.386
ATOM     67  CG1 VAL     5       7.343 -16.938  12.373
ATOM     68 1HG1 VAL     5       7.823 -17.344  13.265
ATOM     69 2HG1 VAL     5       7.925 -16.070  12.053
ATOM     70 3HG1 VAL     5       6.352 -16.584  12.662
ATOM     71  CG2 VAL     5       8.719 -18.377  10.871
ATOM     72 1HG2 VAL     5       9.305 -17.494  10.610
ATOM     73 2HG2 VAL     5       9.234 -18.883  11.692
ATOM     74 3HG2 VAL     5       8.748 -19.046  10.008
ATOM     75  C   VAL     5       5.008 -18.916  11.995
ATOM     76  O   VAL     5       4.226 -18.748  11.054
ATOM     77  N   VAL     6       4.615 -18.842  13.265
ATOM     78  H   VAL     6       5.305 -18.979  13.987
ATOM     79  CA  VAL     6       3.221 -18.673  13.703
ATOM     80  HA  VAL     6       2.571 -18.612  12.830
ATOM     81  CB  VAL     6       2.751 -19.881  14.565
ATOM     82  HB  VAL     6       3.157 -19.779  15.574
ATOM     83  CG1 VAL     6       1.214 -19.939  14.655
ATOM     84 1HG1 VAL     6       0.897 -20.715  15.354
ATOM     85 2HG1 VAL     6       0.766 -20.149  13.688
ATOM     86 3HG1 VAL     6       0.795 -18.999  15.012
ATOM     87  CG2 VAL     6       3.227 -21.237  13.995
ATOM     88 1HG2 VAL     6       4.314 -21.337  14.053
ATOM     89 2HG2 VAL     6       2.814 -22.070  14.568
ATOM     90 3HG2 VAL     6       2.937 -21.360  12.951
ATOM     91  C   VAL     6       3.089 -17.366  14.485
ATOM     92  O   VAL     6       3.943 -17.056  15.317
ATOM     93  N   GLY     7       2.028 -16.602  14.229
ATOM     94  H   GLY     7       1.384 -16.882  13.495
ATOM     95  CA  GLY     7       1.633 -15.471  15.066
ATOM     96 2HA  GLY     7       2.500 -14.832  15.237
ATOM     97 3HA  GLY     7       0.880 -14.889  14.545
ATOM     98  C   GLY     7       1.042 -15.915  16.415
ATOM     99  O   GLY     7       0.642 -17.072  16.570
ATOM    100  N   PRO     8       0.962 -15.019  17.413
ATOM    101  CD  PRO     8       1.422 -13.634  17.365
ATOM    102 2HD  PRO     8       0.993 -13.091  16.522
ATOM    103 3HD  PRO     8       2.511 -13.615  17.305
ATOM    104  CG  PRO     8       0.970 -13.007  18.692
ATOM    105 2HG  PRO     8      -0.008 -12.538  18.573
ATOM    106 3HG  PRO     8       1.667 -12.255  19.065
ATOM    107  CB  PRO     8       0.854 -14.204  19.637
ATOM    108 2HB  PRO     8       1.840 -14.444  20.045
ATOM    109 3HB  PRO     8       0.189 -14.005  20.480
ATOM    110  CA  PRO     8       0.381 -15.346  18.719
ATOM    111  HA  PRO     8       0.786 -16.291  19.084
ATOM    112  C   PRO     8      -1.155 -15.462  18.665
ATOM    113  O   PRO     8      -1.792 -15.275  17.626
ATOM    114  N   LYS     9      -1.771 -15.734  19.822
ATOM    115  H   LYS     9      -1.185 -15.830  20.636
ATOM    116  CA  LYS     9      -3.191 -15.418  20.038
ATOM    117  HA  LYS     9      -3.766 -15.818  19.203
ATOM    118  CB  LYS     9      -3.688 -16.041  21.362
ATOM    119 2HB  LYS     9      -2.949 -15.872  22.151
ATOM    120 3HB  LYS     9      -4.599 -15.529  21.686
ATOM    121  CG  LYS     9      -3.992 -17.547  21.214
ATOM    122 2HG  LYS     9      -4.804 -17.681  20.495
ATOM    123 3HG  LYS     9      -3.123 -18.075  20.813
ATOM    124  CD  LYS     9      -4.388 -18.157  22.575
ATOM    125 2HD  LYS     9      -3.522 -18.138  23.243
ATOM    126 3HD  LYS     9      -5.162 -17.540  23.043
ATOM    127  CE  LYS     9      -4.904 -19.599  22.396
ATOM    128 2HE  LYS     9      -5.798 -19.568  21.765
ATOM    129 3HE  LYS     9      -4.142 -20.182  21.868
ATOM    130  NZ  LYS     9      -5.221 -20.228  23.703
ATOM    131 1HZ  LYS     9      -5.904 -19.675  24.205
ATOM    132 2HZ  LYS     9      -5.596 -21.158  23.567
ATOM    133 3HZ  LYS     9      -4.386 -20.299  24.272
ATOM    134  C   LYS     9      -3.383 -13.888  20.071
ATOM    135  O   LYS     9      -2.508 -13.205  20.601
ATOM    136  N   PRO    10      -4.505 -13.350  19.561
ATOM    137  CD  PRO    10      -5.592 -14.071  18.909
ATOM    138 2HD  PRO    10      -5.941 -14.904  19.521
ATOM    139 3HD  PRO    10      -5.243 -14.430  17.944
ATOM    140  CG  PRO    10      -6.723 -13.051  18.713
ATOM    141 2HG  PRO    10      -7.434 -13.122  19.540
ATOM    142 3HG  PRO    10      -7.271 -13.211  17.782
ATOM    143  CB  PRO    10      -6.009 -11.694  18.750
ATOM    144 2HB  PRO    10      -5.638 -11.446  17.752
ATOM    145 3HB  PRO    10      -6.665 -10.883  19.073
ATOM    146  CA  PRO    10      -4.826 -11.930  19.704
ATOM    147  HA  PRO    10      -3.979 -11.311  19.401
ATOM    148  C   PRO    10      -5.187 -11.619  21.163
ATOM    149  O   PRO    10      -5.748 -12.469  21.858
ATOM    150  N   PHE    11      -4.900 -10.400  21.629
ATOM    151  H   PHE    11      -4.415  -9.740  21.031
ATOM    152  CA  PHE    11      -5.167 -10.006  23.021
ATOM    153  HA  PHE    11      -4.841 -10.817  23.674
ATOM    154  CB  PHE    11      -4.311  -8.764  23.343
ATOM    155 2HB  PHE    11      -3.285  -8.894  22.986
ATOM    156 3HB  PHE    11      -4.709  -7.867  22.861
ATOM    157  CG  PHE    11      -4.206  -8.493  24.842
ATOM    158  CD1 PHE    11      -5.029  -7.545  25.453
ATOM    159  HD1 PHE    11      -5.759  -7.003  24.860
ATOM    160  CE1 PHE    11      -4.927  -7.295  26.820
ATOM    161  HE1 PHE    11      -5.573  -6.556  27.286
ATOM    162  CZ  PHE    11      -3.997  -7.995  27.588
ATOM    163  HZ  PHE    11      -3.916  -7.800  28.656
ATOM    164  CE2 PHE    11      -3.172  -8.941  26.987
ATOM    165  HE2 PHE    11      -2.444  -9.487  27.584
ATOM    166  CD2 PHE    11      -3.276  -9.187  25.617
ATOM    167  HD2 PHE    11      -2.626  -9.925  25.153
ATOM    168  C   PHE    11      -6.665  -9.776  23.313
ATOM    169  O   PHE    11      -7.098  -9.826  24.462
ATOM    170  N   TYR    12      -7.475  -9.572  22.270
ATOM    171  H   TYR    12      -7.063  -9.595  21.350
ATOM    172  CA  TYR    12      -8.932  -9.435  22.344
ATOM    173  HA  TYR    12      -9.254  -9.653  23.362
ATOM    174  CB  TYR    12      -9.337  -7.983  22.000
ATOM    175 2HB  TYR    12      -8.934  -7.684  21.029
ATOM    176 3HB  TYR    12     -10.423  -7.886  21.932
ATOM    177  CG  TYR    12      -8.886  -6.958  23.040
ATOM    178  CD1 TYR    12      -9.545  -6.930  24.278
ATOM    179  HD1 TYR    12     -10.343  -7.645  24.471
ATOM    180  CE1 TYR    12      -9.194  -6.035  25.287
ATOM    181  HE1 TYR    12      -9.707  -6.051  26.245
ATOM    182  CZ  TYR    12      -8.049  -5.038  25.023
ATOM    183  OH  TYR    12      -7.643  -4.143  25.959
ATOM    184  HH  TYR    12      -8.127  -4.232  26.782
ATOM    185  CE2 TYR    12      -7.389  -5.118  23.632
ATOM    186  HE2 TYR    12      -6.565  -4.451  23.383
ATOM    187  CD2 TYR    12      -7.837  -6.080  22.729
ATOM    188  HD2 TYR    12      -7.343  -6.158  21.758
ATOM    189  C   TYR    12      -9.645 -10.414  21.394
ATOM    190  O   TYR    12      -9.071 -10.806  20.374
ATOM    191  N   PRO    13     -10.913 -10.780  21.674
ATOM    192  CD  PRO    13     -11.656 -10.506  22.904
ATOM    193 2HD  PRO    13     -11.556  -9.469  23.222
ATOM    194 3HD  PRO    13     -11.307 -11.175  23.692
ATOM    195  CG  PRO    13     -13.127 -10.808  22.584
ATOM    196 2HG  PRO    13     -13.631  -9.897  22.251
ATOM    197 3HG  PRO    13     -13.671 -11.201  23.446
ATOM    198  CB  PRO    13     -13.051 -11.812  21.430
ATOM    199 2HB  PRO    13     -12.931 -12.822  21.829
ATOM    200 3HB  PRO    13     -13.951 -11.804  20.810
ATOM    201  CA  PRO    13     -11.778 -11.400  20.667
ATOM    202  HA  PRO    13     -11.298 -12.289  20.258
ATOM    203  C   PRO    13     -12.080 -10.423  19.515
ATOM    204  O   PRO    13     -11.848  -9.216  19.608
ATOM    205  N   ILE    14     -12.617 -10.948  18.412
ATOM    206  H   ILE    14     -12.859 -11.926  18.420
ATOM    207  CA  ILE    14     -13.084 -10.134  17.281
ATOM    208  HA  ILE    14     -12.400  -9.295  17.155
ATOM    209  CB  ILE    14     -13.065 -10.961  15.964
ATOM    210  HB  ILE    14     -13.693 -11.846  16.099
ATOM    211  CG2 ILE    14     -13.636 -10.135  14.782
ATOM    212 1HG2 ILE    14     -14.661  -9.813  14.976
ATOM    213 2HG2 ILE    14     -13.674 -10.721  13.862
ATOM    214 3HG2 ILE    14     -13.035  -9.244  14.587
ATOM    215  CG1 ILE    14     -11.608 -11.423  15.658
ATOM    216 2HG1 ILE    14     -11.217 -12.003  16.497
ATOM    217 3HG1 ILE    14     -10.957 -10.553  15.560
ATOM    218  CD1 ILE    14     -11.482 -12.295  14.394
ATOM    219 1HD1 ILE    14     -10.464 -12.678  14.294
ATOM    220 2HD1 ILE    14     -11.700 -11.725  13.491
ATOM    221 3HD1 ILE    14     -12.159 -13.151  14.431
ATOM    222  C   ILE    14     -14.465  -9.553  17.614
ATOM    223  O   ILE    14     -15.332 -10.265  18.111
ATOM    224  N   GLU    15     -14.662  -8.266  17.317
ATOM    225  H   GLU    15     -13.897  -7.756  16.914
ATOM    226  CA  GLU    15     -15.915  -7.538  17.558
ATOM    227  HA  GLU    15     -16.107  -7.510  18.632
ATOM    228  CB  GLU    15     -15.795  -6.085  17.028
ATOM    229 2HB  GLU    15     -15.702  -6.128  15.940
ATOM    230 3HB  GLU    15     -16.728  -5.547  17.214
ATOM    231  CG  GLU    15     -14.595  -5.269  17.582
ATOM    232 2HG  GLU    15     -13.660  -5.827  17.468
ATOM    233 3HG  GLU    15     -14.470  -4.377  16.964
ATOM    234  CD  GLU    15     -14.752  -4.776  19.030
ATOM    235  OE1 GLU    15     -13.699  -4.593  19.651
ATOM    236  OE2 GLU    15     -15.897  -4.531  19.423
ATOM    237  C   GLU    15     -17.122  -8.205  16.867
ATOM    238  O   GLU    15     -17.024  -8.693  15.736
ATOM    239  N   GLU    16     -18.286  -8.161  17.515
ATOM    240  H   GLU    16     -18.308  -7.801  18.455
ATOM    241  CA  GLU    16     -19.580  -8.545  16.933
ATOM    242  HA  GLU    16     -19.460  -9.477  16.380
ATOM    243  CB  GLU    16     -20.601  -8.789  18.066
ATOM    244 2HB  GLU    16     -20.724  -7.864  18.636
ATOM    245 3HB  GLU    16     -21.581  -9.018  17.638
ATOM    246  CG  GLU    16     -20.183  -9.940  19.007
ATOM    247 2HG  GLU    16     -20.246 -10.899  18.480
ATOM    248 3HG  GLU    16     -19.143  -9.833  19.329
ATOM    249  CD  GLU    16     -21.074  -9.946  20.254
ATOM    250  OE1 GLU    16     -20.830  -9.065  21.081
ATOM    251  OE2 GLU    16     -21.950 -10.810  20.295
ATOM    252  C   GLU    16     -20.114  -7.474  15.958
ATOM    253  O   GLU    16     -19.752  -6.298  16.046
ATOM    254  N   GLY    17     -21.004  -7.879  15.044
ATOM    255  H   GLY    17     -21.271  -8.850  15.037
ATOM    256  CA  GLY    17     -21.603  -7.001  14.027
ATOM    257 2HA  GLY    17     -22.527  -7.452  13.663
ATOM    258 3HA  GLY    17     -21.864  -6.046  14.483
ATOM    259  C   GLY    17     -20.700  -6.721  12.817
ATOM    260  O   GLY    17     -19.607  -7.275  12.678
ATOM    261  N   SER    18     -21.177  -5.894  11.893
ATOM    262  H   SER    18     -22.139  -5.575  12.007
ATOM    263  CA  SER    18     -20.523  -5.617  10.609
ATOM    264  HA  SER    18     -19.981  -6.509  10.293
ATOM    265  CB  SER    18     -21.586  -5.330   9.532
ATOM    266 2HB  SER    18     -22.215  -4.493   9.841
ATOM    267 3HB  SER    18     -21.100  -5.087   8.587
ATOM    268  OG  SER    18     -22.382  -6.484   9.357
ATOM    269  HG  SER    18     -22.906  -6.590  10.193
ATOM    270  C   SER    18     -19.508  -4.480  10.728
ATOM    271  O   SER    18     -19.645  -3.590  11.568
ATOM    272  N   ALA    19     -18.487  -4.455   9.867
ATOM    273  H   ALA    19     -18.471  -5.119   9.105
ATOM    274  CA  ALA    19     -17.371  -3.515   9.988
ATOM    275  HA  ALA    19     -16.970  -3.629  10.992
ATOM    276  CB  ALA    19     -16.243  -3.917   9.022
ATOM    277 1HB  ALA    19     -15.908  -4.940   9.199
ATOM    278 2HB  ALA    19     -16.552  -3.837   7.982
ATOM    279 3HB  ALA    19     -15.383  -3.261   9.169
ATOM    280  C   ALA    19     -17.779  -2.035   9.819
ATOM    281  O   ALA    19     -17.103  -1.148  10.335
ATOM    282  N   GLY    20     -18.907  -1.741   9.159
ATOM    283  H   GLY    20     -19.401  -2.486   8.690
ATOM    284  CA  GLY    20     -19.508  -0.401   9.175
ATOM    285 2HA  GLY    20     -18.782   0.327   8.812
ATOM    286 3HA  GLY    20     -20.379  -0.395   8.520
ATOM    287  C   GLY    20     -19.963   0.017  10.579
ATOM    288  O   GLY    20     -19.551   1.059  11.090
ATOM    289  N   THR    21     -20.736  -0.843  11.248
ATOM    290  H   THR    21     -21.016  -1.702  10.796
ATOM    291  CA  THR    21     -21.148  -0.680  12.653
ATOM    292  HA  THR    21     -21.686   0.261  12.756
ATOM    293  CB  THR    21     -22.106  -1.829  13.057
ATOM    294  HB  THR    21     -21.564  -2.774  13.070
ATOM    295  CG2 THR    21     -22.765  -1.608  14.425
ATOM    296 1HG2 THR    21     -23.322  -0.669  14.450
ATOM    297 2HG2 THR    21     -23.460  -2.420  14.649
ATOM    298 3HG2 THR    21     -22.022  -1.584  15.225
ATOM    299  OG1 THR    21     -23.151  -1.913  12.114
ATOM    300 1HG  THR    21     -23.476  -2.854  12.144
ATOM    301  C   THR    21     -19.938  -0.632  13.594
ATOM    302  O   THR    21     -19.867   0.249  14.450
ATOM    303  N   GLN    22     -18.948  -1.508  13.386
ATOM    304  H   GLN    22     -19.107  -2.229  12.689
ATOM    305  CA  GLN    22     -17.681  -1.542  14.126
ATOM    306  HA  GLN    22     -17.891  -1.731  15.180
ATOM    307  CB  GLN    22     -16.812  -2.688  13.566
ATOM    308 2HB  GLN    22     -17.409  -3.597  13.445
ATOM    309 3HB  GLN    22     -16.481  -2.389  12.574
ATOM    310  CG  GLN    22     -15.571  -3.007  14.434
ATOM    311 2HG  GLN    22     -15.052  -2.096  14.738
ATOM    312 3HG  GLN    22     -15.890  -3.512  15.347
ATOM    313  CD  GLN    22     -14.556  -3.879  13.691
ATOM    314  OE1 GLN    22     -14.468  -3.891  12.476
ATOM    315  NE2 GLN    22     -13.734  -4.644  14.377
ATOM    316 1HE2 GLN    22     -13.124  -5.244  13.844
ATOM    317 2HE2 GLN    22     -13.798  -4.679  15.378
ATOM    318  C   GLN    22     -16.899  -0.227  14.009
ATOM    319  O   GLN    22     -16.356   0.241  15.000
ATOM    320  N   LEU    23     -16.832   0.386  12.823
ATOM    321  H   LEU    23     -17.219  -0.083  12.009
ATOM    322  CA  LEU    23     -16.128   1.654  12.631
ATOM    323  HA  LEU    23     -15.167   1.586  13.143
ATOM    324  CB  LEU    23     -15.856   1.836  11.118
ATOM    325 2HB  LEU    23     -15.271   0.986  10.754
ATOM    326 3HB  LEU    23     -16.804   1.805  10.574
ATOM    327  CG  LEU    23     -15.115   3.149  10.771
ATOM    328  HG  LEU    23     -15.736   3.987  11.081
ATOM    329  CD1 LEU    23     -13.745   3.257  11.464
ATOM    330 1HD1 LEU    23     -13.217   4.155  11.140
ATOM    331 2HD1 LEU    23     -13.850   3.325  12.548
ATOM    332 3HD1 LEU    23     -13.117   2.393  11.237
ATOM    333  CD2 LEU    23     -14.906   3.240   9.253
ATOM    334 1HD2 LEU    23     -14.452   4.194   8.981
ATOM    335 2HD2 LEU    23     -14.259   2.438   8.894
ATOM    336 3HD2 LEU    23     -15.859   3.164   8.727
ATOM    337  C   LEU    23     -16.901   2.821  13.269
ATOM    338  O   LEU    23     -16.300   3.667  13.942
ATOM    339  N   ARG    24     -18.239   2.835  13.153
ATOM    340  H   ARG    24     -18.673   2.129  12.560
ATOM    341  CA  ARG    24     -19.100   3.819  13.838
ATOM    342  HA  ARG    24     -18.801   4.816  13.515
ATOM    343  CB  ARG    24     -20.577   3.603  13.433
ATOM    344 2HB  ARG    24     -20.671   3.633  12.343
ATOM    345 3HB  ARG    24     -20.918   2.614  13.748
ATOM    346  CG  ARG    24     -21.474   4.692  14.062
ATOM    347 2HG  ARG    24     -21.400   4.662  15.151
ATOM    348 3HG  ARG    24     -21.124   5.679  13.755
ATOM    349  CD  ARG    24     -22.952   4.528  13.679
ATOM    350 2HD  ARG    24     -23.055   4.637  12.598
ATOM    351 3HD  ARG    24     -23.294   3.533  13.973
ATOM    352  NE  ARG    24     -23.749   5.544  14.378
ATOM    353  HE  ARG    24     -23.417   5.961  15.345
ATOM    354  CZ  ARG    24     -24.922   6.202  13.945
ATOM    355  NH1 ARG    24     -25.552   5.884  12.732
ATOM    356 1HH1 ARG    24     -25.115   5.102  12.135
ATOM    357 2HH1 ARG    24     -26.541   6.336  12.553
ATOM    358  NH2 ARG    24     -25.460   7.202  14.753
ATOM    359 1HH2 ARG    24     -24.843   7.439  15.638
ATOM    360 2HH2 ARG    24     -26.193   7.844  14.255
ATOM    361  C   ARG    24     -18.923   3.781  15.362
ATOM    362  O   ARG    24     -18.857   4.840  15.986
ATOM    363  N   LYS    25     -18.765   2.582  15.943
ATOM    364  H   LYS    25     -18.881   1.779  15.335
ATOM    365  CA  LYS    25     -18.511   2.315  17.380
ATOM    366  HA  LYS    25     -19.387   2.629  17.949
ATOM    367  CB  LYS    25     -18.321   0.780  17.530
ATOM    368 2HB  LYS    25     -19.023   0.267  16.869
ATOM    369 3HB  LYS    25     -17.321   0.513  17.192
ATOM    370  CG  LYS    25     -18.512   0.199  18.950
ATOM    371 2HG  LYS    25     -17.785   0.635  19.639
ATOM    372 3HG  LYS    25     -19.506   0.452  19.328
ATOM    373  CD  LYS    25     -18.333  -1.342  18.894
ATOM    374 2HD  LYS    25     -19.063  -1.766  18.198
ATOM    375 3HD  LYS    25     -17.343  -1.574  18.488
ATOM    376  CE  LYS    25     -18.487  -2.014  20.275
ATOM    377 2HE  LYS    25     -17.763  -1.567  20.962
ATOM    378 3HE  LYS    25     -19.492  -1.806  20.656
ATOM    379  NZ  LYS    25     -18.266  -3.485  20.200
ATOM    380 1HZ  LYS    25     -17.311  -3.712  19.895
ATOM    381 2HZ  LYS    25     -18.376  -3.933  21.099
ATOM    382 3HZ  LYS    25     -18.888  -3.932  19.543
ATOM    383  C   LYS    25     -17.307   3.090  17.955
ATOM    384  O   LYS    25     -17.224   3.254  19.171
ATOM    385  N   TYR    26     -16.408   3.582  17.094
ATOM    386  H   TYR    26     -16.524   3.352  16.117
ATOM    387  CA  TYR    26     -15.288   4.458  17.456
ATOM    388  HA  TYR    26     -15.262   4.568  18.540
ATOM    389  CB  TYR    26     -13.955   3.790  17.052
ATOM    390 2HB  TYR    26     -13.909   3.594  15.978
ATOM    391 3HB  TYR    26     -13.108   4.426  17.308
ATOM    392  CG  TYR    26     -13.752   2.469  17.794
ATOM    393  CD1 TYR    26     -13.180   2.489  19.074
ATOM    394  HD1 TYR    26     -12.853   3.444  19.482
ATOM    395  CE1 TYR    26     -13.023   1.330  19.834
ATOM    396  HE1 TYR    26     -12.579   1.371  20.823
ATOM    397  CZ  TYR    26     -13.497  -0.012  19.236
ATOM    398  OH  TYR    26     -13.415  -1.179  19.923
ATOM    399  HH  TYR    26     -13.044  -1.070  20.798
ATOM    400  CE2 TYR    26     -14.072   0.044  17.810
ATOM    401  HE2 TYR    26     -14.408  -0.863  17.315
ATOM    402  CD2 TYR    26     -14.159   1.280  17.177
ATOM    403  HD2 TYR    26     -14.570   1.329  16.173
ATOM    404  C   TYR    26     -15.443   5.880  16.893
ATOM    405  O   TYR    26     -15.316   6.833  17.662
ATOM    406  N   MET    27     -15.813   6.060  15.614
ATOM    407  H   MET    27     -15.924   5.247  15.017
ATOM    408  CA  MET    27     -16.004   7.399  15.016
ATOM    409  HA  MET    27     -15.048   7.922  15.008
ATOM    410  CB  MET    27     -16.510   7.294  13.559
ATOM    411 2HB  MET    27     -17.371   6.624  13.505
ATOM    412 3HB  MET    27     -16.869   8.275  13.237
ATOM    413  CG  MET    27     -15.419   6.830  12.576
ATOM    414 2HG  MET    27     -14.564   7.504  12.639
ATOM    415 3HG  MET    27     -15.088   5.834  12.867
ATOM    416  SD  MET    27     -15.984   6.763  10.851
ATOM    417  CE  MET    27     -15.997   8.519  10.394
ATOM    418 1HE  MET    27     -16.374   8.621   9.375
ATOM    419 2HE  MET    27     -16.643   9.080  11.067
ATOM    420 3HE  MET    27     -14.985   8.919  10.442
ATOM    421  C   MET    27     -16.984   8.281  15.805
ATOM    422  O   MET    27     -16.723   9.467  15.993
ATOM    423  N   GLU    28     -18.077   7.715  16.330
ATOM    424  H   GLU    28     -18.254   6.731  16.154
ATOM    425  CA  GLU    28     -19.078   8.474  17.096
ATOM    426  HA  GLU    28     -19.342   9.358  16.514
ATOM    427  CB  GLU    28     -20.356   7.611  17.246
ATOM    428 2HB  GLU    28     -20.538   7.067  16.315
ATOM    429 3HB  GLU    28     -20.205   6.855  18.021
ATOM    430  CG  GLU    28     -21.605   8.465  17.557
ATOM    431 2HG  GLU    28     -21.449   9.044  18.472
ATOM    432 3HG  GLU    28     -21.774   9.191  16.756
ATOM    433  CD  GLU    28     -22.861   7.596  17.726
ATOM    434  OE1 GLU    28     -23.240   7.438  18.890
ATOM    435  OE2 GLU    28     -23.380   7.144  16.695
ATOM    436  C   GLU    28     -18.539   8.984  18.453
ATOM    437  O   GLU    28     -19.049   9.967  18.994
ATOM    438  N   ARG    29     -17.456   8.388  18.985
ATOM    439  H   ARG    29     -17.016   7.650  18.446
ATOM    440  CA  ARG    29     -16.724   8.928  20.146
ATOM    441  HA  ARG    29     -17.437   9.271  20.897
ATOM    442  CB  ARG    29     -15.787   7.872  20.782
ATOM    443 2HB  ARG    29     -15.071   7.501  20.047
ATOM    444 3HB  ARG    29     -15.188   8.364  21.554
ATOM    445  CG  ARG    29     -16.540   6.696  21.436
ATOM    446 2HG  ARG    29     -17.200   7.086  22.214
ATOM    447 3HG  ARG    29     -17.171   6.178  20.708
ATOM    448  CD  ARG    29     -15.526   5.719  22.062
ATOM    449 2HD  ARG    29     -15.022   5.162  21.268
ATOM    450 3HD  ARG    29     -14.779   6.307  22.597
ATOM    451  NE  ARG    29     -16.176   4.803  23.011
ATOM    452  HE  ARG    29     -17.234   4.587  22.884
ATOM    453  CZ  ARG    29     -15.560   4.163  24.122
ATOM    454  NH1 ARG    29     -14.177   4.276  24.355
ATOM    455 1HH1 ARG    29     -13.597   4.839  23.631
ATOM    456 2HH1 ARG    29     -13.736   3.738  25.186
ATOM    457  NH2 ARG    29     -16.314   3.388  25.022
ATOM    458 1HH2 ARG    29     -17.388   3.343  24.892
ATOM    459 2HH2 ARG    29     -15.789   2.921  25.847
ATOM    460  C   ARG    29     -15.906  10.158  19.759
ATOM    461  O   ARG    29     -15.970  11.164  20.453
ATOM    462  N   TYR    30     -15.159  10.092  18.658
ATOM    463  H   TYR    30     -15.162   9.235  18.120
ATOM    464  CA  TYR    30     -14.284  11.188  18.223
ATOM    465  HA  TYR    30     -13.744  11.560  19.093
ATOM    466  CB  TYR    30     -13.243  10.647  17.220
ATOM    467 2HB  TYR    30     -13.729  10.416  16.271
ATOM    468 3HB  TYR    30     -12.460  11.382  17.024
ATOM    469  CG  TYR    30     -12.544   9.368  17.700
ATOM    470  CD1 TYR    30     -11.997   9.326  18.993
ATOM    471  HD1 TYR    30     -12.035  10.219  19.615
ATOM    472  CE1 TYR    30     -11.412   8.175  19.515
ATOM    473  HE1 TYR    30     -11.002   8.169  20.520
ATOM    474  CZ  TYR    30     -11.369   6.907  18.640
ATOM    475  OH  TYR    30     -10.841   5.745  19.100
ATOM    476  HH  TYR    30     -10.375   5.876  19.925
ATOM    477  CE2 TYR    30     -11.962   7.039  17.225
ATOM    478  HE2 TYR    30     -11.933   6.200  16.536
ATOM    479  CD2 TYR    30     -12.516   8.258  16.843
ATOM    480  HD2 TYR    30     -12.931   8.347  15.841
ATOM    481  C   TYR    30     -15.078  12.382  17.672
ATOM    482  O   TYR    30     -14.671  13.524  17.874
ATOM    483  N   ALA    31     -16.258  12.130  17.093
ATOM    484  H   ALA    31     -16.488  11.168  16.867
ATOM    485  CA  ALA    31     -17.256  13.153  16.780
ATOM    486  HA  ALA    31     -16.805  13.906  16.130
ATOM    487  CB  ALA    31     -18.413  12.475  16.021
ATOM    488 1HB  ALA    31     -18.888  11.697  16.622
ATOM    489 2HB  ALA    31     -19.184  13.204  15.760
ATOM    490 3HB  ALA    31     -18.064  12.015  15.093
ATOM    491  C   ALA    31     -17.753  13.870  18.051
ATOM    492  O   ALA    31     -17.691  15.094  18.129
ATOM    493  N   LYS    32     -18.145  13.118  19.094
ATOM    494  H   LYS    32     -18.175  12.112  18.974
ATOM    495  CA  LYS    32     -18.512  13.669  20.417
ATOM    496  HA  LYS    32     -19.259  14.452  20.276
ATOM    497  CB  LYS    32     -19.119  12.551  21.298
ATOM    498 2HB  LYS    32     -18.564  11.620  21.167
ATOM    499 3HB  LYS    32     -19.018  12.816  22.355
ATOM    500  CG  LYS    32     -20.617  12.346  20.989
ATOM    501 2HG  LYS    32     -21.161  13.258  21.247
ATOM    502 3HG  LYS    32     -20.764  12.183  19.918
ATOM    503  CD  LYS    32     -21.198  11.152  21.774
ATOM    504 2HD  LYS    32     -20.748  10.227  21.402
ATOM    505 3HD  LYS    32     -20.931  11.236  22.832
ATOM    506  CE  LYS    32     -22.732  11.114  21.617
ATOM    507 2HE  LYS    32     -23.150  11.979  22.143
ATOM    508 3HE  LYS    32     -22.976  11.217  20.556
ATOM    509  NZ  LYS    32     -23.320   9.854  22.140
ATOM    510 1HZ  LYS    32     -24.330   9.891  22.094
ATOM    511 2HZ  LYS    32     -23.022   9.065  21.574
ATOM    512 3HZ  LYS    32     -23.047   9.704  23.102
ATOM    513  C   LYS    32     -17.362  14.369  21.156
ATOM    514  O   LYS    32     -17.628  15.128  22.079
ATOM    515  N   LEU    33     -16.113  14.140  20.746
ATOM    516  H   LEU    33     -15.987  13.438  20.034
ATOM    517  CA  LEU    33     -14.917  14.821  21.254
ATOM    518  HA  LEU    33     -15.147  15.206  22.247
ATOM    519  CB  LEU    33     -13.789  13.760  21.375
ATOM    520 2HB  LEU    33     -14.216  12.809  21.700
ATOM    521 3HB  LEU    33     -13.372  13.580  20.381
ATOM    522  CG  LEU    33     -12.644  14.128  22.355
ATOM    523  HG  LEU    33     -12.201  15.088  22.093
ATOM    524  CD1 LEU    33     -13.133  14.180  23.813
ATOM    525 1HD1 LEU    33     -12.296  14.344  24.495
ATOM    526 2HD1 LEU    33     -13.831  15.004  23.968
ATOM    527 3HD1 LEU    33     -13.630  13.253  24.103
ATOM    528  CD2 LEU    33     -11.542  13.063  22.255
ATOM    529 1HD2 LEU    33     -11.148  13.030  21.239
ATOM    530 2HD2 LEU    33     -10.712  13.303  22.923
ATOM    531 3HD2 LEU    33     -11.917  12.073  22.517
ATOM    532  C   LEU    33     -14.510  16.042  20.398
ATOM    533  O   LEU    33     -13.510  16.685  20.697
ATOM    534  N   GLY    34     -15.243  16.356  19.321
ATOM    535  H   GLY    34     -16.064  15.801  19.108
ATOM    536  CA  GLY    34     -14.950  17.489  18.431
ATOM    537 2HA  GLY    34     -15.763  17.586  17.712
ATOM    538 3HA  GLY    34     -14.902  18.404  19.022
ATOM    539  C   GLY    34     -13.638  17.367  17.642
ATOM    540  O   GLY    34     -13.105  18.374  17.184
ATOM    541  N   ALA    35     -13.082  16.159  17.508
ATOM    542  H   ALA    35     -13.593  15.355  17.845
ATOM    543  CA  ALA    35     -11.754  15.959  16.933
ATOM    544  HA  ALA    35     -11.091  16.714  17.360
ATOM    545  CB  ALA    35     -11.233  14.575  17.374
ATOM    546 1HB  ALA    35     -10.238  14.379  16.965
ATOM    547 2HB  ALA    35     -11.166  14.513  18.463
ATOM    548 3HB  ALA    35     -11.898  13.779  17.034
ATOM    549  C   ALA    35     -11.726  16.141  15.401
ATOM    550  O   ALA    35     -12.697  15.839  14.703
ATOM    551  N   ILE    36     -10.572  16.558  14.872
ATOM    552  H   ILE    36      -9.813  16.767  15.499
ATOM    553  CA  ILE    36     -10.284  16.605  13.428
ATOM    554  HA  ILE    36     -11.179  16.922  12.895
ATOM    555  CB  ILE    36      -9.156  17.629  13.120
ATOM    556  HB  ILE    36      -8.228  17.246  13.552
ATOM    557  CG2 ILE    36      -8.934  17.768  11.598
ATOM    558 1HG2 ILE    36      -9.828  18.120  11.081
ATOM    559 2HG2 ILE    36      -8.139  18.482  11.386
ATOM    560 3HG2 ILE    36      -8.644  16.826  11.130
ATOM    561  CG1 ILE    36      -9.406  19.028  13.753
ATOM    562 2HG1 ILE    36      -9.374  18.952  14.842
ATOM    563 3HG1 ILE    36      -8.582  19.694  13.485
ATOM    564  CD1 ILE    36     -10.738  19.690  13.338
ATOM    565 1HD1 ILE    36     -10.842  20.664  13.821
ATOM    566 2HD1 ILE    36     -10.791  19.857  12.260
ATOM    567 3HD1 ILE    36     -11.601  19.089  13.632
ATOM    568  C   ILE    36      -9.902  15.204  12.935
ATOM    569  O   ILE    36      -9.034  14.565  13.531
ATOM    570  N   ALA    37     -10.530  14.743  11.852
ATOM    571  H   ALA    37     -11.181  15.365  11.383
ATOM    572  CA  ALA    37     -10.275  13.446  11.223
ATOM    573  HA  ALA    37      -9.857  12.755  11.955
ATOM    574  CB  ALA    37     -11.618  12.874  10.721
ATOM    575 1HB  ALA    37     -12.075  13.519   9.964
ATOM    576 2HB  ALA    37     -11.479  11.885  10.278
ATOM    577 3HB  ALA    37     -12.330  12.770  11.536
ATOM    578  C   ALA    37      -9.264  13.543  10.075
ATOM    579  O   ALA    37      -8.325  12.750  10.012
ATOM    580  N   PHE    38      -9.439  14.533   9.197
ATOM    581  H   PHE    38     -10.195  15.188   9.355
ATOM    582  CA  PHE    38      -8.655  14.711   7.975
ATOM    583  HA  PHE    38      -7.772  14.073   8.017
ATOM    584  CB  PHE    38      -9.496  14.294   6.746
ATOM    585 2HB  PHE    38     -10.564  14.244   6.974
ATOM    586 3HB  PHE    38      -9.386  15.012   5.930
ATOM    587  CG  PHE    38      -9.072  12.945   6.172
ATOM    588  CD1 PHE    38      -9.822  11.796   6.421
ATOM    589  HD1 PHE    38     -10.715  11.854   7.039
ATOM    590  CE1 PHE    38      -9.444  10.572   5.868
ATOM    591  HE1 PHE    38     -10.045   9.686   6.057
ATOM    592  CZ  PHE    38      -8.309  10.493   5.067
ATOM    593  HZ  PHE    38      -8.020   9.543   4.630
ATOM    594  CE2 PHE    38      -7.548  11.635   4.820
ATOM    595  HE2 PHE    38      -6.664  11.573   4.191
ATOM    596  CD2 PHE    38      -7.929  12.855   5.371
ATOM    597  HD2 PHE    38      -7.339  13.746   5.171
ATOM    598  C   PHE    38      -8.164  16.151   7.828
ATOM    599  O   PHE    38      -8.829  17.091   8.258
ATOM    600  N   THR    39      -7.008  16.308   7.187
ATOM    601  H   THR    39      -6.484  15.472   6.950
ATOM    602  CA  THR    39      -6.339  17.589   6.931
ATOM    603  HA  THR    39      -7.071  18.392   6.908
ATOM    604  CB  THR    39      -5.310  17.875   8.045
ATOM    605  HB  THR    39      -4.554  17.097   8.034
ATOM    606  CG2 THR    39      -4.605  19.228   7.896
ATOM    607 1HG2 THR    39      -3.935  19.241   7.034
ATOM    608 2HG2 THR    39      -5.321  20.044   7.772
ATOM    609 3HG2 THR    39      -4.000  19.433   8.779
ATOM    610  OG1 THR    39      -5.908  17.850   9.316
ATOM    611 1HG  THR    39      -6.521  18.630   9.327
ATOM    612  C   THR    39      -5.601  17.524   5.595
ATOM    613  O   THR    39      -4.950  16.516   5.318
ATOM    614  N   ASN    40      -5.640  18.580   4.782
ATOM    615  H   ASN    40      -6.232  19.367   5.041
ATOM    616  CA  ASN    40      -4.924  18.650   3.502
ATOM    617  HA  ASN    40      -4.387  17.715   3.334
ATOM    618  CB  ASN    40      -5.967  18.747   2.369
ATOM    619 2HB  ASN    40      -6.590  17.853   2.371
ATOM    620 3HB  ASN    40      -6.646  19.578   2.551
ATOM    621  CG  ASN    40      -5.374  18.898   0.972
ATOM    622  OD1 ASN    40      -4.227  19.281   0.778
ATOM    623  ND2 ASN    40      -6.118  18.580  -0.056
ATOM    624 1HD2 ASN    40      -5.759  18.707  -0.978
ATOM    625 2HD2 ASN    40      -7.090  18.273   0.088
ATOM    626  C   ASN    40      -3.867  19.770   3.506
ATOM    627  O   ASN    40      -4.175  20.963   3.528
ATOM    628  N   ALA    41      -2.596  19.367   3.434
ATOM    629  H   ALA    41      -2.421  18.369   3.384
ATOM    630  CA  ALA    41      -1.426  20.241   3.545
ATOM    631  HA  ALA    41      -1.628  20.967   4.336
ATOM    632  CB  ALA    41      -0.245  19.365   4.002
ATOM    633 1HB  ALA    41      -0.478  18.860   4.943
ATOM    634 2HB  ALA    41      -0.006  18.602   3.260
ATOM    635 3HB  ALA    41       0.648  19.972   4.163
ATOM    636  C   ALA    41      -1.094  21.064   2.276
ATOM    637  O   ALA    41      -0.039  21.697   2.207
ATOM    638  N   VAL    42      -1.960  21.055   1.255
ATOM    639  H   VAL    42      -2.754  20.426   1.316
ATOM    640  CA  VAL    42      -1.861  21.925   0.061
ATOM    641  HA  VAL    42      -1.169  22.732   0.306
ATOM    642  CB  VAL    42      -1.262  21.198  -1.181
ATOM    643  HB  VAL    42      -1.623  21.679  -2.092
ATOM    644  CG1 VAL    42       0.274  21.323  -1.199
ATOM    645 1HG1 VAL    42       0.719  20.878  -0.306
ATOM    646 2HG1 VAL    42       0.699  20.832  -2.074
ATOM    647 3HG1 VAL    42       0.573  22.373  -1.229
ATOM    648  CG2 VAL    42      -1.640  19.707  -1.268
ATOM    649 1HG2 VAL    42      -1.249  19.140  -0.422
ATOM    650 2HG2 VAL    42      -2.723  19.580  -1.292
ATOM    651 3HG2 VAL    42      -1.237  19.261  -2.178
ATOM    652  C   VAL    42      -3.158  22.677  -0.279
ATOM    653  O   VAL    42      -3.149  23.504  -1.187
ATOM    654  N   THR    43      -4.248  22.477   0.473
ATOM    655  H   THR    43      -4.255  21.705   1.128
ATOM    656  CA  THR    43      -5.461  23.326   0.419
ATOM    657  HA  THR    43      -5.347  24.080  -0.360
ATOM    658  CB  THR    43      -6.723  22.503   0.076
ATOM    659  HB  THR    43      -7.588  23.167   0.048
ATOM    660  CG2 THR    43      -6.612  21.789  -1.280
ATOM    661 1HG2 THR    43      -5.785  21.078  -1.294
ATOM    662 2HG2 THR    43      -7.531  21.242  -1.505
ATOM    663 3HG2 THR    43      -6.446  22.507  -2.085
ATOM    664  OG1 THR    43      -6.928  21.541   1.081
ATOM    665 1HG  THR    43      -7.652  20.949   0.822
ATOM    666  C   THR    43      -5.715  24.097   1.718
ATOM    667  O   THR    43      -6.389  25.124   1.686
ATOM    668  N   GLY    44      -5.167  23.643   2.853
ATOM    669  H   GLY    44      -4.641  22.776   2.828
ATOM    670  CA  GLY    44      -5.434  24.219   4.176
ATOM    671 2HA  GLY    44      -4.646  23.901   4.859
ATOM    672 3HA  GLY    44      -5.418  25.307   4.110
ATOM    673  C   GLY    44      -6.778  23.797   4.783
ATOM    674  O   GLY    44      -7.226  24.404   5.752
ATOM    675  N   VAL    45      -7.436  22.780   4.215
ATOM    676  H   VAL    45      -7.010  22.324   3.419
ATOM    677  CA  VAL    45      -8.718  22.247   4.704
ATOM    678  HA  VAL    45      -9.318  23.080   5.070
ATOM    679  CB  VAL    45      -9.502  21.582   3.539
ATOM    680  HB  VAL    45      -8.876  20.810   3.090
ATOM    681  CG1 VAL    45     -10.821  20.932   4.004
ATOM    682 1HG1 VAL    45     -10.642  20.095   4.681
ATOM    683 2HG1 VAL    45     -11.469  21.649   4.514
ATOM    684 3HG1 VAL    45     -11.372  20.529   3.152
ATOM    685  CG2 VAL    45      -9.852  22.631   2.459
ATOM    686 1HG2 VAL    45     -10.521  23.398   2.855
ATOM    687 2HG2 VAL    45      -8.962  23.134   2.080
ATOM    688 3HG2 VAL    45     -10.344  22.156   1.608
ATOM    689  C   VAL    45      -8.494  21.289   5.883
ATOM    690  O   VAL    45      -7.578  20.467   5.859
ATOM    691  N   ASP    46      -9.370  21.380   6.886
ATOM    692  H   ASP    46     -10.117  22.051   6.785
ATOM    693  CA  ASP    46      -9.537  20.442   8.002
ATOM    694  HA  ASP    46      -8.889  19.576   7.872
ATOM    695  CB  ASP    46      -9.217  21.140   9.355
ATOM    696 2HB  ASP    46      -9.572  22.175   9.345
ATOM    697 3HB  ASP    46      -9.774  20.641  10.154
ATOM    698  CG  ASP    46      -7.745  21.106   9.775
ATOM    699  OD1 ASP    46      -7.130  20.044   9.652
ATOM    700  OD2 ASP    46      -7.262  22.084  10.347
ATOM    701  C   ASP    46     -10.999  19.961   8.034
ATOM    702  O   ASP    46     -11.903  20.791   7.959
ATOM    703  N   TYR    47     -11.229  18.657   8.222
ATOM    704  H   TYR    47     -10.424  18.043   8.286
ATOM    705  CA  TYR    47     -12.560  18.059   8.402
ATOM    706  HA  TYR    47     -13.316  18.845   8.358
ATOM    707  CB  TYR    47     -12.861  17.030   7.289
ATOM    708 2HB  TYR    47     -11.986  16.412   7.074
ATOM    709 3HB  TYR    47     -13.657  16.352   7.608
ATOM    710  CG  TYR    47     -13.371  17.636   5.983
ATOM    711  CD1 TYR    47     -12.669  17.396   4.792
ATOM    712  HD1 TYR    47     -11.758  16.803   4.817
ATOM    713  CE1 TYR    47     -13.114  17.885   3.566
ATOM    714  HE1 TYR    47     -12.564  17.684   2.651
ATOM    715  CZ  TYR    47     -14.410  18.717   3.517
ATOM    716  OH  TYR    47     -14.927  19.150   2.338
ATOM    717  HH  TYR    47     -14.467  18.660   1.625
ATOM    718  CE2 TYR    47     -15.105  18.964   4.868
ATOM    719  HE2 TYR    47     -16.016  19.551   4.932
ATOM    720  CD2 TYR    47     -14.546  18.403   6.014
ATOM    721  HD2 TYR    47     -15.052  18.573   6.963
ATOM    722  C   TYR    47     -12.704  17.376   9.765
ATOM    723  O   TYR    47     -11.818  16.635  10.207
ATOM    724  N   SER    48     -13.846  17.574  10.424
ATOM    725  H   SER    48     -14.559  18.169   9.999
ATOM    726  CA  SER    48     -14.146  16.962  11.724
ATOM    727  HA  SER    48     -13.249  17.013  12.337
ATOM    728  CB  SER    48     -15.226  17.784  12.453
ATOM    729 2HB  SER    48     -15.349  17.400  13.466
ATOM    730 3HB  SER    48     -14.918  18.830  12.508
ATOM    731  OG  SER    48     -16.457  17.689  11.773
ATOM    732  HG  SER    48     -16.389  18.266  10.968
ATOM    733  C   SER    48     -14.560  15.485  11.620
ATOM    734  O   SER    48     -15.100  15.035  10.608
ATOM    735  N   TYR    49     -14.376  14.719  12.702
ATOM    736  H   TYR    49     -13.871  15.111  13.491
ATOM    737  CA  TYR    49     -14.943  13.367  12.831
ATOM    738  HA  TYR    49     -14.611  12.762  11.986
ATOM    739  CB  TYR    49     -14.463  12.698  14.141
ATOM    740 2HB  TYR    49     -14.296  13.428  14.937
ATOM    741 3HB  TYR    49     -15.212  11.993  14.507
ATOM    742  CG  TYR    49     -13.190  11.873  13.961
ATOM    743  CD1 TYR    49     -11.955  12.437  14.306
ATOM    744  HD1 TYR    49     -11.925  13.454  14.682
ATOM    745  CE1 TYR    49     -10.755  11.753  14.147
ATOM    746  HE1 TYR    49      -9.804  12.222  14.395
ATOM    747  CZ  TYR    49     -10.788  10.330  13.559
ATOM    748  OH  TYR    49      -9.653   9.642  13.288
ATOM    749  HH  TYR    49      -8.870  10.223  13.329
ATOM    750  CE2 TYR    49     -12.186   9.754  13.259
ATOM    751  HE2 TYR    49     -12.277   8.746  12.864
ATOM    752  CD2 TYR    49     -13.303  10.562  13.471
ATOM    753  HD2 TYR    49     -14.290  10.173  13.229
ATOM    754  C   TYR    49     -16.478  13.365  12.789
ATOM    755  O   TYR    49     -17.064  12.361  12.385
ATOM    756  N   ALA    50     -17.125  14.471  13.176
ATOM    757  H   ALA    50     -16.583  15.277  13.443
ATOM    758  CA  ALA    50     -18.571  14.635  13.067
ATOM    759  HA  ALA    50     -19.060  13.763  13.502
ATOM    760  CB  ALA    50     -18.992  15.877  13.878
ATOM    761 1HB  ALA    50     -20.076  16.011  13.842
ATOM    762 2HB  ALA    50     -18.706  15.783  14.928
ATOM    763 3HB  ALA    50     -18.534  16.787  13.484
ATOM    764  C   ALA    50     -19.016  14.704  11.598
ATOM    765  O   ALA    50     -19.854  13.911  11.184
ATOM    766  N   GLU    51     -18.395  15.558  10.779
ATOM    767  H   GLU    51     -17.707  16.201  11.161
ATOM    768  CA  GLU    51     -18.677  15.624   9.338
ATOM    769  HA  GLU    51     -19.738  15.817   9.178
ATOM    770  CB  GLU    51     -17.852  16.738   8.679
ATOM    771 2HB  GLU    51     -16.799  16.584   8.930
ATOM    772 3HB  GLU    51     -17.917  16.657   7.590
ATOM    773  CG  GLU    51     -18.300  18.147   9.091
ATOM    774 2HG  GLU    51     -19.215  18.432   8.560
ATOM    775 3HG  GLU    51     -18.521  18.210  10.160
ATOM    776  CD  GLU    51     -17.150  19.088   8.751
ATOM    777  OE1 GLU    51     -16.207  19.061   9.553
ATOM    778  OE2 GLU    51     -17.237  19.682   7.676
ATOM    779  C   GLU    51     -18.315  14.331   8.611
ATOM    780  O   GLU    51     -19.059  13.902   7.734
ATOM    781  N   TYR    52     -17.192  13.692   8.956
ATOM    782  H   TYR    52     -16.570  14.123   9.634
ATOM    783  CA  TYR    52     -16.777  12.459   8.282
ATOM    784  HA  TYR    52     -16.831  12.639   7.207
ATOM    785  CB  TYR    52     -15.313  12.119   8.636
ATOM    786 2HB  TYR    52     -14.812  12.942   9.148
ATOM    787 3HB  TYR    52     -15.239  11.246   9.287
ATOM    788  CG  TYR    52     -14.506  11.835   7.373
ATOM    789  CD1 TYR    52     -14.560  10.556   6.800
ATOM    790  HD1 TYR    52     -15.173   9.790   7.271
ATOM    791  CE1 TYR    52     -13.863  10.241   5.634
ATOM    792  HE1 TYR    52     -13.923   9.250   5.200
ATOM    793  CZ  TYR    52     -13.009  11.333   4.960
ATOM    794  OH  TYR    52     -12.301  11.102   3.824
ATOM    795  HH  TYR    52     -11.767  11.897   3.622
ATOM    796  CE2 TYR    52     -13.015  12.713   5.648
ATOM    797  HE2 TYR    52     -12.447  13.543   5.233
ATOM    798  CD2 TYR    52     -13.759  12.880   6.811
ATOM    799  HD2 TYR    52     -13.765  13.857   7.292
ATOM    800  C   TYR    52     -17.725  11.292   8.586
ATOM    801  O   TYR    52     -17.992  10.466   7.710
ATOM    802  N   LEU    53     -18.290  11.250   9.799
ATOM    803  H   LEU    53     -18.020  11.955  10.478
ATOM    804  CA  LEU    53     -19.368  10.333  10.159
ATOM    805  HA  LEU    53     -19.093   9.334   9.822
ATOM    806  CB  LEU    53     -19.503  10.322  11.705
ATOM    807 2HB  LEU    53     -18.564   9.983  12.146
ATOM    808 3HB  LEU    53     -19.648  11.345  12.060
ATOM    809  CG  LEU    53     -20.667   9.451  12.238
ATOM    810  HG  LEU    53     -21.616   9.843  11.868
ATOM    811  CD1 LEU    53     -20.535   7.981  11.804
ATOM    812 1HD1 LEU    53     -19.607   7.540  12.171
ATOM    813 2HD1 LEU    53     -21.375   7.398  12.183
ATOM    814 3HD1 LEU    53     -20.548   7.890  10.719
ATOM    815  CD2 LEU    53     -20.687   9.498  13.772
ATOM    816 1HD2 LEU    53     -21.516   8.912  14.174
ATOM    817 2HD2 LEU    53     -19.756   9.111  14.188
ATOM    818 3HD2 LEU    53     -20.810  10.526  14.123
ATOM    819  C   LEU    53     -20.683  10.711   9.458
ATOM    820  O   LEU    53     -21.319   9.850   8.851
ATOM    821  N   GLU    54     -21.093  11.978   9.514
ATOM    822  H   GLU    54     -20.544  12.643  10.056
ATOM    823  CA  GLU    54     -22.408  12.415   9.041
ATOM    824  HA  GLU    54     -23.141  11.685   9.378
ATOM    825  CB  GLU    54     -22.790  13.762   9.689
ATOM    826 2HB  GLU    54     -22.704  13.663  10.774
ATOM    827 3HB  GLU    54     -22.094  14.549   9.387
ATOM    828  CG  GLU    54     -24.234  14.161   9.318
ATOM    829 2HG  GLU    54     -24.249  14.682   8.355
ATOM    830 3HG  GLU    54     -24.857  13.268   9.190
ATOM    831  CD  GLU    54     -24.854  15.032  10.413
ATOM    832  OE1 GLU    54     -25.428  14.409  11.311
ATOM    833  OE2 GLU    54     -24.725  16.246  10.285
ATOM    834  C   GLU    54     -22.520  12.452   7.517
ATOM    835  O   GLU    54     -23.519  11.977   6.979
ATOM    836  N   LYS    55     -21.488  12.892   6.786
ATOM    837  H   LYS    55     -20.671  13.255   7.273
ATOM    838  CA  LYS    55     -21.455  12.788   5.317
ATOM    839  HA  LYS    55     -22.370  13.230   4.920
ATOM    840  CB  LYS    55     -20.249  13.560   4.727
ATOM    841 2HB  LYS    55     -19.320  13.229   5.201
ATOM    842 3HB  LYS    55     -20.155  13.314   3.666
ATOM    843  CG  LYS    55     -20.416  15.093   4.866
ATOM    844 2HG  LYS    55     -21.345  15.398   4.379
ATOM    845 3HG  LYS    55     -20.510  15.369   5.919
ATOM    846  CD  LYS    55     -19.222  15.852   4.239
ATOM    847 2HD  LYS    55     -18.303  15.544   4.748
ATOM    848 3HD  LYS    55     -19.095  15.569   3.190
ATOM    849  CE  LYS    55     -19.363  17.389   4.361
ATOM    850 2HE  LYS    55     -19.478  17.639   5.422
ATOM    851 3HE  LYS    55     -18.422  17.843   4.031
ATOM    852  NZ  LYS    55     -20.504  17.941   3.573
ATOM    853 1HZ  LYS    55     -20.567  18.942   3.686
ATOM    854 2HZ  LYS    55     -20.432  17.767   2.574
ATOM    855 3HZ  LYS    55     -21.382  17.544   3.876
ATOM    856  C   LYS    55     -21.469  11.326   4.861
ATOM    857  O   LYS    55     -22.139  11.024   3.877
ATOM    858  N   SER    56     -20.836  10.412   5.603
ATOM    859  H   SER    56     -20.294  10.731   6.393
ATOM    860  CA  SER    56     -20.914   8.965   5.332
ATOM    861  HA  SER    56     -20.702   8.797   4.275
ATOM    862  CB  SER    56     -19.855   8.189   6.139
ATOM    863 2HB  SER    56     -20.039   8.298   7.208
ATOM    864 3HB  SER    56     -19.926   7.133   5.876
ATOM    865  OG  SER    56     -18.555   8.650   5.830
ATOM    866  HG  SER    56     -18.304   9.334   6.484
ATOM    867  C   SER    56     -22.309   8.390   5.616
ATOM    868  O   SER    56     -22.815   7.586   4.835
ATOM    869  N   CYS    57     -22.979   8.837   6.685
ATOM    870  H   CYS    57     -22.502   9.467   7.321
ATOM    871  CA  CYS    57     -24.369   8.474   6.991
ATOM    872  HA  CYS    57     -24.469   7.387   7.004
ATOM    873  CB  CYS    57     -24.740   9.026   8.385
ATOM    874 2HB  CYS    57     -24.531  10.095   8.438
ATOM    875 3HB  CYS    57     -25.809   8.889   8.542
ATOM    876  SG  CYS    57     -23.833   8.152   9.693
ATOM    877  HG  CYS    57     -22.640   8.722   9.453
ATOM    878  C   CYS    57     -25.355   9.005   5.936
ATOM    879  O   CYS    57     -26.214   8.268   5.449
ATOM    880  N   CYS    58     -25.208  10.271   5.542
ATOM    881  H   CYS    58     -24.515  10.842   6.013
ATOM    882  CA  CYS    58     -26.034  10.908   4.521
ATOM    883  HA  CYS    58     -27.086  10.761   4.772
ATOM    884  CB  CYS    58     -25.748  12.422   4.495
ATOM    885 2HB  CYS    58     -24.688  12.605   4.316
ATOM    886 3HB  CYS    58     -26.330  12.871   3.693
ATOM    887  SG  CYS    58     -26.254  13.199   6.053
ATOM    888  HG  CYS    58     -25.235  12.763   6.811
ATOM    889  C   CYS    58     -25.806  10.284   3.139
ATOM    890  O   CYS    58     -26.769  10.084   2.405
ATOM    891  N   LEU    59     -24.567   9.916   2.791
ATOM    892  H   LEU    59     -23.791  10.162   3.399
ATOM    893  CA  LEU    59     -24.269   9.202   1.548
ATOM    894  HA  LEU    59     -24.778   9.729   0.743
ATOM    895  CB  LEU    59     -22.749   9.254   1.273
ATOM    896 2HB  LEU    59     -22.418  10.295   1.278
ATOM    897 3HB  LEU    59     -22.214   8.763   2.089
ATOM    898  CG  LEU    59     -22.352   8.603  -0.076
ATOM    899  HG  LEU    59     -22.614   7.544  -0.067
ATOM    900  CD1 LEU    59     -23.070   9.278  -1.259
ATOM    901 1HD1 LEU    59     -24.120   8.986  -1.295
ATOM    902 2HD1 LEU    59     -23.027  10.364  -1.186
ATOM    903 3HD1 LEU    59     -22.626   8.984  -2.208
ATOM    904  CD2 LEU    59     -20.833   8.705  -0.272
ATOM    905 1HD2 LEU    59     -20.312   8.187   0.532
ATOM    906 2HD2 LEU    59     -20.527   8.253  -1.217
ATOM    907 3HD2 LEU    59     -20.490   9.738  -0.262
ATOM    908  C   LEU    59     -24.809   7.764   1.567
ATOM    909  O   LEU    59     -25.381   7.325   0.571
ATOM    910  N   GLY    60     -24.712   7.055   2.697
ATOM    911  H   GLY    60     -24.189   7.440   3.477
ATOM    912  CA  GLY    60     -25.353   5.749   2.878
ATOM    913 2HA  GLY    60     -24.934   5.032   2.172
ATOM    914 3HA  GLY    60     -25.165   5.396   3.893
ATOM    915  C   GLY    60     -26.868   5.828   2.666
ATOM    916  O   GLY    60     -27.425   5.063   1.878
ATOM    917  N   LYS    61     -27.531   6.822   3.276
ATOM    918  H   LYS    61     -27.023   7.402   3.939
ATOM    919  CA  LYS    61     -28.962   7.079   3.057
ATOM    920  HA  LYS    61     -29.478   6.135   3.231
ATOM    921  CB  LYS    61     -29.473   8.133   4.069
ATOM    922 2HB  LYS    61     -29.230   7.814   5.083
ATOM    923 3HB  LYS    61     -28.943   9.078   3.919
ATOM    924  CG  LYS    61     -30.999   8.387   3.968
ATOM    925 2HG  LYS    61     -31.291   9.114   4.729
ATOM    926 3HG  LYS    61     -31.237   8.852   3.008
ATOM    927  CD  LYS    61     -31.835   7.098   4.131
ATOM    928 2HD  LYS    61     -31.615   6.407   3.315
ATOM    929 3HD  LYS    61     -31.563   6.588   5.060
ATOM    930  CE  LYS    61     -33.340   7.420   4.117
ATOM    931 2HE  LYS    61     -33.599   7.925   5.053
ATOM    932 3HE  LYS    61     -33.541   8.111   3.291
ATOM    933  NZ  LYS    61     -34.145   6.186   3.941
ATOM    934 1HZ  LYS    61     -33.938   5.763   3.043
ATOM    935 2HZ  LYS    61     -33.926   5.513   4.664
ATOM    936 3HZ  LYS    61     -35.135   6.395   3.967
ATOM    937  C   LYS    61     -29.277   7.487   1.614
ATOM    938  O   LYS    61     -30.275   7.020   1.072
ATOM    939  N   ALA    62     -28.437   8.308   0.984
ATOM    940  H   ALA    62     -27.668   8.702   1.512
ATOM    941  CA  ALA    62     -28.605   8.730  -0.403
ATOM    942  HA  ALA    62     -29.589   9.189  -0.501
ATOM    943  CB  ALA    62     -27.530   9.784  -0.743
ATOM    944 1HB  ALA    62     -27.623  10.665  -0.107
ATOM    945 2HB  ALA    62     -26.527   9.379  -0.614
ATOM    946 3HB  ALA    62     -27.611  10.108  -1.782
ATOM    947  C   ALA    62     -28.543   7.544  -1.378
ATOM    948  O   ALA    62     -29.388   7.437  -2.260
ATOM    949  N   LEU    63     -27.590   6.624  -1.191
ATOM    950  H   LEU    63     -26.914   6.777  -0.450
ATOM    951  CA  LEU    63     -27.457   5.416  -2.011
ATOM    952  HA  LEU    63     -27.478   5.700  -3.063
ATOM    953  CB  LEU    63     -26.100   4.744  -1.692
ATOM    954 2HB  LEU    63     -26.020   4.608  -0.611
ATOM    955 3HB  LEU    63     -26.084   3.742  -2.124
ATOM    956  CG  LEU    63     -24.873   5.538  -2.210
ATOM    957  HG  LEU    63     -24.944   6.581  -1.902
ATOM    958  CD1 LEU    63     -23.584   4.948  -1.616
ATOM    959 1HD1 LEU    63     -23.601   5.006  -0.525
ATOM    960 2HD1 LEU    63     -23.466   3.899  -1.893
ATOM    961 3HD1 LEU    63     -22.704   5.493  -1.963
ATOM    962  CD2 LEU    63     -24.768   5.495  -3.744
ATOM    963 1HD2 LEU    63     -25.632   5.961  -4.220
ATOM    964 2HD2 LEU    63     -23.884   6.030  -4.091
ATOM    965 3HD2 LEU    63     -24.700   4.470  -4.110
ATOM    966  C   LEU    63     -28.631   4.442  -1.806
ATOM    967  O   LEU    63     -29.123   3.873  -2.777
ATOM    968  N   GLN    64     -29.131   4.301  -0.573
ATOM    969  H   GLN    64     -28.648   4.748   0.198
ATOM    970  CA  GLN    64     -30.363   3.549  -0.293
ATOM    971  HA  GLN    64     -30.259   2.527  -0.665
ATOM    972  CB  GLN    64     -30.618   3.515   1.231
ATOM    973 2HB  GLN    64     -30.566   4.531   1.623
ATOM    974 3HB  GLN    64     -31.636   3.166   1.423
ATOM    975  CG  GLN    64     -29.636   2.599   1.994
ATOM    976 2HG  GLN    64     -29.838   1.554   1.746
ATOM    977 3HG  GLN    64     -28.604   2.789   1.696
ATOM    978  CD  GLN    64     -29.735   2.777   3.511
ATOM    979  OE1 GLN    64     -30.313   3.722   4.039
ATOM    980  NE2 GLN    64     -29.168   1.870   4.276
ATOM    981 1HE2 GLN    64     -29.235   1.990   5.272
ATOM    982 2HE2 GLN    64     -28.708   1.075   3.865
ATOM    983  C   GLN    64     -31.587   4.169  -0.987
ATOM    984  O   GLN    64     -32.415   3.450  -1.536
ATOM    985  N   ASN    65     -31.710   5.501  -0.978
ATOM    986  H   ASN    65     -31.007   6.046  -0.495
ATOM    987  CA  ASN    65     -32.838   6.214  -1.589
ATOM    988  HA  ASN    65     -33.754   5.673  -1.343
ATOM    989  CB  ASN    65     -32.898   7.626  -0.957
ATOM    990 2HB  ASN    65     -32.524   7.619   0.065
ATOM    991 3HB  ASN    65     -32.266   8.312  -1.522
ATOM    992  CG  ASN    65     -34.305   8.185  -0.872
ATOM    993  OD1 ASN    65     -35.271   7.494  -0.602
ATOM    994  ND2 ASN    65     -34.446   9.484  -0.947
ATOM    995 1HD2 ASN    65     -35.385   9.836  -0.976
ATOM    996 2HD2 ASN    65     -33.621  10.056  -1.016
ATOM    997  C   ASN    65     -32.755   6.249  -3.132
ATOM    998  O   ASN    65     -33.776   6.342  -3.801
ATOM    999  N   TYR    66     -31.547   6.095  -3.683
ATOM   1000  H   TYR    66     -30.750   6.158  -3.064
ATOM   1001  CA  TYR    66     -31.261   5.819  -5.097
ATOM   1002  HA  TYR    66     -31.918   6.439  -5.709
ATOM   1003  CB  TYR    66     -29.797   6.269  -5.347
ATOM   1004 2HB  TYR    66     -29.675   7.321  -5.074
ATOM   1005 3HB  TYR    66     -29.110   5.701  -4.719
ATOM   1006  CG  TYR    66     -29.283   6.140  -6.784
ATOM   1007  CD1 TYR    66     -28.583   4.978  -7.142
ATOM   1008  HD1 TYR    66     -28.458   4.194  -6.398
ATOM   1009  CE1 TYR    66     -28.085   4.773  -8.426
ATOM   1010  HE1 TYR    66     -27.568   3.852  -8.675
ATOM   1011  CZ  TYR    66     -28.297   5.875  -9.481
ATOM   1012  OH  TYR    66     -27.827   5.732 -10.749
ATOM   1013  HH  TYR    66     -27.440   4.861 -10.859
ATOM   1014  CE2 TYR    66     -29.048   7.137  -9.009
ATOM   1015  HE2 TYR    66     -29.241   7.952  -9.701
ATOM   1016  CD2 TYR    66     -29.500   7.191  -7.689
ATOM   1017  HD2 TYR    66     -30.056   8.065  -7.350
ATOM   1018  C   TYR    66     -31.540   4.342  -5.488
ATOM   1019  O   TYR    66     -31.345   3.955  -6.638
ATOM   1020  N   GLY    67     -32.004   3.498  -4.556
ATOM   1021  H   GLY    67     -32.165   3.850  -3.623
ATOM   1022  CA  GLY    67     -32.413   2.114  -4.831
ATOM   1023 2HA  GLY    67     -33.111   1.802  -4.055
ATOM   1024 3HA  GLY    67     -32.934   2.077  -5.789
ATOM   1025  C   GLY    67     -31.276   1.085  -4.872
ATOM   1026  O   GLY    67     -31.452   0.008  -5.441
ATOM   1027  N   LEU    68     -30.106   1.384  -4.296
ATOM   1028  H   LEU    68     -30.010   2.273  -3.819
ATOM   1029  CA  LEU    68     -28.967   0.461  -4.300
ATOM   1030  HA  LEU    68     -28.845   0.126  -5.329
ATOM   1031  CB  LEU    68     -27.692   1.229  -3.886
ATOM   1032 2HB  LEU    68     -27.602   2.130  -4.497
ATOM   1033 3HB  LEU    68     -27.806   1.566  -2.853
ATOM   1034  CG  LEU    68     -26.391   0.399  -3.998
ATOM   1035  HG  LEU    68     -26.440  -0.462  -3.329
ATOM   1036  CD1 LEU    68     -26.125  -0.096  -5.432
ATOM   1037 1HD1 LEU    68     -26.129   0.734  -6.142
ATOM   1038 2HD1 LEU    68     -25.151  -0.585  -5.493
ATOM   1039 3HD1 LEU    68     -26.868  -0.827  -5.748
ATOM   1040  CD2 LEU    68     -25.212   1.281  -3.578
ATOM   1041 1HD2 LEU    68     -25.146   2.177  -4.195
ATOM   1042 2HD2 LEU    68     -25.311   1.582  -2.536
ATOM   1043 3HD2 LEU    68     -24.278   0.736  -3.678
ATOM   1044  C   LEU    68     -29.213  -0.787  -3.426
ATOM   1045  O   LEU    68     -29.610  -0.685  -2.267
ATOM   1046  N   VAL    69     -28.933  -1.962  -3.997
ATOM   1047  H   VAL    69     -28.612  -1.947  -4.950
ATOM   1048  CA  VAL    69     -29.206  -3.285  -3.410
ATOM   1049  HA  VAL    69     -30.055  -3.178  -2.734
ATOM   1050  CB  VAL    69     -29.626  -4.298  -4.510
ATOM   1051  HB  VAL    69     -29.837  -5.259  -4.034
ATOM   1052  CG1 VAL    69     -30.915  -3.841  -5.220
ATOM   1053 1HG1 VAL    69     -31.251  -4.592  -5.939
ATOM   1054 2HG1 VAL    69     -31.725  -3.687  -4.503
ATOM   1055 3HG1 VAL    69     -30.775  -2.904  -5.763
ATOM   1056  CG2 VAL    69     -28.518  -4.514  -5.563
ATOM   1057 1HG2 VAL    69     -28.828  -5.262  -6.296
ATOM   1058 2HG2 VAL    69     -28.283  -3.598  -6.106
ATOM   1059 3HG2 VAL    69     -27.599  -4.884  -5.101
ATOM   1060  C   VAL    69     -28.047  -3.850  -2.573
ATOM   1061  O   VAL    69     -26.892  -3.446  -2.722
ATOM   1062  N   VAL    70     -28.360  -4.837  -1.726
ATOM   1063  H   VAL    70     -29.322  -5.127  -1.677
ATOM   1064  CA  VAL    70     -27.380  -5.664  -0.989
ATOM   1065  HA  VAL    70     -26.755  -5.003  -0.387
ATOM   1066  CB  VAL    70     -28.099  -6.655  -0.034
ATOM   1067  HB  VAL    70     -28.679  -7.366  -0.627
ATOM   1068  CG1 VAL    70     -27.100  -7.443   0.836
ATOM   1069 1HG1 VAL    70     -26.475  -8.108   0.238
ATOM   1070 2HG1 VAL    70     -26.441  -6.777   1.400
ATOM   1071 3HG1 VAL    70     -27.620  -8.075   1.559
ATOM   1072  CG2 VAL    70     -29.072  -5.914   0.908
ATOM   1073 1HG2 VAL    70     -28.550  -5.152   1.492
ATOM   1074 2HG2 VAL    70     -29.881  -5.427   0.362
ATOM   1075 3HG2 VAL    70     -29.536  -6.609   1.612
ATOM   1076  C   VAL    70     -26.473  -6.419  -1.972
ATOM   1077  O   VAL    70     -26.917  -6.807  -3.051
ATOM   1078  N   ASP    71     -25.191  -6.566  -1.628
ATOM   1079  H   ASP    71     -24.911  -6.220  -0.716
ATOM   1080  CA  ASP    71     -24.100  -6.966  -2.538
ATOM   1081  HA  ASP    71     -23.204  -6.721  -1.971
ATOM   1082  CB  ASP    71     -24.055  -8.497  -2.811
ATOM   1083 2HB  ASP    71     -24.463  -9.061  -1.971
ATOM   1084 3HB  ASP    71     -24.681  -8.748  -3.672
ATOM   1085  CG  ASP    71     -22.610  -8.969  -3.063
ATOM   1086  OD1 ASP    71     -21.715  -8.540  -2.322
ATOM   1087  OD2 ASP    71     -22.374  -9.693  -4.023
ATOM   1088  C   ASP    71     -23.966  -6.121  -3.821
ATOM   1089  O   ASP    71     -23.300  -6.515  -4.781
ATOM   1090  N   GLY    72     -24.530  -4.909  -3.829
ATOM   1091  H   GLY    72     -25.145  -4.654  -3.064
ATOM   1092  CA  GLY    72     -24.318  -3.930  -4.888
ATOM   1093 2HA  GLY    72     -24.736  -4.325  -5.814
ATOM   1094 3HA  GLY    72     -24.848  -3.011  -4.636
ATOM   1095  C   GLY    72     -22.836  -3.603  -5.114
ATOM   1096  O   GLY    72     -21.950  -3.976  -4.331
ATOM   1097  N   ARG    73     -22.559  -2.890  -6.210
ATOM   1098  H   ARG    73     -23.328  -2.613  -6.803
ATOM   1099  CA  ARG    73     -21.204  -2.522  -6.639
ATOM   1100  HA  ARG    73     -20.508  -2.688  -5.815
ATOM   1101  CB  ARG    73     -20.772  -3.406  -7.839
ATOM   1102 2HB  ARG    73     -21.468  -3.257  -8.668
ATOM   1103 3HB  ARG    73     -19.792  -3.085  -8.202
ATOM   1104  CG  ARG    73     -20.719  -4.918  -7.511
ATOM   1105 2HG  ARG    73     -21.692  -5.270  -7.162
ATOM   1106 3HG  ARG    73     -20.513  -5.470  -8.432
ATOM   1107  CD  ARG    73     -19.630  -5.251  -6.473
ATOM   1108 2HD  ARG    73     -18.662  -4.971  -6.889
ATOM   1109 3HD  ARG    73     -19.786  -4.672  -5.563
ATOM   1110  NE  ARG    73     -19.626  -6.687  -6.154
ATOM   1111  HE  ARG    73     -19.265  -7.395  -6.889
ATOM   1112  CZ  ARG    73     -20.039  -7.301  -4.939
ATOM   1113  NH1 ARG    73     -20.526  -6.553  -3.861
ATOM   1114 1HH1 ARG    73     -21.082  -5.665  -4.176
ATOM   1115 2HH1 ARG    73     -20.914  -7.205  -3.062
ATOM   1116  NH2 ARG    73     -19.946  -8.690  -4.787
ATOM   1117 1HH2 ARG    73     -19.837  -9.256  -5.695
ATOM   1118 2HH2 ARG    73     -20.705  -9.062  -4.066
ATOM   1119  C   ARG    73     -21.127  -1.038  -6.979
ATOM   1120  O   ARG    73     -21.859  -0.558  -7.846
ATOM   1121  N   ILE    74     -20.212  -0.330  -6.322
ATOM   1122  H   ILE    74     -19.649  -0.812  -5.629
ATOM   1123  CA  ILE    74     -19.897   1.083  -6.581
ATOM   1124  HA  ILE    74     -20.334   1.368  -7.538
ATOM   1125  CB  ILE    74     -20.501   2.026  -5.501
ATOM   1126  HB  ILE    74     -20.213   3.048  -5.761
ATOM   1127  CG2 ILE    74     -22.046   1.951  -5.546
ATOM   1128 1HG2 ILE    74     -22.417   2.067  -6.566
ATOM   1129 2HG2 ILE    74     -22.407   0.991  -5.171
ATOM   1130 3HG2 ILE    74     -22.506   2.739  -4.945
ATOM   1131  CG1 ILE    74     -19.950   1.726  -4.076
ATOM   1132 2HG1 ILE    74     -20.174   0.697  -3.790
ATOM   1133 3HG1 ILE    74     -18.863   1.808  -4.080
ATOM   1134  CD1 ILE    74     -20.491   2.684  -2.993
ATOM   1135 1HD1 ILE    74     -19.997   2.504  -2.036
ATOM   1136 2HD1 ILE    74     -20.313   3.727  -3.262
ATOM   1137 3HD1 ILE    74     -21.562   2.548  -2.832
ATOM   1138  C   ILE    74     -18.385   1.261  -6.720
ATOM   1139  O   ILE    74     -17.617   0.567  -6.056
ATOM   1140  N   ALA    75     -17.946   2.177  -7.582
ATOM   1141  H   ALA    75     -18.623   2.739  -8.088
ATOM   1142  CA  ALA    75     -16.524   2.416  -7.837
ATOM   1143  HA  ALA    75     -15.932   1.778  -7.183
ATOM   1144  CB  ALA    75     -16.191   1.998  -9.280
ATOM   1145 1HB  ALA    75     -15.129   2.138  -9.493
ATOM   1146 2HB  ALA    75     -16.416   0.941  -9.435
ATOM   1147 3HB  ALA    75     -16.757   2.583 -10.004
ATOM   1148  C   ALA    75     -16.091   3.854  -7.525
ATOM   1149  O   ALA    75     -16.915   4.763  -7.412
ATOM   1150  N   LEU    76     -14.779   4.046  -7.392
ATOM   1151  H   LEU    76     -14.174   3.239  -7.510
ATOM   1152  CA  LEU    76     -14.132   5.329  -7.122
ATOM   1153  HA  LEU    76     -14.832   6.134  -7.330
ATOM   1154  CB  LEU    76     -13.793   5.365  -5.610
ATOM   1155 2HB  LEU    76     -14.728   5.361  -5.043
ATOM   1156 3HB  LEU    76     -13.277   4.444  -5.337
ATOM   1157  CG  LEU    76     -12.927   6.561  -5.149
ATOM   1158  HG  LEU    76     -11.961   6.532  -5.658
ATOM   1159  CD1 LEU    76     -13.599   7.914  -5.420
ATOM   1160 1HD1 LEU    76     -13.751   8.086  -6.486
ATOM   1161 2HD1 LEU    76     -14.562   7.987  -4.916
ATOM   1162 3HD1 LEU    76     -12.967   8.726  -5.056
ATOM   1163  CD2 LEU    76     -12.695   6.434  -3.638
ATOM   1164 1HD2 LEU    76     -12.092   7.265  -3.267
ATOM   1165 2HD2 LEU    76     -13.634   6.441  -3.081
ATOM   1166 3HD2 LEU    76     -12.163   5.513  -3.395
ATOM   1167  C   LEU    76     -12.919   5.485  -8.053
ATOM   1168  O   LEU    76     -12.087   4.580  -8.115
ATOM   1169  N   CYS    77     -12.840   6.596  -8.787
ATOM   1170  H   CYS    77     -13.609   7.251  -8.705
ATOM   1171  CA  CYS    77     -11.900   6.842  -9.886
ATOM   1172  HA  CYS    77     -11.108   6.091  -9.875
ATOM   1173  CB  CYS    77     -12.662   6.729 -11.228
ATOM   1174 2HB  CYS    77     -13.478   7.456 -11.246
ATOM   1175 3HB  CYS    77     -11.984   6.961 -12.050
ATOM   1176  SG  CYS    77     -13.336   5.059 -11.460
ATOM   1177  HG  CYS    77     -12.190   4.380 -11.284
ATOM   1178  C   CYS    77     -11.228   8.216  -9.727
ATOM   1179  O   CYS    77     -11.580   9.182 -10.409
ATOM   1180  N   SER    78     -10.271   8.297  -8.801
ATOM   1181  H   SER    78     -10.014   7.461  -8.291
ATOM   1182  CA  SER    78      -9.618   9.549  -8.397
ATOM   1183  HA  SER    78      -9.654  10.271  -9.213
ATOM   1184  CB  SER    78     -10.338  10.158  -7.170
ATOM   1185 2HB  SER    78     -10.253   9.470  -6.327
ATOM   1186 3HB  SER    78      -9.853  11.098  -6.900
ATOM   1187  OG  SER    78     -11.709  10.411  -7.424
ATOM   1188  HG  SER    78     -12.103  10.752  -6.616
ATOM   1189  C   SER    78      -8.153   9.327  -8.016
ATOM   1190  O   SER    78      -7.739   8.215  -7.682
ATOM   1191  N   GLU    79      -7.372  10.402  -8.008
ATOM   1192  H   GLU    79      -7.705  11.243  -8.475
ATOM   1193  CA  GLU    79      -6.173  10.517  -7.169
ATOM   1194  HA  GLU    79      -5.622   9.580  -7.244
ATOM   1195  CB  GLU    79      -5.255  11.619  -7.753
ATOM   1196 2HB  GLU    79      -4.287  11.601  -7.245
ATOM   1197 3HB  GLU    79      -5.053  11.355  -8.795
ATOM   1198  CG  GLU    79      -5.855  13.046  -7.672
ATOM   1199 2HG  GLU    79      -6.925  13.017  -7.895
ATOM   1200 3HG  GLU    79      -5.763  13.428  -6.651
ATOM   1201  CD  GLU    79      -5.197  14.038  -8.650
ATOM   1202  OE1 GLU    79      -5.763  15.115  -8.837
ATOM   1203  OE2 GLU    79      -4.206  13.696  -9.297
ATOM   1204  C   GLU    79      -6.532  10.698  -5.671
ATOM   1205  O   GLU    79      -7.706  10.714  -5.294
ATOM   1206  N   ASN    80      -5.533  10.780  -4.783
ATOM   1207  H   ASN    80      -4.589  10.827  -5.124
ATOM   1208  CA  ASN    80      -5.773  10.960  -3.344
ATOM   1209  HA  ASN    80      -6.467  10.192  -2.997
ATOM   1210  CB  ASN    80      -4.441  10.842  -2.556
ATOM   1211 2HB  ASN    80      -3.628  11.331  -3.096
ATOM   1212 3HB  ASN    80      -4.548  11.396  -1.621
ATOM   1213  CG  ASN    80      -3.992   9.441  -2.170
ATOM   1214  OD1 ASN    80      -4.345   8.421  -2.745
ATOM   1215  ND2 ASN    80      -3.148   9.374  -1.166
ATOM   1216 1HD2 ASN    80      -2.867   8.471  -0.805
ATOM   1217 2HD2 ASN    80      -2.932  10.208  -0.655
ATOM   1218  C   ASN    80      -6.398  12.340  -3.045
ATOM   1219  O   ASN    80      -5.783  13.361  -3.348
ATOM   1220  N   CYS    81      -7.532  12.366  -2.337
ATOM   1221  H   CYS    81      -7.991  11.495  -2.125
ATOM   1222  CA  CYS    81      -8.101  13.571  -1.724
ATOM   1223  HA  CYS    81      -7.319  14.326  -1.659
ATOM   1224  CB  CYS    81      -9.209  14.150  -2.635
ATOM   1225 2HB  CYS    81      -9.498  15.134  -2.259
ATOM   1226 3HB  CYS    81      -8.809  14.271  -3.644
ATOM   1227  SG  CYS    81     -10.673  13.071  -2.683
ATOM   1228  HG  CYS    81     -11.393  13.834  -3.513
ATOM   1229  C   CYS    81      -8.589  13.309  -0.286
ATOM   1230  O   CYS    81      -8.784  12.163   0.121
ATOM   1231  N   GLU    82      -8.825  14.366   0.490
ATOM   1232  H   GLU    82      -8.639  15.297   0.113
ATOM   1233  CA  GLU    82      -9.254  14.290   1.894
ATOM   1234  HA  GLU    82      -8.596  13.582   2.398
ATOM   1235  CB  GLU    82      -9.065  15.660   2.603
ATOM   1236 2HB  GLU    82      -9.384  15.547   3.641
ATOM   1237 3HB  GLU    82      -8.002  15.903   2.658
ATOM   1238  CG  GLU    82      -9.850  16.848   1.980
ATOM   1239 2HG  GLU    82     -10.768  16.500   1.499
ATOM   1240 3HG  GLU    82     -10.163  17.514   2.790
ATOM   1241  CD  GLU    82      -9.016  17.664   0.976
ATOM   1242  OE1 GLU    82      -8.458  17.039   0.076
ATOM   1243  OE2 GLU    82      -8.898  18.875   1.162
ATOM   1244  C   GLU    82     -10.678  13.731   2.088
ATOM   1245  O   GLU    82     -11.038  13.337   3.194
ATOM   1246  N   GLU    83     -11.483  13.630   1.026
ATOM   1247  H   GLU    83     -11.140  14.016   0.157
ATOM   1248  CA  GLU    83     -12.842  13.053   1.040
ATOM   1249  HA  GLU    83     -13.158  12.915   2.074
ATOM   1250  CB  GLU    83     -13.836  14.062   0.418
ATOM   1251 2HB  GLU    83     -13.454  14.423  -0.541
ATOM   1252 3HB  GLU    83     -14.794  13.579   0.213
ATOM   1253  CG  GLU    83     -14.066  15.235   1.394
ATOM   1254 2HG  GLU    83     -14.582  14.886   2.292
ATOM   1255 3HG  GLU    83     -13.107  15.630   1.734
ATOM   1256  CD  GLU    83     -14.867  16.374   0.765
ATOM   1257  OE1 GLU    83     -16.084  16.243   0.614
ATOM   1258  OE2 GLU    83     -14.260  17.412   0.491
ATOM   1259  C   GLU    83     -12.919  11.647   0.411
ATOM   1260  O   GLU    83     -13.989  11.036   0.376
ATOM   1261  N   PHE    84     -11.779  11.092  -0.027
ATOM   1262  H   PHE    84     -10.938  11.657   0.039
ATOM   1263  CA  PHE    84     -11.657   9.791  -0.703
ATOM   1264  HA  PHE    84     -12.152   9.845  -1.671
ATOM   1265  CB  PHE    84     -10.147   9.547  -0.941
ATOM   1266 2HB  PHE    84      -9.706  10.404  -1.454
ATOM   1267 3HB  PHE    84      -9.613   9.424   0.005
ATOM   1268  CG  PHE    84      -9.811   8.334  -1.808
ATOM   1269  CD1 PHE    84      -9.760   7.054  -1.253
ATOM   1270  HD1 PHE    84      -9.974   6.913  -0.195
ATOM   1271  CE1 PHE    84      -9.457   5.949  -2.049
ATOM   1272  HE1 PHE    84      -9.441   4.955  -1.610
ATOM   1273  CZ  PHE    84      -9.186   6.124  -3.404
ATOM   1274  HZ  PHE    84      -8.966   5.271  -4.035
ATOM   1275  CE2 PHE    84      -9.202   7.402  -3.960
ATOM   1276  HE2 PHE    84      -8.982   7.546  -5.018
ATOM   1277  CD2 PHE    84      -9.513   8.502  -3.164
ATOM   1278  HD2 PHE    84      -9.530   9.496  -3.612
ATOM   1279  C   PHE    84     -12.291   8.626   0.079
ATOM   1280  O   PHE    84     -12.777   7.664  -0.515
ATOM   1281  N   PHE    85     -12.320   8.698   1.414
ATOM   1282  H   PHE    85     -11.959   9.530   1.861
ATOM   1283  CA  PHE    85     -12.864   7.630   2.256
ATOM   1284  HA  PHE    85     -12.713   6.680   1.741
ATOM   1285  CB  PHE    85     -12.071   7.538   3.578
ATOM   1286 2HB  PHE    85     -11.964   8.509   4.062
ATOM   1287 3HB  PHE    85     -12.570   6.875   4.288
ATOM   1288  CG  PHE    85     -10.667   6.977   3.367
ATOM   1289  CD1 PHE    85     -10.408   5.619   3.569
ATOM   1290  HD1 PHE    85     -11.209   4.952   3.882
ATOM   1291  CE1 PHE    85      -9.126   5.107   3.373
ATOM   1292  HE1 PHE    85      -8.929   4.050   3.538
ATOM   1293  CZ  PHE    85      -8.095   5.949   2.966
ATOM   1294  HZ  PHE    85      -7.093   5.552   2.811
ATOM   1295  CE2 PHE    85      -8.345   7.305   2.774
ATOM   1296  HE2 PHE    85      -7.538   7.971   2.476
ATOM   1297  CD2 PHE    85      -9.623   7.818   2.978
ATOM   1298  HD2 PHE    85      -9.804   8.881   2.830
ATOM   1299  C   PHE    85     -14.378   7.726   2.491
ATOM   1300  O   PHE    85     -14.963   6.730   2.907
ATOM   1301  N   ILE    86     -15.048   8.848   2.193
ATOM   1302  H   ILE    86     -14.548   9.631   1.782
ATOM   1303  CA  ILE    86     -16.500   8.986   2.437
ATOM   1304  HA  ILE    86     -16.673   8.728   3.485
ATOM   1305  CB  ILE    86     -16.986  10.460   2.273
ATOM   1306  HB  ILE    86     -16.766  10.811   1.265
ATOM   1307  CG2 ILE    86     -18.516  10.554   2.494
ATOM   1308 1HG2 ILE    86     -19.070   9.914   1.806
ATOM   1309 2HG2 ILE    86     -18.783  10.252   3.509
ATOM   1310 3HG2 ILE    86     -18.890  11.565   2.334
ATOM   1311  CG1 ILE    86     -16.240  11.387   3.275
ATOM   1312 2HG1 ILE    86     -16.450  11.076   4.302
ATOM   1313 3HG1 ILE    86     -15.163  11.285   3.135
ATOM   1314  CD1 ILE    86     -16.586  12.881   3.113
ATOM   1315 1HD1 ILE    86     -16.438  13.211   2.083
ATOM   1316 2HD1 ILE    86     -17.617  13.095   3.392
ATOM   1317 3HD1 ILE    86     -15.947  13.490   3.756
ATOM   1318  C   ILE    86     -17.318   7.954   1.625
ATOM   1319  O   ILE    86     -18.133   7.258   2.233
ATOM   1320  N   PRO    87     -17.079   7.728   0.311
ATOM   1321  CD  PRO    87     -16.293   8.551  -0.606
ATOM   1322 2HD  PRO    87     -15.248   8.246  -0.565
ATOM   1323 3HD  PRO    87     -16.379   9.615  -0.397
ATOM   1324  CG  PRO    87     -16.862   8.257  -1.998
ATOM   1325 2HG  PRO    87     -16.131   8.418  -2.793
ATOM   1326 3HG  PRO    87     -17.726   8.899  -2.193
ATOM   1327  CB  PRO    87     -17.308   6.796  -1.894
ATOM   1328 2HB  PRO    87     -18.117   6.558  -2.588
ATOM   1329 3HB  PRO    87     -16.465   6.140  -2.124
ATOM   1330  CA  PRO    87     -17.740   6.634  -0.422
ATOM   1331  HA  PRO    87     -18.818   6.769  -0.360
ATOM   1332  C   PRO    87     -17.406   5.229   0.105
ATOM   1333  O   PRO    87     -18.260   4.345   0.077
ATOM   1334  N   VAL    88     -16.187   5.022   0.616
ATOM   1335  H   VAL    88     -15.557   5.810   0.670
ATOM   1336  CA  VAL    88     -15.729   3.724   1.144
ATOM   1337  HA  VAL    88     -16.002   2.947   0.433
ATOM   1338  CB  VAL    88     -14.185   3.697   1.313
ATOM   1339  HB  VAL    88     -13.891   4.412   2.083
ATOM   1340  CG1 VAL    88     -13.695   2.300   1.739
ATOM   1341 1HG1 VAL    88     -14.094   2.017   2.715
ATOM   1342 2HG1 VAL    88     -14.002   1.536   1.020
ATOM   1343 3HG1 VAL    88     -12.606   2.271   1.818
ATOM   1344  CG2 VAL    88     -13.462   4.080   0.003
ATOM   1345 1HG2 VAL    88     -13.710   5.094  -0.318
ATOM   1346 2HG2 VAL    88     -12.379   4.048   0.133
ATOM   1347 3HG2 VAL    88     -13.723   3.398  -0.809
ATOM   1348  C   VAL    88     -16.431   3.388   2.464
ATOM   1349  O   VAL    88     -16.932   2.277   2.634
ATOM   1350  N   ILE    89     -16.520   4.360   3.376
ATOM   1351  H   ILE    89     -16.091   5.257   3.163
ATOM   1352  CA  ILE    89     -17.220   4.226   4.660
ATOM   1353  HA  ILE    89     -16.897   3.302   5.138
ATOM   1354  CB  ILE    89     -16.846   5.406   5.603
ATOM   1355  HB  ILE    89     -17.078   6.344   5.092
ATOM   1356  CG2 ILE    89     -17.663   5.343   6.917
ATOM   1357 1HG2 ILE    89     -17.447   4.430   7.474
ATOM   1358 2HG2 ILE    89     -17.448   6.193   7.566
ATOM   1359 3HG2 ILE    89     -18.738   5.366   6.732
ATOM   1360  CG1 ILE    89     -15.325   5.371   5.933
ATOM   1361 2HG1 ILE    89     -15.085   4.476   6.510
ATOM   1362 3HG1 ILE    89     -14.737   5.295   5.018
ATOM   1363  CD1 ILE    89     -14.847   6.623   6.694
ATOM   1364 1HD1 ILE    89     -15.189   7.533   6.197
ATOM   1365 2HD1 ILE    89     -15.212   6.639   7.722
ATOM   1366 3HD1 ILE    89     -13.757   6.654   6.733
ATOM   1367  C   ILE    89     -18.732   4.106   4.429
ATOM   1368  O   ILE    89     -19.363   3.235   5.025
ATOM   1369  N   ALA    90     -19.308   4.892   3.512
ATOM   1370  H   ALA    90     -18.751   5.609   3.059
ATOM   1371  CA  ALA    90     -20.723   4.794   3.160
ATOM   1372  HA  ALA    90     -21.312   4.948   4.066
ATOM   1373  CB  ALA    90     -21.069   5.922   2.174
ATOM   1374 1HB  ALA    90     -20.840   6.897   2.609
ATOM   1375 2HB  ALA    90     -20.507   5.820   1.244
ATOM   1376 3HB  ALA    90     -22.133   5.907   1.928
ATOM   1377  C   ALA    90     -21.107   3.415   2.591
ATOM   1378  O   ALA    90     -22.144   2.883   2.977
ATOM   1379  N   GLY    91     -20.273   2.804   1.736
ATOM   1380  H   GLY    91     -19.452   3.306   1.415
ATOM   1381  CA  GLY    91     -20.487   1.436   1.238
ATOM   1382 2HA  GLY    91     -21.460   1.373   0.750
ATOM   1383 3HA  GLY    91     -19.718   1.202   0.505
ATOM   1384  C   GLY    91     -20.424   0.377   2.348
ATOM   1385  O   GLY    91     -21.322  -0.464   2.460
ATOM   1386  N   LEU    92     -19.425   0.483   3.233
ATOM   1387  H   LEU    92     -18.718   1.192   3.066
ATOM   1388  CA  LEU    92     -19.294  -0.342   4.442
ATOM   1389  HA  LEU    92     -19.277  -1.391   4.144
ATOM   1390  CB  LEU    92     -17.960   0.023   5.146
ATOM   1391 2HB  LEU    92     -17.692   1.056   4.919
ATOM   1392 3HB  LEU    92     -18.083  -0.008   6.232
ATOM   1393  CG  LEU    92     -16.806  -0.925   4.747
ATOM   1394  HG  LEU    92     -16.834  -1.114   3.672
ATOM   1395  CD1 LEU    92     -15.450  -0.293   5.098
ATOM   1396 1HD1 LEU    92     -14.629  -0.966   4.840
ATOM   1397 2HD1 LEU    92     -15.304   0.634   4.540
ATOM   1398 3HD1 LEU    92     -15.380  -0.065   6.163
ATOM   1399  CD2 LEU    92     -16.929  -2.256   5.506
ATOM   1400 1HD2 LEU    92     -16.879  -2.088   6.582
ATOM   1401 2HD2 LEU    92     -17.876  -2.756   5.295
ATOM   1402 3HD2 LEU    92     -16.127  -2.943   5.233
ATOM   1403  C   LEU    92     -20.478  -0.186   5.411
ATOM   1404  O   LEU    92     -20.856  -1.151   6.071
ATOM   1405  N   PHE    93     -21.085   1.001   5.480
ATOM   1406  H   PHE    93     -20.663   1.776   4.977
ATOM   1407  CA  PHE    93     -22.271   1.285   6.292
ATOM   1408  HA  PHE    93     -22.132   0.859   7.285
ATOM   1409  CB  PHE    93     -22.446   2.821   6.428
ATOM   1410 2HB  PHE    93     -22.274   3.327   5.479
ATOM   1411 3HB  PHE    93     -23.475   3.042   6.713
ATOM   1412  CG  PHE    93     -21.586   3.549   7.472
ATOM   1413  CD1 PHE    93     -20.487   2.954   8.102
ATOM   1414  HD1 PHE    93     -20.179   1.951   7.834
ATOM   1415  CE1 PHE    93     -19.765   3.641   9.076
ATOM   1416  HE1 PHE    93     -18.914   3.166   9.559
ATOM   1417  CZ  PHE    93     -20.124   4.939   9.428
ATOM   1418  HZ  PHE    93     -19.553   5.476  10.184
ATOM   1419  CE2 PHE    93     -21.207   5.547   8.799
ATOM   1420  HE2 PHE    93     -21.488   6.563   9.063
ATOM   1421  CD2 PHE    93     -21.933   4.854   7.832
ATOM   1422  HD2 PHE    93     -22.779   5.341   7.350
ATOM   1423  C   PHE    93     -23.564   0.651   5.742
ATOM   1424  O   PHE    93     -24.529   0.541   6.502
ATOM   1425  N   ILE    94     -23.609   0.235   4.466
ATOM   1426  H   ILE    94     -22.782   0.366   3.895
ATOM   1427  CA  ILE    94     -24.828  -0.285   3.808
ATOM   1428  HA  ILE    94     -25.581  -0.406   4.581
ATOM   1429  CB  ILE    94     -25.428   0.741   2.803
ATOM   1430  HB  ILE    94     -26.389   0.350   2.460
ATOM   1431  CG2 ILE    94     -25.719   2.088   3.508
ATOM   1432 1HG2 ILE    94     -24.796   2.624   3.739
ATOM   1433 2HG2 ILE    94     -26.340   2.735   2.887
ATOM   1434 3HG2 ILE    94     -26.257   1.924   4.444
ATOM   1435  CG1 ILE    94     -24.518   0.916   1.559
ATOM   1436 2HG1 ILE    94     -23.528   1.243   1.857
ATOM   1437 3HG1 ILE    94     -24.372  -0.052   1.086
ATOM   1438  CD1 ILE    94     -25.083   1.891   0.508
ATOM   1439 1HD1 ILE    94     -26.076   1.582   0.173
ATOM   1440 2HD1 ILE    94     -25.152   2.908   0.897
ATOM   1441 3HD1 ILE    94     -24.429   1.923  -0.365
ATOM   1442  C   ILE    94     -24.703  -1.693   3.194
ATOM   1443  O   ILE    94     -25.642  -2.141   2.541
ATOM   1444  N   GLY    95     -23.589  -2.406   3.398
ATOM   1445  H   GLY    95     -22.851  -1.989   3.947
ATOM   1446  CA  GLY    95     -23.418  -3.782   2.899
ATOM   1447 2HA  GLY    95     -22.584  -4.243   3.427
ATOM   1448 3HA  GLY    95     -24.318  -4.358   3.117
ATOM   1449  C   GLY    95     -23.138  -3.885   1.390
ATOM   1450  O   GLY    95     -23.593  -4.819   0.728
ATOM   1451  N   VAL    96     -22.409  -2.910   0.836
ATOM   1452  H   VAL    96     -22.051  -2.182   1.445
ATOM   1453  CA  VAL    96     -22.117  -2.780  -0.604
ATOM   1454  HA  VAL    96     -22.587  -3.600  -1.148
ATOM   1455  CB  VAL    96     -22.731  -1.455  -1.123
ATOM   1456  HB  VAL    96     -22.470  -0.656  -0.426
ATOM   1457  CG1 VAL    96     -22.224  -1.032  -2.517
ATOM   1458 1HG1 VAL    96     -21.139  -1.083  -2.607
ATOM   1459 2HG1 VAL    96     -22.660  -1.647  -3.302
ATOM   1460 3HG1 VAL    96     -22.495   0.004  -2.710
ATOM   1461  CG2 VAL    96     -24.266  -1.587  -1.190
ATOM   1462 1HG2 VAL    96     -24.690  -1.898  -0.232
ATOM   1463 2HG2 VAL    96     -24.735  -0.641  -1.458
ATOM   1464 3HG2 VAL    96     -24.571  -2.334  -1.926
ATOM   1465  C   VAL    96     -20.611  -2.864  -0.858
ATOM   1466  O   VAL    96     -19.825  -2.198  -0.187
ATOM   1467  N   GLY    97     -20.214  -3.647  -1.866
ATOM   1468  H   GLY    97     -20.919  -4.102  -2.427
ATOM   1469  CA  GLY    97     -18.814  -3.829  -2.250
ATOM   1470 2HA  GLY    97     -18.221  -3.989  -1.351
ATOM   1471 3HA  GLY    97     -18.719  -4.716  -2.874
ATOM   1472  C   GLY    97     -18.258  -2.629  -3.023
ATOM   1473  O   GLY    97     -18.771  -2.277  -4.091
ATOM   1474  N   VAL    98     -17.187  -2.022  -2.504
ATOM   1475  H   VAL    98     -16.844  -2.357  -1.607
ATOM   1476  CA  VAL    98     -16.571  -0.809  -3.070
ATOM   1477  HA  VAL    98     -17.288  -0.352  -3.750
ATOM   1478  CB  VAL    98     -16.270   0.239  -1.965
ATOM   1479  HB  VAL    98     -15.473  -0.132  -1.317
ATOM   1480  CG1 VAL    98     -15.815   1.576  -2.588
ATOM   1481 1HG1 VAL    98     -14.861   1.473  -3.107
ATOM   1482 2HG1 VAL    98     -16.551   1.950  -3.303
ATOM   1483 3HG1 VAL    98     -15.684   2.338  -1.820
ATOM   1484  CG2 VAL    98     -17.514   0.506  -1.094
ATOM   1485 1HG2 VAL    98     -18.379   0.765  -1.705
ATOM   1486 2HG2 VAL    98     -17.779  -0.374  -0.503
ATOM   1487 3HG2 VAL    98     -17.344   1.318  -0.386
ATOM   1488  C   VAL    98     -15.309  -1.140  -3.872
ATOM   1489  O   VAL    98     -14.423  -1.837  -3.381
ATOM   1490  N   ALA    99     -15.192  -0.595  -5.085
ATOM   1491  H   ALA    99     -15.984  -0.067  -5.439
ATOM   1492  CA  ALA    99     -14.051  -0.780  -5.986
ATOM   1493  HA  ALA    99     -13.392  -1.543  -5.579
ATOM   1494  CB  ALA    99     -14.590  -1.335  -7.324
ATOM   1495 1HB  ALA    99     -15.275  -0.631  -7.801
ATOM   1496 2HB  ALA    99     -13.772  -1.529  -8.021
ATOM   1497 3HB  ALA    99     -15.129  -2.273  -7.175
ATOM   1498  C   ALA    99     -13.217   0.515  -6.158
ATOM   1499  O   ALA    99     -13.496   1.308  -7.066
ATOM   1500  N   PRO   100     -12.211   0.783  -5.299
ATOM   1501  CD  PRO   100     -11.900   0.063  -4.065
ATOM   1502 2HD  PRO   100     -11.692  -0.988  -4.251
ATOM   1503 3HD  PRO   100     -12.732   0.165  -3.368
ATOM   1504  CG  PRO   100     -10.659   0.751  -3.475
ATOM   1505 2HG  PRO   100      -9.754   0.233  -3.801
ATOM   1506 3HG  PRO   100     -10.668   0.763  -2.383
ATOM   1507  CB  PRO   100     -10.695   2.157  -4.078
ATOM   1508 2HB  PRO   100     -11.340   2.803  -3.476
ATOM   1509 3HB  PRO   100      -9.709   2.622  -4.128
ATOM   1510  CA  PRO   100     -11.326   1.937  -5.461
ATOM   1511  HA  PRO   100     -11.911   2.817  -5.725
ATOM   1512  C   PRO   100     -10.274   1.706  -6.557
ATOM   1513  O   PRO   100      -9.529   0.727  -6.549
ATOM   1514  N   THR   101     -10.175   2.666  -7.473
ATOM   1515  H   THR   101     -10.804   3.459  -7.397
ATOM   1516  CA  THR   101      -9.233   2.710  -8.600
ATOM   1517  HA  THR   101      -8.469   1.947  -8.456
ATOM   1518  CB  THR   101      -9.941   2.419  -9.948
ATOM   1519  HB  THR   101      -9.190   2.405 -10.738
ATOM   1520  CG2 THR   101     -10.669   1.067  -9.975
ATOM   1521 1HG2 THR   101     -11.518   1.051  -9.287
ATOM   1522 2HG2 THR   101     -11.049   0.859 -10.978
ATOM   1523 3HG2 THR   101      -9.995   0.254  -9.700
ATOM   1524  OG1 THR   101     -10.878   3.417 -10.259
ATOM   1525 1HG  THR   101     -11.344   3.671  -9.442
ATOM   1526  C   THR   101      -8.519   4.065  -8.656
ATOM   1527  O   THR   101      -8.871   4.993  -7.929
ATOM   1528  N   ASN   102      -7.494   4.164  -9.503
ATOM   1529  H   ASN   102      -7.295   3.388 -10.112
ATOM   1530  CA  ASN   102      -6.692   5.364  -9.710
ATOM   1531  HA  ASN   102      -6.914   6.100  -8.933
ATOM   1532  CB  ASN   102      -5.209   4.941  -9.586
ATOM   1533 2HB  ASN   102      -5.070   4.361  -8.675
ATOM   1534 3HB  ASN   102      -4.926   4.286 -10.412
ATOM   1535  CG  ASN   102      -4.235   6.105  -9.561
ATOM   1536  OD1 ASN   102      -4.510   7.209  -9.994
ATOM   1537  ND2 ASN   102      -3.032   5.881  -9.093
ATOM   1538 1HD2 ASN   102      -2.389   6.652  -9.127
ATOM   1539 2HD2 ASN   102      -2.781   4.960  -8.771
ATOM   1540  C   ASN   102      -7.026   5.981 -11.075
ATOM   1541  O   ASN   102      -7.054   5.277 -12.083
ATOM   1542  N   GLU   103      -7.222   7.297 -11.141
ATOM   1543  H   GLU   103      -7.127   7.845 -10.296
ATOM   1544  CA  GLU   103      -7.476   7.994 -12.411
ATOM   1545  HA  GLU   103      -8.314   7.498 -12.904
ATOM   1546  CB  GLU   103      -7.900   9.452 -12.134
ATOM   1547 2HB  GLU   103      -8.232   9.913 -13.068
ATOM   1548 3HB  GLU   103      -8.765   9.460 -11.466
ATOM   1549  CG  GLU   103      -6.756  10.292 -11.525
ATOM   1550 2HG  GLU   103      -6.445   9.881 -10.562
ATOM   1551 3HG  GLU   103      -5.874  10.271 -12.172
ATOM   1552  CD  GLU   103      -7.213  11.737 -11.348
ATOM   1553  OE1 GLU   103      -7.986  11.979 -10.420
ATOM   1554  OE2 GLU   103      -6.806  12.553 -12.177
ATOM   1555  C   GLU   103      -6.297   7.944 -13.403
ATOM   1556  O   GLU   103      -6.475   8.255 -14.582
ATOM   1557  N   ILE   104      -5.093   7.552 -12.963
ATOM   1558  H   ILE   104      -4.991   7.376 -11.968
ATOM   1559  CA  ILE   104      -3.890   7.513 -13.808
ATOM   1560  HA  ILE   104      -3.825   8.483 -14.300
ATOM   1561  CB  ILE   104      -2.621   7.364 -12.920
ATOM   1562  HB  ILE   104      -2.760   7.997 -12.039
ATOM   1563  CG2 ILE   104      -2.416   5.904 -12.442
ATOM   1564 1HG2 ILE   104      -1.681   5.851 -11.637
ATOM   1565 2HG2 ILE   104      -3.344   5.472 -12.066
ATOM   1566 3HG2 ILE   104      -2.061   5.260 -13.251
ATOM   1567  CG1 ILE   104      -1.364   7.881 -13.668
ATOM   1568 2HG1 ILE   104      -1.110   7.211 -14.493
ATOM   1569 3HG1 ILE   104      -1.580   8.854 -14.118
ATOM   1570  CD1 ILE   104      -0.144   8.042 -12.737
ATOM   1571 1HD1 ILE   104       0.180   7.086 -12.322
ATOM   1572 2HD1 ILE   104       0.702   8.465 -13.284
ATOM   1573 3HD1 ILE   104      -0.369   8.716 -11.907
ATOM   1574  C   ILE   104      -3.957   6.454 -14.925
ATOM   1575  O   ILE   104      -3.440   6.712 -16.012
ATOM   1576  N   TYR   105      -4.635   5.320 -14.691
ATOM   1577  H   TYR   105      -5.117   5.249 -13.805
ATOM   1578  CA  TYR   105      -4.664   4.140 -15.573
ATOM   1579  HA  TYR   105      -3.677   3.679 -15.574
ATOM   1580  CB  TYR   105      -5.708   3.123 -15.046
ATOM   1581 2HB  TYR   105      -6.677   3.614 -14.917
ATOM   1582 3HB  TYR   105      -5.863   2.328 -15.771
ATOM   1583  CG  TYR   105      -5.362   2.404 -13.737
ATOM   1584  CD1 TYR   105      -4.090   1.832 -13.571
ATOM   1585  HD1 TYR   105      -3.366   1.881 -14.385
ATOM   1586  CE1 TYR   105      -3.714   1.184 -12.394
ATOM   1587  HE1 TYR   105      -2.721   0.754 -12.303
ATOM   1588  CZ  TYR   105      -4.739   1.078 -11.249
ATOM   1589  OH  TYR   105      -4.454   0.460 -10.073
ATOM   1590  HH  TYR   105      -3.535   0.186 -10.042
ATOM   1591  CE2 TYR   105      -6.125   1.687 -11.520
ATOM   1592  HE2 TYR   105      -6.906   1.621 -10.771
ATOM   1593  CD2 TYR   105      -6.347   2.325 -12.738
ATOM   1594  HD2 TYR   105      -7.321   2.778 -12.920
ATOM   1595  C   TYR   105      -5.012   4.468 -17.034
ATOM   1596  O   TYR   105      -5.817   5.363 -17.313
ATOM   1597  N   THR   106      -4.470   3.715 -17.998
ATOM   1598  H   THR   106      -3.864   2.931 -17.749
ATOM   1599  CA  THR   106      -4.935   3.830 -19.389
ATOM   1600  HA  THR   106      -4.855   4.877 -19.680
ATOM   1601  CB  THR   106      -4.101   3.009 -20.399
ATOM   1602  HB  THR   106      -4.475   3.235 -21.398
ATOM   1603  CG2 THR   106      -2.605   3.354 -20.378
ATOM   1604 1HG2 THR   106      -2.443   4.410 -20.599
ATOM   1605 2HG2 THR   106      -2.154   3.145 -19.404
ATOM   1606 3HG2 THR   106      -2.063   2.770 -21.124
ATOM   1607  OG1 THR   106      -4.257   1.629 -20.193
ATOM   1608 1HG  THR   106      -3.786   1.436 -19.341
ATOM   1609  C   THR   106      -6.404   3.421 -19.497
ATOM   1610  O   THR   106      -6.905   2.616 -18.711
ATOM   1611  N   LEU   107      -7.107   3.933 -20.513
ATOM   1612  H   LEU   107      -6.673   4.615 -21.114
ATOM   1613  CA  LEU   107      -8.506   3.571 -20.765
ATOM   1614  HA  LEU   107      -9.109   3.927 -19.927
ATOM   1615  CB  LEU   107      -8.962   4.292 -22.057
ATOM   1616 2HB  LEU   107      -8.868   5.373 -21.922
ATOM   1617 3HB  LEU   107      -8.284   4.026 -22.872
ATOM   1618  CG  LEU   107     -10.412   3.960 -22.491
ATOM   1619  HG  LEU   107     -10.513   2.884 -22.640
ATOM   1620  CD1 LEU   107     -11.445   4.423 -21.450
ATOM   1621 1HD1 LEU   107     -11.376   5.496 -21.261
ATOM   1622 2HD1 LEU   107     -12.460   4.208 -21.791
ATOM   1623 3HD1 LEU   107     -11.315   3.901 -20.501
ATOM   1624  CD2 LEU   107     -10.707   4.647 -23.829
ATOM   1625 1HD2 LEU   107     -10.706   5.735 -23.729
ATOM   1626 2HD2 LEU   107      -9.968   4.377 -24.586
ATOM   1627 3HD2 LEU   107     -11.682   4.340 -24.210
ATOM   1628  C   LEU   107      -8.701   2.044 -20.849
ATOM   1629  O   LEU   107      -9.702   1.534 -20.362
ATOM   1630  N   ARG   108      -7.725   1.300 -21.393
ATOM   1631  H   ARG   108      -6.893   1.773 -21.708
ATOM   1632  CA  ARG   108      -7.782  -0.168 -21.492
ATOM   1633  HA  ARG   108      -8.740  -0.444 -21.938
ATOM   1634  CB  ARG   108      -6.640  -0.654 -22.414
ATOM   1635 2HB  ARG   108      -6.638  -0.057 -23.331
ATOM   1636 3HB  ARG   108      -5.672  -0.487 -21.934
ATOM   1637  CG  ARG   108      -6.807  -2.146 -22.788
ATOM   1638 2HG  ARG   108      -6.759  -2.778 -21.898
ATOM   1639 3HG  ARG   108      -7.801  -2.294 -23.219
ATOM   1640  CD  ARG   108      -5.750  -2.608 -23.813
ATOM   1641 2HD  ARG   108      -6.055  -3.586 -24.189
ATOM   1642 3HD  ARG   108      -5.732  -1.907 -24.651
ATOM   1643  NE  ARG   108      -4.404  -2.717 -23.221
ATOM   1644  HE  ARG   108      -4.223  -2.312 -22.228
ATOM   1645  CZ  ARG   108      -3.275  -3.365 -23.795
ATOM   1646  NH1 ARG   108      -3.347  -3.937 -25.078
ATOM   1647 1HH1 ARG   108      -4.298  -3.861 -25.592
ATOM   1648 2HH1 ARG   108      -2.471  -4.436 -25.478
ATOM   1649  NH2 ARG   108      -2.059  -3.451 -23.096
ATOM   1650 1HH2 ARG   108      -2.002  -3.018 -22.101
ATOM   1651 2HH2 ARG   108      -1.233  -3.969 -23.571
ATOM   1652  C   ARG   108      -7.747  -0.858 -20.124
ATOM   1653  O   ARG   108      -8.488  -1.807 -19.907
ATOM   1654  N   GLU   109      -6.920  -0.377 -19.199
ATOM   1655  H   GLU   109      -6.375   0.447 -19.420
ATOM   1656  CA  GLU   109      -6.844  -0.897 -17.825
ATOM   1657  HA  GLU   109      -6.788  -1.986 -17.836
ATOM   1658  CB  GLU   109      -5.585  -0.338 -17.144
ATOM   1659 2HB  GLU   109      -5.626   0.748 -17.212
ATOM   1660 3HB  GLU   109      -5.592  -0.584 -16.079
ATOM   1661  CG  GLU   109      -4.272  -0.837 -17.768
ATOM   1662 2HG  GLU   109      -4.065  -1.868 -17.465
ATOM   1663 3HG  GLU   109      -4.318  -0.837 -18.862
ATOM   1664  CD  GLU   109      -3.160   0.108 -17.313
ATOM   1665  OE1 GLU   109      -2.461  -0.275 -16.382
ATOM   1666  OE2 GLU   109      -3.122   1.191 -17.907
ATOM   1667  C   GLU   109      -8.059  -0.494 -16.979
ATOM   1668  O   GLU   109      -8.507  -1.274 -16.136
ATOM   1669  N   LEU   110      -8.615   0.699 -17.213
ATOM   1670  H   LEU   110      -8.160   1.323 -17.873
ATOM   1671  CA  LEU   110      -9.810   1.172 -16.515
ATOM   1672  HA  LEU   110      -9.690   0.924 -15.463
ATOM   1673  CB  LEU   110      -9.888   2.714 -16.639
ATOM   1674 2HB  LEU   110      -8.895   3.147 -16.488
ATOM   1675 3HB  LEU   110     -10.182   2.977 -17.658
ATOM   1676  CG  LEU   110     -10.869   3.356 -15.625
ATOM   1677  HG  LEU   110     -11.846   2.886 -15.724
ATOM   1678  CD1 LEU   110     -10.390   3.205 -14.169
ATOM   1679 1HD1 LEU   110     -10.383   2.161 -13.851
ATOM   1680 2HD1 LEU   110      -9.389   3.616 -14.031
ATOM   1681 3HD1 LEU   110     -11.062   3.730 -13.486
ATOM   1682  CD2 LEU   110     -11.013   4.856 -15.926
ATOM   1683 1HD2 LEU   110     -10.059   5.376 -15.820
ATOM   1684 2HD2 LEU   110     -11.380   5.013 -16.941
ATOM   1685 3HD2 LEU   110     -11.729   5.321 -15.245
ATOM   1686  C   LEU   110     -11.075   0.441 -17.003
ATOM   1687  O   LEU   110     -11.883   0.019 -16.181
ATOM   1688  N   VAL   111     -11.197   0.170 -18.311
ATOM   1689  H   VAL   111     -10.511   0.556 -18.951
ATOM   1690  CA  VAL   111     -12.217  -0.750 -18.855
ATOM   1691  HA  VAL   111     -13.199  -0.415 -18.522
ATOM   1692  CB  VAL   111     -12.217  -0.750 -20.410
ATOM   1693  HB  VAL   111     -11.196  -0.895 -20.769
ATOM   1694  CG1 VAL   111     -13.100  -1.870 -20.999
ATOM   1695 1HG1 VAL   111     -14.120  -1.815 -20.609
ATOM   1696 2HG1 VAL   111     -13.160  -1.792 -22.086
ATOM   1697 3HG1 VAL   111     -12.705  -2.862 -20.772
ATOM   1698  CG2 VAL   111     -12.756   0.586 -20.958
ATOM   1699 1HG2 VAL   111     -13.790   0.745 -20.648
ATOM   1700 2HG2 VAL   111     -12.166   1.432 -20.616
ATOM   1701 3HG2 VAL   111     -12.735   0.596 -22.049
ATOM   1702  C   VAL   111     -12.036  -2.168 -18.301
ATOM   1703  O   VAL   111     -13.028  -2.783 -17.925
ATOM   1704  N   HID   112     -10.805  -2.680 -18.184
ATOM   1705  H   HID   112     -10.022  -2.157 -18.557
ATOM   1706  CA  HID   112     -10.552  -4.011 -17.613
ATOM   1707  HA  HID   112     -11.145  -4.739 -18.168
ATOM   1708  CB  HID   112      -9.056  -4.364 -17.790
ATOM   1709 2HB  HID   112      -8.759  -4.195 -18.827
ATOM   1710 3HB  HID   112      -8.430  -3.712 -17.179
ATOM   1711  CG  HID   112      -8.717  -5.798 -17.461
ATOM   1712  ND1 HID   112      -8.045  -6.264 -16.349
ATOM   1713  HD1 HID   112      -7.699  -5.735 -15.555
ATOM   1714  CE1 HID   112      -7.887  -7.589 -16.483
ATOM   1715  HE1 HID   112      -7.385  -8.226 -15.765
ATOM   1716  NE2 HID   112      -8.411  -8.012 -17.643
ATOM   1717  CD2 HID   112      -8.950  -6.882 -18.264
ATOM   1718  HD2 HID   112      -9.437  -6.862 -19.230
ATOM   1719  C   HID   112     -10.982  -4.103 -16.137
ATOM   1720  O   HID   112     -11.721  -5.008 -15.756
ATOM   1721  N   SER   113     -10.559  -3.146 -15.305
ATOM   1722  H   SER   113      -9.985  -2.404 -15.688
ATOM   1723  CA  SER   113     -10.807  -3.160 -13.855
ATOM   1724  HA  SER   113     -10.646  -4.178 -13.500
ATOM   1725  CB  SER   113      -9.781  -2.271 -13.121
ATOM   1726 2HB  SER   113     -10.057  -2.199 -12.068
ATOM   1727 3HB  SER   113      -8.796  -2.735 -13.190
ATOM   1728  OG  SER   113      -9.709  -0.974 -13.678
ATOM   1729  HG  SER   113      -9.220  -1.017 -14.520
ATOM   1730  C   SER   113     -12.247  -2.800 -13.462
ATOM   1731  O   SER   113     -12.783  -3.393 -12.522
ATOM   1732  N   LEU   114     -12.919  -1.908 -14.199
ATOM   1733  H   LEU   114     -12.419  -1.395 -14.920
ATOM   1734  CA  LEU   114     -14.339  -1.604 -13.981
ATOM   1735  HA  LEU   114     -14.559  -1.689 -12.919
ATOM   1736  CB  LEU   114     -14.643  -0.140 -14.386
ATOM   1737 2HB  LEU   114     -14.442  -0.012 -15.452
ATOM   1738 3HB  LEU   114     -15.712   0.045 -14.257
ATOM   1739  CG  LEU   114     -13.843   0.916 -13.574
ATOM   1740  HG  LEU   114     -12.775   0.803 -13.765
ATOM   1741  CD1 LEU   114     -14.262   2.330 -14.002
ATOM   1742 1HD1 LEU   114     -14.039   2.501 -15.052
ATOM   1743 2HD1 LEU   114     -15.328   2.501 -13.842
ATOM   1744 3HD1 LEU   114     -13.710   3.080 -13.437
ATOM   1745  CD2 LEU   114     -14.080   0.793 -12.059
ATOM   1746 1HD2 LEU   114     -13.590   1.610 -11.524
ATOM   1747 2HD2 LEU   114     -15.142   0.824 -11.821
ATOM   1748 3HD2 LEU   114     -13.665  -0.134 -11.660
ATOM   1749  C   LEU   114     -15.266  -2.618 -14.672
ATOM   1750  O   LEU   114     -16.272  -3.019 -14.092
ATOM   1751  N   GLY   115     -14.915  -3.122 -15.858
ATOM   1752  H   GLY   115     -14.070  -2.783 -16.307
ATOM   1753  CA  GLY   115     -15.707  -4.123 -16.586
ATOM   1754 2HA  GLY   115     -16.729  -3.765 -16.692
ATOM   1755 3HA  GLY   115     -15.277  -4.250 -17.579
ATOM   1756  C   GLY   115     -15.760  -5.498 -15.914
ATOM   1757  O   GLY   115     -16.726  -6.238 -16.111
ATOM   1758  N   ILE   116     -14.765  -5.824 -15.082
ATOM   1759  H   ILE   116     -13.950  -5.222 -15.063
ATOM   1760  CA  ILE   116     -14.726  -7.063 -14.292
ATOM   1761  HA  ILE   116     -15.342  -7.794 -14.816
ATOM   1762  CB  ILE   116     -13.273  -7.617 -14.297
ATOM   1763  HB  ILE   116     -12.841  -7.405 -15.279
ATOM   1764  CG2 ILE   116     -12.392  -6.933 -13.225
ATOM   1765 1HG2 ILE   116     -12.676  -7.232 -12.214
ATOM   1766 2HG2 ILE   116     -11.340  -7.182 -13.369
ATOM   1767 3HG2 ILE   116     -12.472  -5.849 -13.293
ATOM   1768  CG1 ILE   116     -13.273  -9.155 -14.138
ATOM   1769 2HG1 ILE   116     -13.579  -9.430 -13.128
ATOM   1770 3HG1 ILE   116     -14.014  -9.583 -14.817
ATOM   1771  CD1 ILE   116     -11.907  -9.792 -14.463
ATOM   1772 1HD1 ILE   116     -11.971 -10.881 -14.409
ATOM   1773 2HD1 ILE   116     -11.582  -9.530 -15.472
ATOM   1774 3HD1 ILE   116     -11.135  -9.474 -13.761
ATOM   1775  C   ILE   116     -15.351  -6.920 -12.889
ATOM   1776  O   ILE   116     -15.665  -7.926 -12.257
ATOM   1777  N   SER   117     -15.583  -5.688 -12.412
ATOM   1778  H   SER   117     -15.310  -4.901 -12.984
ATOM   1779  CA  SER   117     -16.227  -5.385 -11.114
ATOM   1780  HA  SER   117     -16.302  -6.307 -10.537
ATOM   1781  CB  SER   117     -15.346  -4.424 -10.293
ATOM   1782 2HB  SER   117     -15.859  -4.170  -9.363
ATOM   1783 3HB  SER   117     -14.405  -4.918 -10.048
ATOM   1784  OG  SER   117     -15.070  -3.240 -11.013
ATOM   1785  HG  SER   117     -14.212  -3.337 -11.469
ATOM   1786  C   SER   117     -17.668  -4.855 -11.228
ATOM   1787  O   SER   117     -18.422  -4.937 -10.261
ATOM   1788  N   LYS   118     -18.063  -4.384 -12.419
ATOM   1789  H   LYS   118     -17.325  -4.236 -13.099
ATOM   1790  CA  LYS   118     -19.433  -4.060 -12.868
ATOM   1791  HA  LYS   118     -19.337  -3.485 -13.789
ATOM   1792  CB  LYS   118     -20.176  -5.366 -13.249
ATOM   1793 2HB  LYS   118     -20.328  -5.985 -12.361
ATOM   1794 3HB  LYS   118     -21.168  -5.123 -13.634
ATOM   1795  CG  LYS   118     -19.388  -6.155 -14.320
ATOM   1796 2HG  LYS   118     -19.186  -5.506 -15.177
ATOM   1797 3HG  LYS   118     -18.418  -6.456 -13.917
ATOM   1798  CD  LYS   118     -20.124  -7.418 -14.799
ATOM   1799 2HD  LYS   118     -20.421  -8.022 -13.937
ATOM   1800 3HD  LYS   118     -21.038  -7.137 -15.330
ATOM   1801  CE  LYS   118     -19.174  -8.219 -15.714
ATOM   1802 2HE  LYS   118     -18.906  -7.594 -16.573
ATOM   1803 3HE  LYS   118     -18.249  -8.418 -15.162
ATOM   1804  NZ  LYS   118     -19.770  -9.500 -16.161
ATOM   1805 1HZ  LYS   118     -20.628  -9.337 -16.671
ATOM   1806 2HZ  LYS   118     -19.117  -9.992 -16.757
ATOM   1807 3HZ  LYS   118     -19.953 -10.095 -15.362
ATOM   1808  C   LYS   118     -20.228  -3.126 -11.928
ATOM   1809  O   LYS   118     -21.337  -3.470 -11.517
ATOM   1810  N   PRO   119     -19.693  -1.934 -11.594
ATOM   1811  CD  PRO   119     -18.424  -1.384 -12.070
ATOM   1812 2HD  PRO   119     -18.327  -1.475 -13.152
ATOM   1813 3HD  PRO   119     -17.595  -1.887 -11.570
ATOM   1814  CG  PRO   119     -18.434   0.093 -11.665
ATOM   1815 2HG  PRO   119     -18.870   0.695 -12.464
ATOM   1816 3HG  PRO   119     -17.434   0.476 -11.467
ATOM   1817  CB  PRO   119     -19.342   0.116 -10.432
ATOM   1818 2HB  PRO   119     -18.774  -0.169  -9.544
ATOM   1819 3HB  PRO   119     -19.777   1.100 -10.253
ATOM   1820  CA  PRO   119     -20.392  -0.961 -10.750
ATOM   1821  HA  PRO   119     -20.710  -1.442  -9.830
ATOM   1822  C   PRO   119     -21.620  -0.351 -11.442
ATOM   1823  O   PRO   119     -21.677  -0.268 -12.672
ATOM   1824  N   THR   120     -22.581   0.138 -10.651
ATOM   1825  H   THR   120     -22.517  -0.036  -9.651
ATOM   1826  CA  THR   120     -23.747   0.906 -11.143
ATOM   1827  HA  THR   120     -23.826   0.768 -12.215
ATOM   1828  CB  THR   120     -25.064   0.395 -10.526
ATOM   1829  HB  THR   120     -25.889   1.006 -10.893
ATOM   1830  CG2 THR   120     -25.351  -1.072 -10.880
ATOM   1831 1HG2 THR   120     -24.590  -1.741 -10.471
ATOM   1832 2HG2 THR   120     -26.321  -1.387 -10.491
ATOM   1833 3HG2 THR   120     -25.369  -1.209 -11.963
ATOM   1834  OG1 THR   120     -25.009   0.491  -9.122
ATOM   1835 1HG  THR   120     -25.804   0.084  -8.769
ATOM   1836  C   THR   120     -23.632   2.417 -10.920
ATOM   1837  O   THR   120     -24.247   3.197 -11.654
ATOM   1838  N   ILE   121     -22.806   2.828  -9.954
ATOM   1839  H   ILE   121     -22.343   2.114  -9.412
ATOM   1840  CA  ILE   121     -22.429   4.217  -9.660
ATOM   1841  HA  ILE   121     -22.751   4.837 -10.495
ATOM   1842  CB  ILE   121     -23.158   4.719  -8.368
ATOM   1843  HB  ILE   121     -23.631   3.862  -7.879
ATOM   1844  CG2 ILE   121     -22.208   5.359  -7.323
ATOM   1845 1HG2 ILE   121     -22.735   5.591  -6.395
ATOM   1846 2HG2 ILE   121     -21.397   4.686  -7.044
ATOM   1847 3HG2 ILE   121     -21.767   6.291  -7.688
ATOM   1848  CG1 ILE   121     -24.280   5.712  -8.768
ATOM   1849 2HG1 ILE   121     -23.841   6.580  -9.265
ATOM   1850 3HG1 ILE   121     -24.937   5.233  -9.498
ATOM   1851  CD1 ILE   121     -25.136   6.196  -7.579
ATOM   1852 1HD1 ILE   121     -25.537   5.354  -7.010
ATOM   1853 2HD1 ILE   121     -24.564   6.828  -6.897
ATOM   1854 3HD1 ILE   121     -25.978   6.794  -7.932
ATOM   1855  C   ILE   121     -20.900   4.334  -9.605
ATOM   1856  O   ILE   121     -20.221   3.425  -9.113
ATOM   1857  N   VAL   122     -20.368   5.461 -10.085
ATOM   1858  H   VAL   122     -20.992   6.148 -10.499
ATOM   1859  CA  VAL   122     -18.934   5.785 -10.030
ATOM   1860  HA  VAL   122     -18.431   5.064  -9.388
ATOM   1861  CB  VAL   122     -18.272   5.699 -11.431
ATOM   1862  HB  VAL   122     -18.691   6.470 -12.081
ATOM   1863  CG1 VAL   122     -16.750   5.916 -11.324
ATOM   1864 1HG1 VAL   122     -16.261   5.766 -12.288
ATOM   1865 2HG1 VAL   122     -16.509   6.931 -11.001
ATOM   1866 3HG1 VAL   122     -16.297   5.222 -10.613
ATOM   1867  CG2 VAL   122     -18.520   4.329 -12.094
ATOM   1868 1HG2 VAL   122     -19.579   4.180 -12.306
ATOM   1869 2HG2 VAL   122     -17.986   4.256 -13.043
ATOM   1870 3HG2 VAL   122     -18.190   3.510 -11.457
ATOM   1871  C   VAL   122     -18.725   7.174  -9.431
ATOM   1872  O   VAL   122     -19.248   8.157  -9.948
ATOM   1873  N   PHE   123     -17.923   7.271  -8.374
ATOM   1874  H   PHE   123     -17.512   6.419  -8.007
ATOM   1875  CA  PHE   123     -17.424   8.540  -7.840
ATOM   1876  HA  PHE   123     -18.148   9.325  -8.048
ATOM   1877  CB  PHE   123     -17.275   8.434  -6.308
ATOM   1878 2HB  PHE   123     -16.615   7.608  -6.032
ATOM   1879 3HB  PHE   123     -16.851   9.351  -5.890
ATOM   1880  CG  PHE   123     -18.617   8.199  -5.614
ATOM   1881  CD1 PHE   123     -19.066   6.899  -5.366
ATOM   1882  HD1 PHE   123     -18.454   6.049  -5.661
ATOM   1883  CE1 PHE   123     -20.301   6.682  -4.759
ATOM   1884  HE1 PHE   123     -20.652   5.669  -4.581
ATOM   1885  CZ  PHE   123     -21.097   7.765  -4.395
ATOM   1886  HZ  PHE   123     -22.067   7.596  -3.934
ATOM   1887  CE2 PHE   123     -20.651   9.063  -4.623
ATOM   1888  HE2 PHE   123     -21.274   9.909  -4.338
ATOM   1889  CD2 PHE   123     -19.412   9.279  -5.227
ATOM   1890  HD2 PHE   123     -19.075  10.297  -5.411
ATOM   1891  C   PHE   123     -16.103   8.897  -8.535
ATOM   1892  O   PHE   123     -15.247   8.030  -8.693
ATOM   1893  N   SER   124     -15.922  10.143  -8.973
ATOM   1894  H   SER   124     -16.683  10.804  -8.850
ATOM   1895  CA  SER   124     -14.824  10.531  -9.871
ATOM   1896  HA  SER   124     -14.033   9.781  -9.834
ATOM   1897  CB  SER   124     -15.366  10.574 -11.316
ATOM   1898 2HB  SER   124     -15.833   9.615 -11.546
ATOM   1899 3HB  SER   124     -16.119  11.360 -11.404
ATOM   1900  OG  SER   124     -14.331  10.803 -12.250
ATOM   1901  HG  SER   124     -14.082  11.743 -12.239
ATOM   1902  C   SER   124     -14.197  11.877  -9.511
ATOM   1903  O   SER   124     -14.866  12.763  -8.964
ATOM   1904  N   SER   125     -12.932  12.070  -9.896
ATOM   1905  H   SER   125     -12.412  11.278 -10.266
ATOM   1906  CA  SER   125     -12.350  13.410 -10.030
ATOM   1907  HA  SER   125     -12.720  13.988  -9.195
ATOM   1908  CB  SER   125     -10.816  13.376  -9.894
ATOM   1909 2HB  SER   125     -10.459  14.363  -9.593
ATOM   1910 3HB  SER   125     -10.532  12.657  -9.124
ATOM   1911  OG  SER   125     -10.205  13.034 -11.117
ATOM   1912  HG  SER   125      -9.313  12.660 -10.867
ATOM   1913  C   SER   125     -12.804  14.099 -11.328
ATOM   1914  O   SER   125     -13.337  13.443 -12.234
ATOM   1915  N   LYS   126     -12.578  15.416 -11.467
ATOM   1916  H   LYS   126     -12.126  15.924 -10.704
ATOM   1917  CA  LYS   126     -12.874  16.158 -12.711
ATOM   1918  HA  LYS   126     -13.887  15.912 -13.034
ATOM   1919  CB  LYS   126     -12.797  17.687 -12.469
ATOM   1920 2HB  LYS   126     -11.802  17.951 -12.103
ATOM   1921 3HB  LYS   126     -12.919  18.207 -13.423
ATOM   1922  CG  LYS   126     -13.889  18.176 -11.488
ATOM   1923 2HG  LYS   126     -14.863  17.824 -11.834
ATOM   1924 3HG  LYS   126     -13.748  17.723 -10.507
ATOM   1925  CD  LYS   126     -13.944  19.718 -11.354
ATOM   1926 2HD  LYS   126     -14.257  20.147 -12.308
ATOM   1927 3HD  LYS   126     -14.729  19.981 -10.638
ATOM   1928  CE  LYS   126     -12.613  20.380 -10.925
ATOM   1929 2HE  LYS   126     -11.860  20.207 -11.698
ATOM   1930 3HE  LYS   126     -12.780  21.457 -10.844
ATOM   1931  NZ  LYS   126     -12.121  19.860  -9.631
ATOM   1932 1HZ  LYS   126     -12.865  19.722  -8.949
ATOM   1933 2HZ  LYS   126     -11.740  18.914  -9.723
ATOM   1934 3HZ  LYS   126     -11.384  20.397  -9.203
ATOM   1935  C   LYS   126     -11.956  15.755 -13.873
ATOM   1936  O   LYS   126     -12.337  15.940 -15.026
ATOM   1937  N   LYS   127     -10.780  15.186 -13.575
ATOM   1938  H   LYS   127     -10.574  15.058 -12.593
ATOM   1939  CA  LYS   127      -9.847  14.592 -14.550
ATOM   1940  HA  LYS   127      -9.881  15.153 -15.486
ATOM   1941  CB  LYS   127      -8.408  14.640 -13.983
ATOM   1942 2HB  LYS   127      -8.418  14.334 -12.935
ATOM   1943 3HB  LYS   127      -7.786  13.913 -14.513
ATOM   1944  CG  LYS   127      -7.763  16.037 -14.123
ATOM   1945 2HG  LYS   127      -7.763  16.323 -15.178
ATOM   1946 3HG  LYS   127      -8.358  16.789 -13.599
ATOM   1947  CD  LYS   127      -6.307  16.051 -13.601
ATOM   1948 2HD  LYS   127      -5.745  15.224 -14.046
ATOM   1949 3HD  LYS   127      -5.817  16.965 -13.946
ATOM   1950  CE  LYS   127      -6.239  16.008 -12.056
ATOM   1951 2HE  LYS   127      -5.761  16.920 -11.690
ATOM   1952 3HE  LYS   127      -7.253  15.981 -11.648
ATOM   1953  NZ  LYS   127      -5.497  14.835 -11.547
ATOM   1954 1HZ  LYS   127      -5.974  13.959 -11.767
ATOM   1955 2HZ  LYS   127      -4.539  14.774 -11.842
ATOM   1956 3HZ  LYS   127      -5.459  14.857 -10.523
ATOM   1957  C   LYS   127     -10.234  13.154 -14.909
ATOM   1958  O   LYS   127     -10.260  12.810 -16.087
ATOM   1959  N   GLY   128     -10.593  12.338 -13.915
ATOM   1960  H   GLY   128     -10.501  12.674 -12.962
ATOM   1961  CA  GLY   128     -11.058  10.962 -14.114
ATOM   1962 2HA  GLY   128     -10.276  10.382 -14.604
ATOM   1963 3HA  GLY   128     -11.264  10.518 -13.139
ATOM   1964  C   GLY   128     -12.335  10.872 -14.956
ATOM   1965  O   GLY   128     -12.474   9.939 -15.747
ATOM   1966  N   LEU   129     -13.214  11.879 -14.854
ATOM   1967  H   LEU   129     -13.028  12.582 -14.151
ATOM   1968  CA  LEU   129     -14.527  11.926 -15.507
ATOM   1969  HA  LEU   129     -15.170  11.183 -15.032
ATOM   1970  CB  LEU   129     -15.137  13.336 -15.276
ATOM   1971 2HB  LEU   129     -15.289  13.497 -14.205
ATOM   1972 3HB  LEU   129     -14.417  14.092 -15.599
ATOM   1973  CG  LEU   129     -16.473  13.574 -16.027
ATOM   1974  HG  LEU   129     -16.319  13.425 -17.095
ATOM   1975  CD1 LEU   129     -17.579  12.623 -15.543
ATOM   1976 1HD1 LEU   129     -17.338  11.586 -15.779
ATOM   1977 2HD1 LEU   129     -17.733  12.698 -14.466
ATOM   1978 3HD1 LEU   129     -18.530  12.845 -16.032
ATOM   1979  CD2 LEU   129     -16.933  15.027 -15.842
ATOM   1980 1HD2 LEU   129     -16.187  15.716 -16.237
ATOM   1981 2HD2 LEU   129     -17.868  15.204 -16.376
ATOM   1982 3HD2 LEU   129     -17.097  15.264 -14.791
ATOM   1983  C   LEU   129     -14.467  11.589 -17.003
ATOM   1984  O   LEU   129     -15.273  10.798 -17.476
ATOM   1985  N   ASP   130     -13.509  12.146 -17.744
ATOM   1986  H   ASP   130     -12.836  12.751 -17.297
ATOM   1987  CA  ASP   130     -13.436  11.974 -19.202
ATOM   1988  HA  ASP   130     -14.412  12.221 -19.624
ATOM   1989  CB  ASP   130     -12.396  12.975 -19.752
ATOM   1990 2HB  ASP   130     -12.283  13.828 -19.074
ATOM   1991 3HB  ASP   130     -11.407  12.512 -19.828
ATOM   1992  CG  ASP   130     -12.839  13.524 -21.105
ATOM   1993  OD1 ASP   130     -13.809  14.291 -21.060
ATOM   1994  OD2 ASP   130     -12.185  13.190 -22.081
ATOM   1995  C   ASP   130     -13.114  10.523 -19.612
ATOM   1996  O   ASP   130     -13.690   9.972 -20.556
ATOM   1997  N   LYS   131     -12.275   9.847 -18.811
ATOM   1998  H   LYS   131     -11.921  10.330 -17.995
ATOM   1999  CA  LYS   131     -12.039   8.404 -18.936
ATOM   2000  HA  LYS   131     -11.823   8.179 -19.982
ATOM   2001  CB  LYS   131     -10.837   7.942 -18.074
ATOM   2002 2HB  LYS   131     -11.040   8.119 -17.015
ATOM   2003 3HB  LYS   131     -10.730   6.862 -18.189
ATOM   2004  CG  LYS   131      -9.501   8.613 -18.471
ATOM   2005 2HG  LYS   131      -9.317   8.465 -19.538
ATOM   2006 3HG  LYS   131      -9.557   9.692 -18.305
ATOM   2007  CD  LYS   131      -8.328   8.023 -17.654
ATOM   2008 2HD  LYS   131      -8.513   8.175 -16.586
ATOM   2009 3HD  LYS   131      -8.277   6.941 -17.810
ATOM   2010  CE  LYS   131      -6.983   8.671 -18.049
ATOM   2011 2HE  LYS   131      -6.809   8.498 -19.114
ATOM   2012 3HE  LYS   131      -7.052   9.750 -17.881
ATOM   2013  NZ  LYS   131      -5.869   8.105 -17.251
ATOM   2014 1HZ  LYS   131      -5.817   7.093 -17.350
ATOM   2015 2HZ  LYS   131      -4.963   8.480 -17.490
ATOM   2016 3HZ  LYS   131      -6.029   8.254 -16.257
ATOM   2017  C   LYS   131     -13.308   7.625 -18.583
ATOM   2018  O   LYS   131     -13.715   6.772 -19.364
ATOM   2019  N   VAL   132     -13.971   7.942 -17.465
ATOM   2020  H   VAL   132     -13.597   8.691 -16.892
ATOM   2021  CA  VAL   132     -15.180   7.227 -16.999
ATOM   2022  HA  VAL   132     -14.941   6.165 -16.953
ATOM   2023  CB  VAL   132     -15.582   7.662 -15.563
ATOM   2024  HB  VAL   132     -15.809   8.731 -15.562
ATOM   2025  CG1 VAL   132     -16.816   6.888 -15.059
ATOM   2026 1HG1 VAL   132     -17.115   7.242 -14.071
ATOM   2027 2HG1 VAL   132     -17.675   7.007 -15.717
ATOM   2028 3HG1 VAL   132     -16.611   5.818 -14.985
ATOM   2029  CG2 VAL   132     -14.446   7.388 -14.555
ATOM   2030 1HG2 VAL   132     -14.236   6.319 -14.475
ATOM   2031 2HG2 VAL   132     -13.517   7.883 -14.830
ATOM   2032 3HG2 VAL   132     -14.717   7.747 -13.560
ATOM   2033  C   VAL   132     -16.355   7.365 -17.984
ATOM   2034  O   VAL   132     -17.016   6.368 -18.259
ATOM   2035  N   ILE   133     -16.563   8.534 -18.603
ATOM   2036  H   ILE   133     -16.010   9.333 -18.310
ATOM   2037  CA  ILE   133     -17.540   8.742 -19.697
ATOM   2038  HA  ILE   133     -18.544   8.522 -19.327
ATOM   2039  CB  ILE   133     -17.490  10.230 -20.165
ATOM   2040  HB  ILE   133     -16.442  10.516 -20.292
ATOM   2041  CG2 ILE   133     -18.203  10.442 -21.527
ATOM   2042 1HG2 ILE   133     -19.246  10.119 -21.480
ATOM   2043 2HG2 ILE   133     -18.190  11.487 -21.838
ATOM   2044 3HG2 ILE   133     -17.712   9.890 -22.331
ATOM   2045  CG1 ILE   133     -18.130  11.149 -19.089
ATOM   2046 2HG1 ILE   133     -19.199  10.944 -19.023
ATOM   2047 3HG1 ILE   133     -17.729  10.911 -18.104
ATOM   2048  CD1 ILE   133     -17.899  12.652 -19.361
ATOM   2049 1HD1 ILE   133     -18.440  12.996 -20.244
ATOM   2050 2HD1 ILE   133     -18.252  13.251 -18.522
ATOM   2051 3HD1 ILE   133     -16.838  12.870 -19.503
ATOM   2052  C   ILE   133     -17.278   7.791 -20.876
ATOM   2053  O   ILE   133     -18.208   7.332 -21.540
ATOM   2054  N   THR   134     -16.010   7.476 -21.141
ATOM   2055  H   THR   134     -15.285   7.885 -20.568
ATOM   2056  CA  THR   134     -15.623   6.552 -22.213
ATOM   2057  HA  THR   134     -16.320   6.678 -23.040
ATOM   2058  CB  THR   134     -14.222   6.904 -22.755
ATOM   2059  HB  THR   134     -13.457   6.656 -22.020
ATOM   2060  CG2 THR   134     -13.929   6.174 -24.073
ATOM   2061 1HG2 THR   134     -14.692   6.390 -24.824
ATOM   2062 2HG2 THR   134     -12.967   6.484 -24.483
ATOM   2063 3HG2 THR   134     -13.902   5.093 -23.928
ATOM   2064  OG1 THR   134     -14.149   8.282 -23.058
ATOM   2065 1HG  THR   134     -14.011   8.794 -22.245
ATOM   2066  C   THR   134     -15.735   5.085 -21.772
ATOM   2067  O   THR   134     -16.167   4.247 -22.561
ATOM   2068  N   VAL   135     -15.450   4.770 -20.502
ATOM   2069  H   VAL   135     -15.086   5.506 -19.903
ATOM   2070  CA  VAL   135     -15.696   3.439 -19.909
ATOM   2071  HA  VAL   135     -15.214   2.687 -20.534
ATOM   2072  CB  VAL   135     -15.100   3.328 -18.481
ATOM   2073  HB  VAL   135     -15.535   4.100 -17.845
ATOM   2074  CG1 VAL   135     -15.400   1.953 -17.860
ATOM   2075 1HG1 VAL   135     -16.460   1.842 -17.629
ATOM   2076 2HG1 VAL   135     -15.108   1.148 -18.536
ATOM   2077 3HG1 VAL   135     -14.857   1.807 -16.930
ATOM   2078  CG2 VAL   135     -13.570   3.493 -18.480
ATOM   2079 1HG2 VAL   135     -13.203   3.538 -17.457
ATOM   2080 2HG2 VAL   135     -13.079   2.656 -18.972
ATOM   2081 3HG2 VAL   135     -13.252   4.404 -18.980
ATOM   2082  C   VAL   135     -17.191   3.105 -19.878
ATOM   2083  O   VAL   135     -17.561   1.969 -20.163
ATOM   2084  N   GLN   136     -18.072   4.079 -19.629
ATOM   2085  H   GLN   136     -17.716   4.990 -19.356
ATOM   2086  CA  GLN   136     -19.531   3.888 -19.623
ATOM   2087  HA  GLN   136     -19.770   3.134 -18.871
ATOM   2088  CB  GLN   136     -20.188   5.225 -19.191
ATOM   2089 2HB  GLN   136     -19.702   5.581 -18.278
ATOM   2090 3HB  GLN   136     -20.020   5.992 -19.951
ATOM   2091  CG  GLN   136     -21.702   5.078 -18.914
ATOM   2092 2HG  GLN   136     -22.245   4.871 -19.838
ATOM   2093 3HG  GLN   136     -21.876   4.227 -18.255
ATOM   2094  CD  GLN   136     -22.331   6.319 -18.276
ATOM   2095  OE1 GLN   136     -21.855   7.438 -18.381
ATOM   2096  NE2 GLN   136     -23.442   6.163 -17.592
ATOM   2097 1HE2 GLN   136     -23.883   6.983 -17.216
ATOM   2098 2HE2 GLN   136     -23.811   5.227 -17.446
ATOM   2099  C   GLN   136     -20.080   3.365 -20.971
ATOM   2100  O   GLN   136     -21.141   2.744 -21.006
ATOM   2101  N   LYS   137     -19.334   3.534 -22.076
ATOM   2102  H   LYS   137     -18.459   4.032 -21.972
ATOM   2103  CA  LYS   137     -19.666   2.993 -23.410
ATOM   2104  HA  LYS   137     -20.750   3.032 -23.532
ATOM   2105  CB  LYS   137     -19.029   3.877 -24.509
ATOM   2106 2HB  LYS   137     -17.940   3.838 -24.433
ATOM   2107 3HB  LYS   137     -19.279   3.468 -25.492
ATOM   2108  CG  LYS   137     -19.517   5.341 -24.435
ATOM   2109 2HG  LYS   137     -20.606   5.368 -24.519
ATOM   2110 3HG  LYS   137     -19.265   5.775 -23.466
ATOM   2111  CD  LYS   137     -18.886   6.198 -25.548
ATOM   2112 2HD  LYS   137     -17.796   6.162 -25.463
ATOM   2113 3HD  LYS   137     -19.147   5.780 -26.525
ATOM   2114  CE  LYS   137     -19.384   7.652 -25.432
ATOM   2115 2HE  LYS   137     -20.477   7.650 -25.510
ATOM   2116 3HE  LYS   137     -19.122   8.030 -24.438
ATOM   2117  NZ  LYS   137     -18.797   8.520 -26.484
ATOM   2118 1HZ  LYS   137     -19.150   9.465 -26.398
ATOM   2119 2HZ  LYS   137     -17.789   8.551 -26.392
ATOM   2120 3HZ  LYS   137     -19.030   8.170 -27.404
ATOM   2121  C   LYS   137     -19.298   1.512 -23.606
ATOM   2122  O   LYS   137     -19.582   0.959 -24.662
ATOM   2123  N   THR   138     -18.667   0.872 -22.618
ATOM   2124  H   THR   138     -18.443   1.410 -21.792
ATOM   2125  CA  THR   138     -18.369  -0.579 -22.595
ATOM   2126  HA  THR   138     -18.914  -1.072 -23.402
ATOM   2127  CB  THR   138     -16.861  -0.867 -22.803
ATOM   2128  HB  THR   138     -16.610  -1.829 -22.353
ATOM   2129  CG2 THR   138     -16.485  -0.928 -24.289
ATOM   2130 1HG2 THR   138     -16.767  -0.016 -24.819
ATOM   2131 2HG2 THR   138     -15.411  -1.081 -24.414
ATOM   2132 3HG2 THR   138     -16.991  -1.765 -24.775
ATOM   2133  OG1 THR   138     -16.049   0.130 -22.221
ATOM   2134 1HG  THR   138     -16.254   0.952 -22.674
ATOM   2135  C   THR   138     -18.832  -1.265 -21.308
ATOM   2136  O   THR   138     -19.229  -2.425 -21.344
ATOM   2137  N   VAL   139     -18.838  -0.556 -20.176
ATOM   2138  H   VAL   139     -18.441   0.376 -20.204
ATOM   2139  CA  VAL   139     -19.303  -1.046 -18.870
ATOM   2140  HA  VAL   139     -19.391  -2.132 -18.916
ATOM   2141  CB  VAL   139     -18.272  -0.731 -17.756
ATOM   2142  HB  VAL   139     -18.237   0.345 -17.590
ATOM   2143  CG1 VAL   139     -18.647  -1.434 -16.436
ATOM   2144 1HG1 VAL   139     -18.719  -2.516 -16.565
ATOM   2145 2HG1 VAL   139     -17.902  -1.237 -15.663
ATOM   2146 3HG1 VAL   139     -19.607  -1.082 -16.054
ATOM   2147  CG2 VAL   139     -16.862  -1.202 -18.172
ATOM   2148 1HG2 VAL   139     -16.862  -2.259 -18.441
ATOM   2149 2HG2 VAL   139     -16.493  -0.652 -19.039
ATOM   2150 3HG2 VAL   139     -16.141  -1.051 -17.367
ATOM   2151  C   VAL   139     -20.706  -0.494 -18.606
ATOM   2152  O   VAL   139     -20.923   0.392 -17.779
ATOM   2153  N   THR   140     -21.671  -1.019 -19.361
ATOM   2154  H   THR   140     -21.416  -1.764 -19.999
ATOM   2155  CA  THR   140     -23.059  -0.526 -19.467
ATOM   2156  HA  THR   140     -23.023   0.543 -19.683
ATOM   2157  CB  THR   140     -23.775  -1.220 -20.648
ATOM   2158  HB  THR   140     -24.832  -0.954 -20.650
ATOM   2159  CG2 THR   140     -23.171  -0.831 -22.008
ATOM   2160 1HG2 THR   140     -22.128  -1.144 -22.094
ATOM   2161 2HG2 THR   140     -23.727  -1.290 -22.828
ATOM   2162 3HG2 THR   140     -23.208   0.251 -22.153
ATOM   2163  OG1 THR   140     -23.638  -2.618 -20.530
ATOM   2164 1HG  THR   140     -24.076  -3.018 -21.287
ATOM   2165  C   THR   140     -23.908  -0.672 -18.197
ATOM   2166  O   THR   140     -25.056  -0.231 -18.172
ATOM   2167  N   THR   141     -23.360  -1.240 -17.118
ATOM   2168  H   THR   141     -22.411  -1.576 -17.184
ATOM   2169  CA  THR   141     -23.976  -1.205 -15.782
ATOM   2170  HA  THR   141     -25.029  -1.471 -15.872
ATOM   2171  CB  THR   141     -23.303  -2.220 -14.831
ATOM   2172  HB  THR   141     -23.733  -2.115 -13.834
ATOM   2173  CG2 THR   141     -23.516  -3.666 -15.302
ATOM   2174 1HG2 THR   141     -22.996  -3.863 -16.241
ATOM   2175 2HG2 THR   141     -23.149  -4.369 -14.554
ATOM   2176 3HG2 THR   141     -24.577  -3.873 -15.454
ATOM   2177  OG1 THR   141     -21.910  -2.001 -14.759
ATOM   2178 1HG  THR   141     -21.771  -1.340 -14.054
ATOM   2179  C   THR   141     -23.920   0.184 -15.146
ATOM   2180  O   THR   141     -24.791   0.512 -14.340
ATOM   2181  N   ILE   142     -22.925   1.006 -15.507
ATOM   2182  H   ILE   142     -22.275   0.684 -16.217
ATOM   2183  CA  ILE   142     -22.730   2.357 -14.972
ATOM   2184  HA  ILE   142     -22.755   2.307 -13.883
ATOM   2185  CB  ILE   142     -21.344   2.924 -15.399
ATOM   2186  HB  ILE   142     -21.281   2.892 -16.489
ATOM   2187  CG2 ILE   142     -21.193   4.398 -14.939
ATOM   2188 1HG2 ILE   142     -21.929   5.049 -15.415
ATOM   2189 2HG2 ILE   142     -21.318   4.496 -13.858
ATOM   2190 3HG2 ILE   142     -20.217   4.809 -15.203
ATOM   2191  CG1 ILE   142     -20.188   2.058 -14.823
ATOM   2192 2HG1 ILE   142     -20.145   2.173 -13.739
ATOM   2193 3HG1 ILE   142     -20.382   1.000 -15.006
ATOM   2194  CD1 ILE   142     -18.817   2.394 -15.447
ATOM   2195 1HD1 ILE   142     -18.474   3.394 -15.177
ATOM   2196 2HD1 ILE   142     -18.057   1.686 -15.109
ATOM   2197 3HD1 ILE   142     -18.859   2.342 -16.537
ATOM   2198  C   ILE   142     -23.876   3.257 -15.446
ATOM   2199  O   ILE   142     -23.988   3.558 -16.635
ATOM   2200  N   LYS   143     -24.710   3.722 -14.510
ATOM   2201  H   LYS   143     -24.570   3.404 -13.557
ATOM   2202  CA  LYS   143     -25.837   4.626 -14.798
ATOM   2203  HA  LYS   143     -26.043   4.623 -15.871
ATOM   2204  CB  LYS   143     -27.108   4.132 -14.073
ATOM   2205 2HB  LYS   143     -26.927   4.080 -12.997
ATOM   2206 3HB  LYS   143     -27.900   4.875 -14.206
ATOM   2207  CG  LYS   143     -27.575   2.747 -14.591
ATOM   2208 2HG  LYS   143     -26.937   2.402 -15.409
ATOM   2209 3HG  LYS   143     -27.471   2.008 -13.793
ATOM   2210  CD  LYS   143     -29.036   2.790 -15.084
ATOM   2211 2HD  LYS   143     -29.692   3.124 -14.275
ATOM   2212 3HD  LYS   143     -29.121   3.526 -15.889
ATOM   2213  CE  LYS   143     -29.473   1.401 -15.591
ATOM   2214 2HE  LYS   143     -28.751   1.063 -16.342
ATOM   2215 3HE  LYS   143     -29.437   0.697 -14.753
ATOM   2216  NZ  LYS   143     -30.838   1.439 -16.176
ATOM   2217 1HZ  LYS   143     -31.118   0.518 -16.489
ATOM   2218 2HZ  LYS   143     -31.511   1.767 -15.494
ATOM   2219 3HZ  LYS   143     -30.861   2.064 -16.972
ATOM   2220  C   LYS   143     -25.531   6.082 -14.455
ATOM   2221  O   LYS   143     -25.874   6.964 -15.232
ATOM   2222  N   THR   144     -24.861   6.320 -13.326
ATOM   2223  H   THR   144     -24.547   5.526 -12.787
ATOM   2224  CA  THR   144     -24.584   7.665 -12.798
ATOM   2225  HA  THR   144     -24.810   8.406 -13.566
ATOM   2226  CB  THR   144     -25.496   7.970 -11.586
ATOM   2227  HB  THR   144     -25.397   7.175 -10.849
ATOM   2228  CG2 THR   144     -25.210   9.318 -10.905
ATOM   2229 1HG2 THR   144     -25.939   9.511 -10.116
ATOM   2230 2HG2 THR   144     -24.224   9.323 -10.441
ATOM   2231 3HG2 THR   144     -25.256  10.141 -11.621
ATOM   2232  OG1 THR   144     -26.837   8.036 -12.002
ATOM   2233 1HG  THR   144     -27.303   7.283 -11.605
ATOM   2234  C   THR   144     -23.112   7.812 -12.422
ATOM   2235  O   THR   144     -22.538   6.933 -11.776
ATOM   2236  N   ILE   145     -22.525   8.955 -12.784
ATOM   2237  H   ILE   145     -23.086   9.649 -13.257
ATOM   2238  CA  ILE   145     -21.185   9.382 -12.365
ATOM   2239  HA  ILE   145     -20.723   8.579 -11.796
ATOM   2240  CB  ILE   145     -20.267   9.687 -13.586
ATOM   2241  HB  ILE   145     -20.662  10.566 -14.096
ATOM   2242  CG2 ILE   145     -18.835  10.010 -13.090
ATOM   2243 1HG2 ILE   145     -18.423   9.184 -12.506
ATOM   2244 2HG2 ILE   145     -18.153  10.203 -13.917
ATOM   2245 3HG2 ILE   145     -18.824  10.903 -12.461
ATOM   2246  CG1 ILE   145     -20.231   8.514 -14.611
ATOM   2247 2HG1 ILE   145     -19.670   7.672 -14.198
ATOM   2248 3HG1 ILE   145     -21.236   8.135 -14.806
ATOM   2249  CD1 ILE   145     -19.641   8.933 -15.976
ATOM   2250 1HD1 ILE   145     -19.668   8.096 -16.677
ATOM   2251 2HD1 ILE   145     -20.216   9.746 -16.421
ATOM   2252 3HD1 ILE   145     -18.603   9.260 -15.899
ATOM   2253  C   ILE   145     -21.345  10.604 -11.448
ATOM   2254  O   ILE   145     -22.061  11.540 -11.805
ATOM   2255  N   VAL   146     -20.692  10.590 -10.284
ATOM   2256  H   VAL   146     -20.102   9.786 -10.088
ATOM   2257  CA  VAL   146     -20.759  11.640  -9.252
ATOM   2258  HA  VAL   146     -21.439  12.422  -9.589
ATOM   2259  CB  VAL   146     -21.314  11.082  -7.914
ATOM   2260  HB  VAL   146     -20.627  10.322  -7.539
ATOM   2261  CG1 VAL   146     -21.452  12.186  -6.844
ATOM   2262 1HG1 VAL   146     -21.871  11.782  -5.921
ATOM   2263 2HG1 VAL   146     -20.489  12.633  -6.592
ATOM   2264 3HG1 VAL   146     -22.118  12.984  -7.181
ATOM   2265  CG2 VAL   146     -22.696  10.426  -8.106
ATOM   2266 1HG2 VAL   146     -23.402  11.120  -8.567
ATOM   2267 2HG2 VAL   146     -22.624   9.538  -8.735
ATOM   2268 3HG2 VAL   146     -23.116  10.106  -7.149
ATOM   2269  C   VAL   146     -19.377  12.266  -9.054
ATOM   2270  O   VAL   146     -18.378  11.561  -8.917
ATOM   2271  N   ILE   147     -19.306  13.594  -9.022
ATOM   2272  H   ILE   147     -20.177  14.111  -9.095
ATOM   2273  CA  ILE   147     -18.058  14.350  -8.900
ATOM   2274  HA  ILE   147     -17.259  13.761  -9.348
ATOM   2275  CB  ILE   147     -18.136  15.686  -9.692
ATOM   2276  HB  ILE   147     -18.842  16.352  -9.190
ATOM   2277  CG2 ILE   147     -16.755  16.382  -9.699
ATOM   2278 1HG2 ILE   147     -16.789  17.304 -10.282
ATOM   2279 2HG2 ILE   147     -16.451  16.653  -8.686
ATOM   2280 3HG2 ILE   147     -15.977  15.741 -10.118
ATOM   2281  CG1 ILE   147     -18.654  15.492 -11.146
ATOM   2282 2HG1 ILE   147     -19.697  15.165 -11.125
ATOM   2283 3HG1 ILE   147     -18.673  16.455 -11.658
ATOM   2284  CD1 ILE   147     -17.834  14.492 -11.990
ATOM   2285 1HD1 ILE   147     -18.273  14.402 -12.983
ATOM   2286 2HD1 ILE   147     -16.799  14.816 -12.115
ATOM   2287 3HD1 ILE   147     -17.830  13.492 -11.552
ATOM   2288  C   ILE   147     -17.710  14.549  -7.421
ATOM   2289  O   ILE   147     -18.311  15.366  -6.726
ATOM   2290  N   LEU   148     -16.700  13.816  -6.952
ATOM   2291  H   LEU   148     -16.237  13.185  -7.600
ATOM   2292  CA  LEU   148     -16.121  13.967  -5.612
ATOM   2293  HA  LEU   148     -16.932  14.064  -4.891
ATOM   2294  CB  LEU   148     -15.312  12.677  -5.316
ATOM   2295 2HB  LEU   148     -15.949  11.805  -5.491
ATOM   2296 3HB  LEU   148     -14.490  12.598  -6.032
ATOM   2297  CG  LEU   148     -14.741  12.601  -3.879
ATOM   2298  HG  LEU   148     -14.088  13.456  -3.692
ATOM   2299  CD1 LEU   148     -15.860  12.576  -2.830
ATOM   2300 1HD1 LEU   148     -16.378  13.536  -2.785
ATOM   2301 2HD1 LEU   148     -16.588  11.792  -3.046
ATOM   2302 3HD1 LEU   148     -15.454  12.388  -1.833
ATOM   2303  CD2 LEU   148     -13.914  11.318  -3.725
ATOM   2304 1HD2 LEU   148     -13.511  11.251  -2.714
ATOM   2305 2HD2 LEU   148     -14.521  10.428  -3.902
ATOM   2306 3HD2 LEU   148     -13.070  11.305  -4.416
ATOM   2307  C   LEU   148     -15.253  15.237  -5.521
ATOM   2308  O   LEU   148     -15.270  15.952  -4.526
ATOM   2309  N   ASP   149     -14.548  15.545  -6.609
ATOM   2310  H   ASP   149     -14.610  14.886  -7.370
ATOM   2311  CA  ASP   149     -13.641  16.686  -6.797
ATOM   2312  HA  ASP   149     -13.077  16.848  -5.877
ATOM   2313  CB  ASP   149     -12.650  16.230  -7.890
ATOM   2314 2HB  ASP   149     -12.098  15.351  -7.547
ATOM   2315 3HB  ASP   149     -13.246  15.931  -8.756
ATOM   2316  CG  ASP   149     -11.639  17.260  -8.379
ATOM   2317  OD1 ASP   149     -11.374  17.202  -9.584
ATOM   2318  OD2 ASP   149     -11.292  18.168  -7.631
ATOM   2319  C   ASP   149     -14.397  18.005  -7.104
ATOM   2320  O   ASP   149     -14.120  18.718  -8.077
ATOM   2321  N   SER   150     -15.439  18.317  -6.328
ATOM   2322  H   SER   150     -15.666  17.698  -5.552
ATOM   2323  CA  SER   150     -16.199  19.570  -6.451
ATOM   2324  HA  SER   150     -15.491  20.390  -6.573
ATOM   2325  CB  SER   150     -17.101  19.526  -7.705
ATOM   2326 2HB  SER   150     -16.557  19.105  -8.550
ATOM   2327 3HB  SER   150     -17.978  18.909  -7.510
ATOM   2328  OG  SER   150     -17.492  20.843  -8.043
ATOM   2329  HG  SER   150     -18.329  20.779  -8.556
ATOM   2330  C   SER   150     -17.064  19.868  -5.217
ATOM   2331  O   SER   150     -17.219  19.034  -4.327
ATOM   2332  N   LYS   151     -17.646  21.074  -5.191
ATOM   2333  H   LYS   151     -17.409  21.680  -5.967
ATOM   2334  CA  LYS   151     -18.749  21.498  -4.301
ATOM   2335  HA  LYS   151     -19.135  20.620  -3.784
ATOM   2336  CB  LYS   151     -18.235  22.515  -3.243
ATOM   2337 2HB  LYS   151     -17.944  23.440  -3.747
ATOM   2338 3HB  LYS   151     -19.050  22.788  -2.566
ATOM   2339  CG  LYS   151     -17.034  22.005  -2.406
ATOM   2340 2HG  LYS   151     -16.202  21.760  -3.069
ATOM   2341 3HG  LYS   151     -16.671  22.814  -1.767
ATOM   2342  CD  LYS   151     -17.383  20.785  -1.520
ATOM   2343 2HD  LYS   151     -18.001  21.099  -0.675
ATOM   2344 3HD  LYS   151     -17.971  20.058  -2.080
ATOM   2345  CE  LYS   151     -16.096  20.097  -1.032
ATOM   2346 2HE  LYS   151     -15.451  19.910  -1.895
ATOM   2347 3HE  LYS   151     -15.558  20.757  -0.344
ATOM   2348  NZ  LYS   151     -16.388  18.808  -0.373
ATOM   2349 1HZ  LYS   151     -16.792  18.899   0.547
ATOM   2350 2HZ  LYS   151     -16.925  18.165  -0.936
ATOM   2351 3HZ  LYS   151     -15.523  18.289  -0.196
ATOM   2352  C   LYS   151     -19.966  22.036  -5.079
ATOM   2353  O   LYS   151     -20.901  22.552  -4.477
ATOM   2354  N   VAL   152     -19.932  21.924  -6.411
ATOM   2355  H   VAL   152     -19.127  21.465  -6.808
ATOM   2356  CA  VAL   152     -20.994  22.283  -7.370
ATOM   2357  HA  VAL   152     -21.962  22.204  -6.873
ATOM   2358  CB  VAL   152     -20.837  23.734  -7.906
ATOM   2359  HB  VAL   152     -21.578  23.888  -8.694
ATOM   2360  CG1 VAL   152     -21.117  24.775  -6.808
ATOM   2361 1HG1 VAL   152     -21.128  25.785  -7.222
ATOM   2362 2HG1 VAL   152     -22.088  24.599  -6.340
ATOM   2363 3HG1 VAL   152     -20.360  24.749  -6.022
ATOM   2364  CG2 VAL   152     -19.438  23.999  -8.504
ATOM   2365 1HG2 VAL   152     -19.379  25.012  -8.908
ATOM   2366 2HG2 VAL   152     -18.650  23.898  -7.756
ATOM   2367 3HG2 VAL   152     -19.219  23.312  -9.325
ATOM   2368  C   VAL   152     -20.998  21.303  -8.550
ATOM   2369  O   VAL   152     -19.965  20.706  -8.864
ATOM   2370  N   ASP   153     -22.139  21.130  -9.212
ATOM   2371  H   ASP   153     -22.961  21.629  -8.910
ATOM   2372  CA  ASP   153     -22.274  20.243 -10.379
ATOM   2373  HA  ASP   153     -21.941  19.246 -10.090
ATOM   2374  CB  ASP   153     -23.767  20.131 -10.795
ATOM   2375 2HB  ASP   153     -24.171  21.126 -11.002
ATOM   2376 3HB  ASP   153     -23.838  19.566 -11.728
ATOM   2377  CG  ASP   153     -24.669  19.438  -9.755
ATOM   2378  OD1 ASP   153     -25.869  19.335 -10.030
ATOM   2379  OD2 ASP   153     -24.136  19.008  -8.727
ATOM   2380  C   ASP   153     -21.367  20.705 -11.544
ATOM   2381  O   ASP   153     -21.139  21.899 -11.742
ATOM   2382  N   TYR   154     -20.798  19.762 -12.301
ATOM   2383  H   TYR   154     -21.067  18.794 -12.139
ATOM   2384  CA  TYR   154     -19.706  20.015 -13.251
ATOM   2385  HA  TYR   154     -19.697  21.073 -13.516
ATOM   2386  CB  TYR   154     -18.365  19.690 -12.556
ATOM   2387 2HB  TYR   154     -18.166  20.396 -11.745
ATOM   2388 3HB  TYR   154     -18.390  18.694 -12.110
ATOM   2389  CG  TYR   154     -17.163  19.736 -13.502
ATOM   2390  CD1 TYR   154     -16.653  20.985 -13.887
ATOM   2391  HD1 TYR   154     -17.123  21.888 -13.497
ATOM   2392  CE1 TYR   154     -15.568  21.108 -14.754
ATOM   2393  HE1 TYR   154     -15.199  22.088 -15.044
ATOM   2394  CZ  TYR   154     -14.907  19.823 -15.296
ATOM   2395  OH  TYR   154     -13.858  19.855 -16.157
ATOM   2396  HH  TYR   154     -13.590  20.748 -16.383
ATOM   2397  CE2 TYR   154     -15.514  18.493 -14.815
ATOM   2398  HE2 TYR   154     -15.092  17.549 -15.152
ATOM   2399  CD2 TYR   154     -16.611  18.528 -13.956
ATOM   2400  HD2 TYR   154     -17.055  17.587 -13.632
ATOM   2401  C   TYR   154     -19.876  19.206 -14.544
ATOM   2402  O   TYR   154     -20.055  17.992 -14.503
ATOM   2403  N   ARG   155     -19.827  19.879 -15.707
ATOM   2404  H   ARG   155     -19.674  20.876 -15.650
ATOM   2405  CA  ARG   155     -20.108  19.291 -17.042
ATOM   2406  HA  ARG   155     -20.223  20.110 -17.753
ATOM   2407  CB  ARG   155     -18.907  18.426 -17.524
ATOM   2408 2HB  ARG   155     -18.652  17.682 -16.765
ATOM   2409 3HB  ARG   155     -19.192  17.860 -18.414
ATOM   2410  CG  ARG   155     -17.665  19.273 -17.879
ATOM   2411 2HG  ARG   155     -17.902  19.956 -18.699
ATOM   2412 3HG  ARG   155     -17.387  19.896 -17.026
ATOM   2413  CD  ARG   155     -16.458  18.390 -18.266
ATOM   2414 2HD  ARG   155     -15.605  19.041 -18.467
ATOM   2415 3HD  ARG   155     -16.210  17.753 -17.417
ATOM   2416  NE  ARG   155     -16.706  17.541 -19.448
ATOM   2417  HE  ARG   155     -17.662  17.585 -19.964
ATOM   2418  CZ  ARG   155     -15.818  16.566 -19.979
ATOM   2419  NH1 ARG   155     -14.548  16.360 -19.429
ATOM   2420 1HH1 ARG   155     -14.201  17.007 -18.641
ATOM   2421 2HH1 ARG   155     -13.973  15.590 -19.975
ATOM   2422  NH2 ARG   155     -16.145  15.756 -21.075
ATOM   2423 1HH2 ARG   155     -17.106  15.834 -21.564
ATOM   2424 2HH2 ARG   155     -15.345  15.041 -21.362
ATOM   2425  C   ARG   155     -21.456  18.542 -17.133
ATOM   2426  O   ARG   155     -21.591  17.633 -17.942
ATOM   2427  N   GLY   156     -22.435  18.918 -16.306
ATOM   2428  H   GLY   156     -22.241  19.670 -15.664
ATOM   2429  CA  GLY   156     -23.735  18.242 -16.183
ATOM   2430 2HA  GLY   156     -24.477  18.963 -15.837
ATOM   2431 3HA  GLY   156     -24.048  17.879 -17.162
ATOM   2432  C   GLY   156     -23.756  17.049 -15.215
ATOM   2433  O   GLY   156     -24.826  16.509 -14.950
ATOM   2434  N   TYR   157     -22.609  16.659 -14.652
ATOM   2435  H   TYR   157     -21.761  17.164 -14.870
ATOM   2436  CA  TYR   157     -22.496  15.587 -13.663
ATOM   2437  HA  TYR   157     -23.341  14.909 -13.792
ATOM   2438  CB  TYR   157     -21.217  14.765 -13.913
ATOM   2439 2HB  TYR   157     -20.325  15.395 -13.909
ATOM   2440 3HB  TYR   157     -21.082  14.004 -13.140
ATOM   2441  CG  TYR   157     -21.277  14.040 -15.257
ATOM   2442  CD1 TYR   157     -21.845  12.759 -15.304
ATOM   2443  HD1 TYR   157     -22.216  12.316 -14.382
ATOM   2444  CE1 TYR   157     -21.965  12.044 -16.495
ATOM   2445  HE1 TYR   157     -22.415  11.056 -16.510
ATOM   2446  CZ  TYR   157     -21.467  12.696 -17.801
ATOM   2447  OH  TYR   157     -21.568  12.071 -19.002
ATOM   2448  HH  TYR   157     -21.951  11.195 -18.918
ATOM   2449  CE2 TYR   157     -20.854  14.103 -17.664
ATOM   2450  HE2 TYR   157     -20.499  14.630 -18.545
ATOM   2451  CD2 TYR   157     -20.792  14.688 -16.401
ATOM   2452  HD2 TYR   157     -20.378  15.690 -16.307
ATOM   2453  C   TYR   157     -22.567  16.149 -12.241
ATOM   2454  O   TYR   157     -21.989  17.191 -11.928
ATOM   2455  N   GLN   158     -23.297  15.451 -11.374
ATOM   2456  H   GLN   158     -23.660  14.559 -11.667
ATOM   2457  CA  GLN   158     -23.662  15.941 -10.045
ATOM   2458  HA  GLN   158     -23.960  16.983 -10.130
ATOM   2459  CB  GLN   158     -24.862  15.129  -9.513
ATOM   2460 2HB  GLN   158     -24.565  14.090  -9.347
ATOM   2461 3HB  GLN   158     -25.161  15.525  -8.538
ATOM   2462  CG  GLN   158     -26.064  15.173 -10.482
ATOM   2463 2HG  GLN   158     -26.354  16.206 -10.682
ATOM   2464 3HG  GLN   158     -25.818  14.728 -11.448
ATOM   2465  CD  GLN   158     -27.253  14.429  -9.895
ATOM   2466  OE1 GLN   158     -27.984  14.950  -9.070
ATOM   2467  NE2 GLN   158     -27.489  13.191 -10.266
ATOM   2468 1HE2 GLN   158     -28.304  12.754  -9.874
ATOM   2469 2HE2 GLN   158     -26.916  12.741 -10.957
ATOM   2470  C   GLN   158     -22.482  15.849  -9.075
ATOM   2471  O   GLN   158     -21.813  14.817  -9.058
ATOM   2472  N   CYS   159     -22.236  16.860  -8.237
ATOM   2473  H   CYS   159     -22.837  17.682  -8.263
ATOM   2474  CA  CYS   159     -21.246  16.714  -7.162
ATOM   2475  HA  CYS   159     -20.437  16.105  -7.557
ATOM   2476  CB  CYS   159     -20.605  18.066  -6.784
ATOM   2477 2HB  CYS   159     -19.610  17.868  -6.381
ATOM   2478 3HB  CYS   159     -20.499  18.671  -7.682
ATOM   2479  SG  CYS   159     -21.543  18.965  -5.518
ATOM   2480  HG  CYS   159     -22.701  19.095  -6.187
ATOM   2481  C   CYS   159     -21.801  15.938  -5.959
ATOM   2482  O   CYS   159     -23.018  15.799  -5.812
ATOM   2483  N   LEU   160     -20.913  15.449  -5.087
ATOM   2484  H   LEU   160     -19.927  15.563  -5.302
ATOM   2485  CA  LEU   160     -21.287  14.649  -3.913
ATOM   2486  HA  LEU   160     -21.735  13.723  -4.272
ATOM   2487  CB  LEU   160     -20.002  14.313  -3.110
ATOM   2488 2HB  LEU   160     -19.309  13.754  -3.743
ATOM   2489 3HB  LEU   160     -19.490  15.240  -2.843
ATOM   2490  CG  LEU   160     -20.292  13.509  -1.816
ATOM   2491  HG  LEU   160     -20.977  14.069  -1.178
ATOM   2492  CD1 LEU   160     -20.914  12.144  -2.136
ATOM   2493 1HD1 LEU   160     -20.254  11.541  -2.762
ATOM   2494 2HD1 LEU   160     -21.878  12.240  -2.638
ATOM   2495 3HD1 LEU   160     -21.094  11.603  -1.210
ATOM   2496  CD2 LEU   160     -19.006  13.280  -1.012
ATOM   2497 1HD2 LEU   160     -19.223  12.790  -0.061
ATOM   2498 2HD2 LEU   160     -18.308  12.644  -1.556
ATOM   2499 3HD2 LEU   160     -18.501  14.223  -0.789
ATOM   2500  C   LEU   160     -22.333  15.340  -3.018
ATOM   2501  O   LEU   160     -23.327  14.723  -2.636
ATOM   2502  N   ASP   161     -22.132  16.621  -2.703
ATOM   2503  H   ASP   161     -21.324  17.091  -3.080
ATOM   2504  CA  ASP   161     -23.023  17.365  -1.804
ATOM   2505  HA  ASP   161     -23.190  16.752  -0.918
ATOM   2506  CB  ASP   161     -22.300  18.660  -1.347
ATOM   2507 2HB  ASP   161     -21.215  18.526  -1.397
ATOM   2508 3HB  ASP   161     -22.527  19.482  -2.033
ATOM   2509  CG  ASP   161     -22.643  19.070   0.096
ATOM   2510  OD1 ASP   161     -21.976  18.566   1.013
ATOM   2511  OD2 ASP   161     -23.537  19.914   0.210
ATOM   2512  C   ASP   161     -24.405  17.605  -2.458
ATOM   2513  O   ASP   161     -25.431  17.551  -1.778
ATOM   2514  N   THR   162     -24.466  17.752  -3.791
ATOM   2515  H   THR   162     -23.606  17.788  -4.321
ATOM   2516  CA  THR   162     -25.732  17.795  -4.549
ATOM   2517  HA  THR   162     -26.406  18.485  -4.047
ATOM   2518  CB  THR   162     -25.559  18.276  -6.008
ATOM   2519  HB  THR   162     -25.257  17.436  -6.635
ATOM   2520  CG2 THR   162     -26.871  18.861  -6.542
ATOM   2521 1HG2 THR   162     -27.644  18.093  -6.595
ATOM   2522 2HG2 THR   162     -27.238  19.666  -5.904
ATOM   2523 3HG2 THR   162     -26.730  19.272  -7.542
ATOM   2524  OG1 THR   162     -24.595  19.284  -6.159
ATOM   2525 1HG  THR   162     -24.440  19.317  -7.133
ATOM   2526  C   THR   162     -26.423  16.433  -4.619
ATOM   2527  O   THR   162     -27.636  16.357  -4.436
ATOM   2528  N   PHE   163     -25.671  15.351  -4.854
ATOM   2529  H   PHE   163     -24.680  15.485  -5.034
ATOM   2530  CA  PHE   163     -26.203  13.985  -4.885
ATOM   2531  HA  PHE   163     -26.988  13.930  -5.640
ATOM   2532  CB  PHE   163     -25.077  13.001  -5.278
ATOM   2533 2HB  PHE   163     -24.682  13.236  -6.271
ATOM   2534 3HB  PHE   163     -24.242  13.049  -4.576
ATOM   2535  CG  PHE   163     -25.557  11.550  -5.318
ATOM   2536  CD1 PHE   163     -26.203  11.051  -6.450
ATOM   2537  HD1 PHE   163     -26.360  11.694  -7.314
ATOM   2538  CE1 PHE   163     -26.662   9.733  -6.481
ATOM   2539  HE1 PHE   163     -27.174   9.349  -7.362
ATOM   2540  CZ  PHE   163     -26.476   8.904  -5.379
ATOM   2541  HZ  PHE   163     -26.845   7.880  -5.402
ATOM   2542  CE2 PHE   163     -25.820   9.389  -4.248
ATOM   2543  HE2 PHE   163     -25.677   8.737  -3.389
ATOM   2544  CD2 PHE   163     -25.361  10.705  -4.219
ATOM   2545  HD2 PHE   163     -24.859  11.078  -3.330
ATOM   2546  C   PHE   163     -26.835  13.611  -3.538
ATOM   2547  O   PHE   163     -27.919  13.032  -3.506
ATOM   2548  N   ILE   164     -26.218  14.018  -2.424
ATOM   2549  H   ILE   164     -25.303  14.452  -2.512
ATOM   2550  CA  ILE   164     -26.813  13.902  -1.087
ATOM   2551  HA  ILE   164     -27.118  12.866  -0.935
ATOM   2552  CB  ILE   164     -25.752  14.245  -0.003
ATOM   2553  HB  ILE   164     -25.267  15.188  -0.271
ATOM   2554  CG2 ILE   164     -26.416  14.421   1.382
ATOM   2555 1HG2 ILE   164     -25.682  14.620   2.164
ATOM   2556 2HG2 ILE   164     -27.106  15.268   1.400
ATOM   2557 3HG2 ILE   164     -26.982  13.530   1.663
ATOM   2558  CG1 ILE   164     -24.676  13.120   0.054
ATOM   2559 2HG1 ILE   164     -25.120  12.199   0.438
ATOM   2560 3HG1 ILE   164     -24.326  12.885  -0.953
ATOM   2561  CD1 ILE   164     -23.444  13.494   0.905
ATOM   2562 1HD1 ILE   164     -23.013  14.443   0.578
ATOM   2563 2HD1 ILE   164     -23.690  13.576   1.965
ATOM   2564 3HD1 ILE   164     -22.670  12.730   0.810
ATOM   2565  C   ILE   164     -28.093  14.749  -0.991
ATOM   2566  O   ILE   164     -29.151  14.209  -0.664
ATOM   2567  N   LYS   165     -28.050  16.041  -1.350
ATOM   2568  H   LYS   165     -27.153  16.426  -1.629
ATOM   2569  CA  LYS   165     -29.208  16.962  -1.278
ATOM   2570  HA  LYS   165     -29.604  16.956  -0.260
ATOM   2571  CB  LYS   165     -28.738  18.391  -1.626
ATOM   2572 2HB  LYS   165     -28.094  18.361  -2.507
ATOM   2573 3HB  LYS   165     -29.594  19.014  -1.899
ATOM   2574  CG  LYS   165     -28.016  19.051  -0.436
ATOM   2575 2HG  LYS   165     -28.750  19.321   0.328
ATOM   2576 3HG  LYS   165     -27.324  18.347   0.032
ATOM   2577  CD  LYS   165     -27.236  20.296  -0.894
ATOM   2578 2HD  LYS   165     -26.433  19.981  -1.565
ATOM   2579 3HD  LYS   165     -27.884  20.965  -1.467
ATOM   2580  CE  LYS   165     -26.664  21.035   0.328
ATOM   2581 2HE  LYS   165     -27.437  21.693   0.735
ATOM   2582 3HE  LYS   165     -26.406  20.293   1.091
ATOM   2583  NZ  LYS   165     -25.445  21.793  -0.027
ATOM   2584 1HZ  LYS   165     -25.564  22.323  -0.877
ATOM   2585 2HZ  LYS   165     -25.154  22.392   0.730
ATOM   2586 3HZ  LYS   165     -24.683  21.119  -0.159
ATOM   2587  C   LYS   165     -30.404  16.592  -2.164
ATOM   2588  O   LYS   165     -31.505  17.052  -1.889
ATOM   2589  N   ARG   166     -30.212  15.783  -3.211
ATOM   2590  H   ARG   166     -29.252  15.553  -3.442
ATOM   2591  CA  ARG   166     -31.298  15.252  -4.060
ATOM   2592  HA  ARG   166     -32.168  15.907  -3.976
ATOM   2593  CB  ARG   166     -30.852  15.246  -5.542
ATOM   2594 2HB  ARG   166     -29.874  14.764  -5.634
ATOM   2595 3HB  ARG   166     -31.546  14.642  -6.134
ATOM   2596  CG  ARG   166     -30.814  16.675  -6.136
ATOM   2597 2HG  ARG   166     -31.818  17.107  -6.119
ATOM   2598 3HG  ARG   166     -30.179  17.321  -5.525
ATOM   2599  CD  ARG   166     -30.277  16.648  -7.581
ATOM   2600 2HD  ARG   166     -29.269  16.240  -7.533
ATOM   2601 3HD  ARG   166     -30.895  15.981  -8.185
ATOM   2602  NE  ARG   166     -30.242  17.989  -8.202
ATOM   2603  HE  ARG   166     -31.059  18.679  -8.020
ATOM   2604  CZ  ARG   166     -29.185  18.526  -8.994
ATOM   2605  NH1 ARG   166     -28.081  17.759  -9.370
ATOM   2606 1HH1 ARG   166     -28.086  16.708  -9.068
ATOM   2607 2HH1 ARG   166     -27.192  18.306  -9.740
ATOM   2608  NH2 ARG   166     -29.174  19.860  -9.429
ATOM   2609 1HH2 ARG   166     -30.009  20.505  -9.195
ATOM   2610 2HH2 ARG   166     -28.266  20.146  -9.964
ATOM   2611  C   ARG   166     -31.824  13.883  -3.610
ATOM   2612  O   ARG   166     -32.844  13.448  -4.130
ATOM   2613  N   ASN   167     -31.171  13.224  -2.648
ATOM   2614  H   ASN   167     -30.337  13.648  -2.265
ATOM   2615  CA  ASN   167     -31.537  11.882  -2.171
ATOM   2616  HA  ASN   167     -32.507  11.608  -2.592
ATOM   2617  CB  ASN   167     -30.505  10.858  -2.701
ATOM   2618 2HB  ASN   167     -29.499  11.143  -2.400
ATOM   2619 3HB  ASN   167     -30.700   9.872  -2.284
ATOM   2620  CG  ASN   167     -30.546  10.684  -4.207
ATOM   2621  OD1 ASN   167     -31.355   9.959  -4.749
ATOM   2622  ND2 ASN   167     -29.671  11.333  -4.934
ATOM   2623 1HD2 ASN   167     -29.694  11.143  -5.916
ATOM   2624 2HD2 ASN   167     -28.968  11.901  -4.479
ATOM   2625  C   ASN   167     -31.709  11.785  -0.637
ATOM   2626  O   ASN   167     -31.930  10.690  -0.122
ATOM   2627  N   THR   168     -31.643  12.895   0.107
ATOM   2628  H   THR   168     -31.488  13.778  -0.361
ATOM   2629  CA  THR   168     -31.869  12.960   1.566
ATOM   2630  HA  THR   168     -32.367  12.045   1.880
ATOM   2631  CB  THR   168     -30.549  13.068   2.369
ATOM   2632  HB  THR   168     -30.788  13.178   3.427
ATOM   2633  CG2 THR   168     -29.652  11.834   2.211
ATOM   2634 1HG2 THR   168     -30.186  10.926   2.489
ATOM   2635 2HG2 THR   168     -29.306  11.719   1.183
ATOM   2636 3HG2 THR   168     -28.775  11.915   2.856
ATOM   2637  OG1 THR   168     -29.784  14.176   1.968
ATOM   2638 1HG  THR   168     -29.659  14.117   1.007
ATOM   2639  C   THR   168     -32.778  14.143   1.928
ATOM   2640  O   THR   168     -32.765  15.144   1.210
ATOM   2641  N   PRO   169     -33.586  14.056   3.005
ATOM   2642  CD  PRO   169     -33.793  12.888   3.859
ATOM   2643 2HD  PRO   169     -32.856  12.542   4.296
ATOM   2644 3HD  PRO   169     -34.254  12.091   3.275
ATOM   2645  CG  PRO   169     -34.763  13.332   4.968
ATOM   2646 2HG  PRO   169     -34.216  13.604   5.872
ATOM   2647 3HG  PRO   169     -35.473  12.546   5.236
ATOM   2648  CB  PRO   169     -35.458  14.571   4.399
ATOM   2649 2HB  PRO   169     -36.349  14.271   3.843
ATOM   2650 3HB  PRO   169     -35.773  15.266   5.183
ATOM   2651  CA  PRO   169     -34.425  15.178   3.433
ATOM   2652  HA  PRO   169     -34.947  15.585   2.567
ATOM   2653  C   PRO   169     -33.591  16.300   4.089
ATOM   2654  O   PRO   169     -32.511  16.033   4.630
ATOM   2655  N   PRO   170     -34.074  17.557   4.078
ATOM   2656  CD  PRO   170     -35.360  17.988   3.535
ATOM   2657 2HD  PRO   170     -36.167  17.313   3.821
ATOM   2658 3HD  PRO   170     -35.290  18.055   2.448
ATOM   2659  CG  PRO   170     -35.612  19.381   4.129
ATOM   2660 2HG  PRO   170     -36.167  19.290   5.066
ATOM   2661 3HG  PRO   170     -36.185  20.024   3.457
ATOM   2662  CB  PRO   170     -34.204  19.920   4.404
ATOM   2663 2HB  PRO   170     -33.807  20.388   3.500
ATOM   2664 3HB  PRO   170     -34.192  20.667   5.202
ATOM   2665  CA  PRO   170     -33.383  18.663   4.743
ATOM   2666  HA  PRO   170     -32.377  18.766   4.338
ATOM   2667  C   PRO   170     -33.301  18.416   6.256
ATOM   2668  O   PRO   170     -34.295  18.076   6.890
ATOM   2669  N   GLY   171     -32.109  18.587   6.833
ATOM   2670  H   GLY   171     -31.321  18.823   6.252
ATOM   2671  CA  GLY   171     -31.862  18.332   8.258
ATOM   2672 2HA  GLY   171     -30.958  18.862   8.556
ATOM   2673 3HA  GLY   171     -32.693  18.723   8.846
ATOM   2674  C   GLY   171     -31.672  16.856   8.637
ATOM   2675  O   GLY   171     -31.706  16.539   9.823
ATOM   2676  N   PHE   172     -31.472  15.953   7.668
ATOM   2677  H   PHE   172     -31.525  16.246   6.703
ATOM   2678  CA  PHE   172     -31.078  14.570   7.952
ATOM   2679  HA  PHE   172     -31.815  14.150   8.635
ATOM   2680  CB  PHE   172     -31.097  13.753   6.645
ATOM   2681 2HB  PHE   172     -32.035  13.894   6.112
ATOM   2682 3HB  PHE   172     -30.293  14.062   5.972
ATOM   2683  CG  PHE   172     -30.959  12.255   6.897
ATOM   2684  CD1 PHE   172     -32.055  11.509   7.333
ATOM   2685  HD1 PHE   172     -33.015  11.997   7.489
ATOM   2686  CE1 PHE   172     -31.921  10.145   7.591
ATOM   2687  HE1 PHE   172     -32.773   9.570   7.951
ATOM   2688  CZ  PHE   172     -30.691   9.520   7.413
ATOM   2689  HZ  PHE   172     -30.586   8.460   7.630
ATOM   2690  CE2 PHE   172     -29.595  10.256   6.963
ATOM   2691  HE2 PHE   172     -28.630   9.774   6.826
ATOM   2692  CD2 PHE   172     -29.731  11.617   6.707
ATOM   2693  HD2 PHE   172     -28.872  12.194   6.374
ATOM   2694  C   PHE   172     -29.698  14.498   8.633
ATOM   2695  O   PHE   172     -28.783  15.229   8.258
ATOM   2696  N   GLN   173     -29.549  13.593   9.605
ATOM   2697  H   GLN   173     -30.322  12.985   9.810
ATOM   2698  CA  GLN   173     -28.375  13.483  10.479
ATOM   2699  HA  GLN   173     -27.574  14.126  10.110
ATOM   2700  CB  GLN   173     -28.763  13.939  11.905
ATOM   2701 2HB  GLN   173     -29.692  13.444  12.196
ATOM   2702 3HB  GLN   173     -27.997  13.613  12.611
ATOM   2703  CG  GLN   173     -28.923  15.463  12.069
ATOM   2704 2HG  GLN   173     -28.018  15.978  11.735
ATOM   2705 3HG  GLN   173     -29.747  15.833  11.458
ATOM   2706  CD  GLN   173     -29.185  15.848  13.528
ATOM   2707  OE1 GLN   173     -29.241  15.030  14.441
ATOM   2708  NE2 GLN   173     -29.364  17.118  13.811
ATOM   2709 1HE2 GLN   173     -29.528  17.347  14.774
ATOM   2710 2HE2 GLN   173     -29.308  17.807  13.083
ATOM   2711  C   GLN   173     -27.828  12.049  10.576
ATOM   2712  O   GLN   173     -28.521  11.069  10.289
ATOM   2713  N   ALA   174     -26.619  11.910  11.126
ATOM   2714  H   ALA   174     -26.103  12.772  11.323
ATOM   2715  CA  ALA   174     -26.041  10.642  11.578
ATOM   2716  HA  ALA   174     -25.974   9.968  10.726
ATOM   2717  CB  ALA   174     -24.622  10.933  12.105
ATOM   2718 1HB  ALA   174     -24.653  11.587  12.980
ATOM   2719 2HB  ALA   174     -24.113  10.010  12.393
ATOM   2720 3HB  ALA   174     -24.012  11.431  11.352
ATOM   2721  C   ALA   174     -26.877   9.941  12.670
ATOM   2722  O   ALA   174     -26.849   8.713  12.786
ATOM   2723  N   SER   175     -27.637  10.700  13.466
ATOM   2724  H   SER   175     -27.631  11.699  13.310
ATOM   2725  CA  SER   175     -28.619  10.183  14.432
ATOM   2726  HA  SER   175     -28.138   9.445  15.072
ATOM   2727  CB  SER   175     -29.105  11.350  15.318
ATOM   2728 2HB  SER   175     -29.833  10.985  16.045
ATOM   2729 3HB  SER   175     -28.255  11.786  15.844
ATOM   2730  OG  SER   175     -29.704  12.325  14.491
ATOM   2731  HG  SER   175     -29.527  13.237  14.796
ATOM   2732  C   SER   175     -29.808   9.496  13.739
ATOM   2733  O   SER   175     -30.243   8.431  14.172
ATOM   2734  N   SER   176     -30.266  10.058  12.617
ATOM   2735  H   SER   176     -29.918  10.983  12.405
ATOM   2736  CA  SER   176     -31.371   9.567  11.779
ATOM   2737  HA  SER   176     -32.157   9.194  12.434
ATOM   2738  CB  SER   176     -31.950  10.741  10.960
ATOM   2739 2HB  SER   176     -31.206  11.081  10.238
ATOM   2740 3HB  SER   176     -32.841  10.405  10.427
ATOM   2741  OG  SER   176     -32.293  11.811  11.819
ATOM   2742  HG  SER   176     -32.703  12.527  11.327
ATOM   2743  C   SER   176     -30.980   8.421  10.832
ATOM   2744  O   SER   176     -31.822   7.912  10.089
ATOM   2745  N   PHE   177     -29.712   7.999  10.842
ATOM   2746  H   PHE   177     -29.085   8.440  11.500
ATOM   2747  CA  PHE   177     -29.180   6.904  10.031
ATOM   2748  HA  PHE   177     -29.940   6.579   9.321
ATOM   2749  CB  PHE   177     -27.967   7.413   9.229
ATOM   2750 2HB  PHE   177     -28.241   8.242   8.574
ATOM   2751 3HB  PHE   177     -27.189   7.773   9.907
ATOM   2752  CG  PHE   177     -27.353   6.323   8.353
ATOM   2753  CD1 PHE   177     -27.967   5.943   7.158
ATOM   2754  HD1 PHE   177     -28.879   6.438   6.839
ATOM   2755  CE1 PHE   177     -27.425   4.927   6.374
ATOM   2756  HE1 PHE   177     -27.915   4.633   5.447
ATOM   2757  CZ  PHE   177     -26.262   4.278   6.786
ATOM   2758  HZ  PHE   177     -25.843   3.476   6.183
ATOM   2759  CE2 PHE   177     -25.646   4.647   7.978
ATOM   2760  HE2 PHE   177     -24.746   4.136   8.309
ATOM   2761  CD2 PHE   177     -26.189   5.668   8.756
ATOM   2762  HD2 PHE   177     -25.705   5.948   9.689
ATOM   2763  C   PHE   177     -28.792   5.695  10.889
ATOM   2764  O   PHE   177     -28.260   5.845  11.989
ATOM   2765  N   LYS   178     -28.968   4.485  10.345
ATOM   2766  H   LYS   178     -29.305   4.433   9.393
ATOM   2767  CA  LYS   178     -28.539   3.219  10.955
ATOM   2768  HA  LYS   178     -27.876   3.440  11.793
ATOM   2769  CB  LYS   178     -29.777   2.456  11.486
ATOM   2770 2HB  LYS   178     -30.571   3.165  11.739
ATOM   2771 3HB  LYS   178     -30.184   1.808  10.704
ATOM   2772  CG  LYS   178     -29.438   1.634  12.747
ATOM   2773 2HG  LYS   178     -28.609   0.951  12.545
ATOM   2774 3HG  LYS   178     -29.104   2.314  13.535
ATOM   2775  CD  LYS   178     -30.662   0.835  13.239
ATOM   2776 2HD  LYS   178     -31.534   1.494  13.303
ATOM   2777 3HD  LYS   178     -30.902   0.057  12.508
ATOM   2778  CE  LYS   178     -30.371   0.212  14.620
ATOM   2779 2HE  LYS   178     -29.459  -0.389  14.546
ATOM   2780 3HE  LYS   178     -30.181   1.024  15.330
ATOM   2781  NZ  LYS   178     -31.499  -0.628  15.095
ATOM   2782 1HZ  LYS   178     -32.351  -0.084  15.149
ATOM   2783 2HZ  LYS   178     -31.646  -1.406  14.464
ATOM   2784 3HZ  LYS   178     -31.296  -1.000  16.015
ATOM   2785  C   LYS   178     -27.752   2.391   9.939
ATOM   2786  O   LYS   178     -28.116   2.367   8.764
ATOM   2787  N   THR   179     -26.689   1.730  10.390
ATOM   2788  H   THR   179     -26.482   1.722  11.376
ATOM   2789  CA  THR   179     -25.893   0.810   9.568
ATOM   2790  HA  THR   179     -25.677   1.294   8.616
ATOM   2791  CB  THR   179     -24.547   0.484  10.256
ATOM   2792  HB  THR   179     -24.101  -0.401   9.799
ATOM   2793  CG2 THR   179     -23.557   1.653  10.143
ATOM   2794 1HG2 THR   179     -23.348   1.881   9.098
ATOM   2795 2HG2 THR   179     -22.608   1.409  10.624
ATOM   2796 3HG2 THR   179     -23.948   2.557  10.613
ATOM   2797  OG1 THR   179     -24.731   0.270  11.637
ATOM   2798 1HG  THR   179     -24.234  -0.548  11.849
ATOM   2799  C   THR   179     -26.660  -0.477   9.251
ATOM   2800  O   THR   179     -27.585  -0.859   9.972
ATOM   2801  N   VAL   180     -26.278  -1.130   8.153
ATOM   2802  H   VAL   180     -25.512  -0.743   7.611
ATOM   2803  CA  VAL   180     -26.792  -2.440   7.719
ATOM   2804  HA  VAL   180     -27.788  -2.585   8.135
ATOM   2805  CB  VAL   180     -26.913  -2.491   6.172
ATOM   2806  HB  VAL   180     -25.921  -2.346   5.740
ATOM   2807  CG1 VAL   180     -27.469  -3.834   5.662
ATOM   2808 1HG1 VAL   180     -26.790  -4.662   5.876
ATOM   2809 2HG1 VAL   180     -28.439  -4.068   6.106
ATOM   2810 3HG1 VAL   180     -27.594  -3.815   4.576
ATOM   2811  CG2 VAL   180     -27.848  -1.370   5.663
ATOM   2812 1HG2 VAL   180     -27.475  -0.380   5.931
ATOM   2813 2HG2 VAL   180     -27.932  -1.408   4.574
ATOM   2814 3HG2 VAL   180     -28.850  -1.479   6.082
ATOM   2815  C   VAL   180     -25.893  -3.558   8.260
ATOM   2816  O   VAL   180     -24.682  -3.382   8.374
ATOM   2817  N   GLU   181     -26.496  -4.702   8.582
ATOM   2818  H   GLU   181     -27.480  -4.795   8.386
ATOM   2819  CA  GLU   181     -25.822  -5.925   9.033
ATOM   2820  HA  GLU   181     -24.758  -5.728   9.152
ATOM   2821  CB  GLU   181     -26.398  -6.366  10.400
ATOM   2822 2HB  GLU   181     -27.490  -6.395  10.345
ATOM   2823 3HB  GLU   181     -26.089  -7.391  10.622
ATOM   2824  CG  GLU   181     -25.969  -5.427  11.557
ATOM   2825 2HG  GLU   181     -26.320  -4.409  11.362
ATOM   2826 3HG  GLU   181     -26.450  -5.749  12.486
ATOM   2827  CD  GLU   181     -24.448  -5.414  11.773
ATOM   2828  OE1 GLU   181     -23.920  -4.377  12.172
ATOM   2829  OE2 GLU   181     -23.833  -6.446  11.498
ATOM   2830  C   GLU   181     -25.960  -7.036   7.982
ATOM   2831  O   GLU   181     -26.996  -7.132   7.321
ATOM   2832  N   VAL   182     -24.909  -7.843   7.798
ATOM   2833  H   VAL   182     -24.101  -7.724   8.400
ATOM   2834  CA  VAL   182     -24.764  -8.808   6.687
ATOM   2835  HA  VAL   182     -25.754  -9.096   6.334
ATOM   2836  CB  VAL   182     -24.001  -8.164   5.494
ATOM   2837  HB  VAL   182     -23.927  -8.908   4.699
ATOM   2838  CG1 VAL   182     -24.749  -6.939   4.929
ATOM   2839 1HG1 VAL   182     -24.272  -6.578   4.018
ATOM   2840 2HG1 VAL   182     -25.780  -7.194   4.679
ATOM   2841 3HG1 VAL   182     -24.767  -6.112   5.641
ATOM   2842  CG2 VAL   182     -22.570  -7.725   5.870
ATOM   2843 1HG2 VAL   182     -21.959  -8.574   6.185
ATOM   2844 2HG2 VAL   182     -22.575  -6.993   6.680
ATOM   2845 3HG2 VAL   182     -22.083  -7.266   5.013
ATOM   2846  C   VAL   182     -24.043 -10.089   7.131
ATOM   2847  O   VAL   182     -23.346 -10.081   8.148
ATOM   2848  N   ASP   183     -24.138 -11.187   6.363
ATOM   2849  H   ASP   183     -24.657 -11.151   5.500
ATOM   2850  CA  ASP   183     -23.216 -12.312   6.586
ATOM   2851  HA  ASP   183     -23.224 -12.541   7.653
ATOM   2852  CB  ASP   183     -23.587 -13.622   5.861
ATOM   2853 2HB  ASP   183     -24.573 -13.978   6.173
ATOM   2854 3HB  ASP   183     -23.615 -13.480   4.777
ATOM   2855  CG  ASP   183     -22.513 -14.662   6.231
ATOM   2856  OD1 ASP   183     -22.592 -15.166   7.348
ATOM   2857  OD2 ASP   183     -21.559 -14.785   5.457
ATOM   2858  C   ASP   183     -21.794 -11.905   6.196
ATOM   2859  O   ASP   183     -21.524 -11.481   5.071
ATOM   2860  N   ARG   184     -20.863 -12.051   7.138
ATOM   2861  H   ARG   184     -21.151 -12.428   8.031
ATOM   2862  CA  ARG   184     -19.512 -11.514   6.976
ATOM   2863  HA  ARG   184     -19.622 -10.575   6.439
ATOM   2864  CB  ARG   184     -18.897 -11.210   8.366
ATOM   2865 2HB  ARG   184     -18.671 -12.149   8.878
ATOM   2866 3HB  ARG   184     -17.944 -10.692   8.235
ATOM   2867  CG  ARG   184     -19.841 -10.346   9.247
ATOM   2868 2HG  ARG   184     -20.280  -9.541   8.650
ATOM   2869 3HG  ARG   184     -20.678 -10.955   9.597
ATOM   2870  CD  ARG   184     -19.137  -9.718  10.469
ATOM   2871 2HD  ARG   184     -18.494  -8.905  10.129
ATOM   2872 3HD  ARG   184     -19.904  -9.296  11.121
ATOM   2873  NE  ARG   184     -18.321 -10.687  11.217
ATOM   2874  HE  ARG   184     -17.769 -11.477  10.685
ATOM   2875  CZ  ARG   184     -17.882 -10.609  12.563
ATOM   2876  NH1 ARG   184     -18.328  -9.626  13.454
ATOM   2877 1HH1 ARG   184     -18.896  -8.799  13.015
ATOM   2878 2HH1 ARG   184     -17.751  -9.459  14.373
ATOM   2879  NH2 ARG   184     -16.924 -11.531  12.996
ATOM   2880 1HH2 ARG   184     -16.511 -12.140  12.172
ATOM   2881 2HH2 ARG   184     -16.520 -11.398  13.990
ATOM   2882  C   ARG   184     -18.617 -12.383   6.085
ATOM   2883  O   ARG   184     -17.617 -11.881   5.568
ATOM   2884  N   LYS   185     -18.958 -13.660   5.885
ATOM   2885  H   LYS   185     -19.882 -13.960   6.194
ATOM   2886  CA  LYS   185     -18.164 -14.633   5.115
ATOM   2887  HA  LYS   185     -17.103 -14.407   5.225
ATOM   2888  CB  LYS   185     -18.433 -16.066   5.634
ATOM   2889 2HB  LYS   185     -19.457 -16.365   5.392
ATOM   2890 3HB  LYS   185     -17.780 -16.765   5.106
ATOM   2891  CG  LYS   185     -18.217 -16.199   7.156
ATOM   2892 2HG  LYS   185     -17.214 -15.852   7.413
ATOM   2893 3HG  LYS   185     -18.924 -15.562   7.694
ATOM   2894  CD  LYS   185     -18.411 -17.661   7.613
ATOM   2895 2HD  LYS   185     -19.341 -18.052   7.191
ATOM   2896 3HD  LYS   185     -17.605 -18.286   7.220
ATOM   2897  CE  LYS   185     -18.487 -17.767   9.149
ATOM   2898 2HE  LYS   185     -19.374 -17.221   9.483
ATOM   2899 3HE  LYS   185     -18.617 -18.820   9.418
ATOM   2900  NZ  LYS   185     -17.282 -17.209   9.810
ATOM   2901 1HZ  LYS   185     -17.327 -17.291  10.813
ATOM   2902 2HZ  LYS   185     -16.433 -17.628   9.466
ATOM   2903 3HZ  LYS   185     -17.195 -16.201   9.625
ATOM   2904  C   LYS   185     -18.480 -14.557   3.626
ATOM   2905  O   LYS   185     -17.569 -14.586   2.802
ATOM   2906  N   GLU   186     -19.759 -14.438   3.285
ATOM   2907  H   GLU   186     -20.459 -14.508   4.027
ATOM   2908  CA  GLU   186     -20.215 -14.394   1.900
ATOM   2909  HA  GLU   186     -19.600 -15.088   1.329
ATOM   2910  CB  GLU   186     -21.681 -14.893   1.840
ATOM   2911 2HB  GLU   186     -21.815 -15.732   2.528
ATOM   2912 3HB  GLU   186     -22.352 -14.107   2.198
ATOM   2913  CG  GLU   186     -22.102 -15.344   0.424
ATOM   2914 2HG  GLU   186     -23.173 -15.572   0.410
ATOM   2915 3HG  GLU   186     -21.945 -14.520  -0.281
ATOM   2916  CD  GLU   186     -21.311 -16.582  -0.030
ATOM   2917  OE1 GLU   186     -20.289 -16.358  -0.684
ATOM   2918  OE2 GLU   186     -21.724 -17.681   0.320
ATOM   2919  C   GLU   186     -20.032 -12.992   1.288
ATOM   2920  O   GLU   186     -19.517 -12.869   0.171
ATOM   2921  N   GLN   187     -20.383 -11.931   2.028
ATOM   2922  H   GLN   187     -20.746 -12.100   2.961
ATOM   2923  CA  GLN   187     -20.401 -10.548   1.536
ATOM   2924  HA  GLN   187     -21.008 -10.531   0.630
ATOM   2925  CB  GLN   187     -21.083  -9.635   2.585
ATOM   2926 2HB  GLN   187     -21.974 -10.127   2.981
ATOM   2927 3HB  GLN   187     -20.414  -9.494   3.438
ATOM   2928  CG  GLN   187     -21.499  -8.257   2.019
ATOM   2929 2HG  GLN   187     -21.527  -7.515   2.816
ATOM   2930 3HG  GLN   187     -20.792  -7.884   1.276
ATOM   2931  CD  GLN   187     -22.895  -8.328   1.418
ATOM   2932  OE1 GLN   187     -23.898  -8.255   2.101
ATOM   2933  NE2 GLN   187     -23.043  -8.527   0.136
ATOM   2934 1HE2 GLN   187     -23.993  -8.594  -0.179
ATOM   2935 2HE2 GLN   187     -22.272  -8.535  -0.528
ATOM   2936  C   GLN   187     -18.998 -10.015   1.195
ATOM   2937  O   GLN   187     -18.094  -9.993   2.038
ATOM   2938  N   VAL   188     -18.833  -9.497  -0.027
ATOM   2939  H   VAL   188     -19.619  -9.520  -0.665
ATOM   2940  CA  VAL   188     -17.644  -8.734  -0.443
ATOM   2941  HA  VAL   188     -16.771  -9.126   0.078
ATOM   2942  CB  VAL   188     -17.383  -8.890  -1.962
ATOM   2943  HB  VAL   188     -18.265  -8.562  -2.513
ATOM   2944  CG1 VAL   188     -16.178  -8.047  -2.427
ATOM   2945 1HG1 VAL   188     -16.366  -6.978  -2.306
ATOM   2946 2HG1 VAL   188     -15.274  -8.296  -1.868
ATOM   2947 3HG1 VAL   188     -15.974  -8.218  -3.485
ATOM   2948  CG2 VAL   188     -17.098 -10.366  -2.314
ATOM   2949 1HG2 VAL   188     -17.951 -11.003  -2.066
ATOM   2950 2HG2 VAL   188     -16.910 -10.482  -3.384
ATOM   2951 3HG2 VAL   188     -16.228 -10.741  -1.773
ATOM   2952  C   VAL   188     -17.815  -7.265  -0.047
ATOM   2953  O   VAL   188     -18.817  -6.640  -0.386
ATOM   2954  N   ALA   189     -16.828  -6.709   0.657
ATOM   2955  H   ALA   189     -16.021  -7.282   0.873
ATOM   2956  CA  ALA   189     -16.825  -5.321   1.127
ATOM   2957  HA  ALA   189     -17.828  -4.898   1.036
ATOM   2958  CB  ALA   189     -16.457  -5.335   2.624
ATOM   2959 1HB  ALA   189     -17.176  -5.921   3.202
ATOM   2960 2HB  ALA   189     -15.467  -5.766   2.784
ATOM   2961 3HB  ALA   189     -16.453  -4.322   3.033
ATOM   2962  C   ALA   189     -15.882  -4.417   0.308
ATOM   2963  O   ALA   189     -16.192  -3.250   0.066
ATOM   2964  N   LEU   190     -14.750  -4.953  -0.160
ATOM   2965  H   LEU   190     -14.563  -5.929   0.034
ATOM   2966  CA  LEU   190     -13.751  -4.224  -0.950
ATOM   2967  HA  LEU   190     -14.203  -3.311  -1.338
ATOM   2968  CB  LEU   190     -12.552  -3.836  -0.039
ATOM   2969 2HB  LEU   190     -12.424  -4.598   0.732
ATOM   2970 3HB  LEU   190     -11.624  -3.845  -0.614
ATOM   2971  CG  LEU   190     -12.702  -2.448   0.636
ATOM   2972  HG  LEU   190     -13.697  -2.354   1.075
ATOM   2973  CD1 LEU   190     -11.664  -2.299   1.759
ATOM   2974 1HD1 LEU   190     -11.818  -3.050   2.535
ATOM   2975 2HD1 LEU   190     -11.740  -1.318   2.235
ATOM   2976 3HD1 LEU   190     -10.647  -2.406   1.380
ATOM   2977  CD2 LEU   190     -12.480  -1.310  -0.375
ATOM   2978 1HD2 LEU   190     -12.538  -0.338   0.119
ATOM   2979 2HD2 LEU   190     -13.239  -1.318  -1.156
ATOM   2980 3HD2 LEU   190     -11.500  -1.386  -0.849
ATOM   2981  C   LEU   190     -13.301  -5.042  -2.168
ATOM   2982  O   LEU   190     -13.126  -6.259  -2.082
ATOM   2983  N   ILE   191     -13.092  -4.357  -3.293
ATOM   2984  H   ILE   191     -13.351  -3.373  -3.294
ATOM   2985  CA  ILE   191     -12.563  -4.910  -4.544
ATOM   2986  HA  ILE   191     -12.217  -5.922  -4.361
ATOM   2987  CB  ILE   191     -13.668  -4.998  -5.633
ATOM   2988  HB  ILE   191     -14.069  -3.997  -5.808
ATOM   2989  CG2 ILE   191     -13.063  -5.541  -6.953
ATOM   2990 1HG2 ILE   191     -13.814  -5.629  -7.737
ATOM   2991 2HG2 ILE   191     -12.291  -4.875  -7.342
ATOM   2992 3HG2 ILE   191     -12.613  -6.524  -6.798
ATOM   2993  CG1 ILE   191     -14.825  -5.924  -5.162
ATOM   2994 2HG1 ILE   191     -14.466  -6.951  -5.059
ATOM   2995 3HG1 ILE   191     -15.174  -5.623  -4.174
ATOM   2996  CD1 ILE   191     -16.049  -5.892  -6.097
ATOM   2997 1HD1 ILE   191     -16.863  -6.480  -5.667
ATOM   2998 2HD1 ILE   191     -16.411  -4.868  -6.229
ATOM   2999 3HD1 ILE   191     -15.832  -6.309  -7.081
ATOM   3000  C   ILE   191     -11.354  -4.065  -4.963
ATOM   3001  O   ILE   191     -11.489  -3.052  -5.644
ATOM   3002  N   MET   192     -10.164  -4.456  -4.504
ATOM   3003  H   MET   192     -10.111  -5.358  -4.044
ATOM   3004  CA  MET   192      -8.933  -3.655  -4.611
ATOM   3005  HA  MET   192      -9.186  -2.642  -4.929
ATOM   3006  CB  MET   192      -8.269  -3.553  -3.225
ATOM   3007 2HB  MET   192      -8.112  -4.552  -2.811
ATOM   3008 3HB  MET   192      -7.285  -3.094  -3.328
ATOM   3009  CG  MET   192      -9.129  -2.720  -2.256
ATOM   3010 2HG  MET   192      -9.256  -1.720  -2.669
ATOM   3011 3HG  MET   192     -10.113  -3.180  -2.180
ATOM   3012  SD  MET   192      -8.448  -2.572  -0.586
ATOM   3013  CE  MET   192      -6.982  -1.565  -0.925
ATOM   3014 1HE  MET   192      -6.469  -1.361   0.011
ATOM   3015 2HE  MET   192      -6.303  -2.099  -1.588
ATOM   3016 3HE  MET   192      -7.280  -0.623  -1.386
ATOM   3017  C   MET   192      -7.966  -4.218  -5.655
ATOM   3018  O   MET   192      -8.013  -5.402  -5.967
ATOM   3019  N   ASN   193      -7.089  -3.386  -6.217
ATOM   3020  H   ASN   193      -7.041  -2.433  -5.893
ATOM   3021  CA  ASN   193      -6.193  -3.803  -7.302
ATOM   3022  HA  ASN   193      -6.708  -4.577  -7.877
ATOM   3023  CB  ASN   193      -5.977  -2.592  -8.246
ATOM   3024 2HB  ASN   193      -6.863  -1.956  -8.244
ATOM   3025 3HB  ASN   193      -5.145  -1.973  -7.905
ATOM   3026  CG  ASN   193      -5.729  -2.991  -9.691
ATOM   3027  OD1 ASN   193      -5.425  -4.121 -10.031
ATOM   3028  ND2 ASN   193      -5.873  -2.062 -10.605
ATOM   3029 1HD2 ASN   193      -5.722  -2.329 -11.559
ATOM   3030 2HD2 ASN   193      -6.011  -1.101 -10.338
ATOM   3031  C   ASN   193      -4.882  -4.443  -6.782
ATOM   3032  O   ASN   193      -4.427  -4.124  -5.679
ATOM   3033  N   SER   194      -4.266  -5.320  -7.584
ATOM   3034  H   SER   194      -4.716  -5.533  -8.469
ATOM   3035  CA  SER   194      -3.001  -6.005  -7.263
ATOM   3036  HA  SER   194      -2.674  -5.701  -6.269
ATOM   3037  CB  SER   194      -3.221  -7.523  -7.201
ATOM   3038 2HB  SER   194      -3.892  -7.752  -6.370
ATOM   3039 3HB  SER   194      -3.675  -7.877  -8.130
ATOM   3040  OG  SER   194      -1.990  -8.186  -6.998
ATOM   3041  HG  SER   194      -2.209  -9.016  -6.504
ATOM   3042  C   SER   194      -1.878  -5.664  -8.247
ATOM   3043  O   SER   194      -1.931  -6.005  -9.433
ATOM   3044  N   SER   195      -0.835  -5.008  -7.738
ATOM   3045  H   SER   195      -0.888  -4.719  -6.770
ATOM   3046  CA  SER   195       0.349  -4.596  -8.507
ATOM   3047  HA  SER   195       0.033  -4.328  -9.519
ATOM   3048  CB  SER   195       0.988  -3.320  -7.894
ATOM   3049 2HB  SER   195       0.284  -2.499  -7.994
ATOM   3050 3HB  SER   195       1.881  -3.052  -8.456
ATOM   3051  OG  SER   195       1.322  -3.464  -6.528
ATOM   3052  HG  SER   195       0.544  -3.179  -6.008
ATOM   3053  C   SER   195       1.405  -5.715  -8.683
ATOM   3054  O   SER   195       2.444  -5.478  -9.296
ATOM   3055  N   GLY   196       1.169  -6.946  -8.201
ATOM   3056  H   GLY   196       0.270  -7.101  -7.755
ATOM   3057  CA  GLY   196       2.117  -8.084  -8.348
ATOM   3058 2HA  GLY   196       3.132  -7.715  -8.107
ATOM   3059 3HA  GLY   196       1.832  -8.816  -7.581
ATOM   3060  C   GLY   196       2.110  -8.818  -9.717
ATOM   3061  O   GLY   196       2.902  -9.741  -9.932
ATOM   3062  N   SER   197       1.205  -8.431 -10.629
ATOM   3063  H   SER   197       0.758  -7.546 -10.508
ATOM   3064  CA  SER   197       0.881  -9.149 -11.866
ATOM   3065  HA  SER   197       0.865 -10.193 -11.560
ATOM   3066  CB  SER   197      -0.536  -8.824 -12.375
ATOM   3067 2HB  SER   197      -0.592  -7.746 -12.594
ATOM   3068 3HB  SER   197      -0.774  -9.425 -13.285
ATOM   3069  OG  SER   197      -1.492  -9.142 -11.359
ATOM   3070  HG  SER   197      -1.533  -8.385 -10.746
ATOM   3071  C   SER   197       1.899  -9.049 -13.004
ATOM   3072  O   SER   197       2.789  -8.214 -12.996
ATOM   3073  N   THR   198       1.752  -9.939 -13.989
ATOM   3074  H   THR   198       1.035 -10.646 -13.887
ATOM   3075  CA  THR   198       2.235  -9.822 -15.384
ATOM   3076  HA  THR   198       2.592  -8.808 -15.571
ATOM   3077  CB  THR   198       3.371 -10.824 -15.720
ATOM   3078  HB  THR   198       3.292 -11.135 -16.760
ATOM   3079  CG2 THR   198       4.758 -10.190 -15.519
ATOM   3080 1HG2 THR   198       4.871  -9.781 -14.512
ATOM   3081 2HG2 THR   198       5.555 -10.912 -15.700
ATOM   3082 3HG2 THR   198       4.904  -9.368 -16.223
ATOM   3083  OG1 THR   198       3.339 -11.973 -14.890
ATOM   3084 1HG  THR   198       2.692 -12.569 -15.292
ATOM   3085  C   THR   198       1.004 -10.049 -16.261
ATOM   3086  O   THR   198       0.191 -10.905 -15.913
ATOM   3087  N   GLY   199       0.835  -9.270 -17.329
ATOM   3088  H   GLY   199       1.510  -8.543 -17.495
ATOM   3089  CA  GLY   199      -0.467  -9.074 -17.984
ATOM   3090 2HA  GLY   199      -0.324  -8.892 -19.048
ATOM   3091 3HA  GLY   199      -1.105  -9.952 -17.875
ATOM   3092  C   GLY   199      -1.208  -7.856 -17.407
ATOM   3093  O   GLY   199      -0.578  -6.980 -16.818
ATOM   3094  N   LEU   200      -2.534  -7.784 -17.587
ATOM   3095  H   LEU   200      -3.004  -8.561 -18.024
ATOM   3096  CA  LEU   200      -3.366  -6.659 -17.116
ATOM   3097  HA  LEU   200      -2.807  -5.743 -17.314
ATOM   3098  CB  LEU   200      -4.701  -6.624 -17.912
ATOM   3099 2HB  LEU   200      -5.196  -7.590 -17.813
ATOM   3100 3HB  LEU   200      -5.377  -5.902 -17.457
ATOM   3101  CG  LEU   200      -4.542  -6.275 -19.412
ATOM   3102  HG  LEU   200      -3.843  -6.970 -19.881
ATOM   3103  CD1 LEU   200      -5.895  -6.408 -20.126
ATOM   3104 1HD1 LEU   200      -5.801  -6.236 -21.202
ATOM   3105 2HD1 LEU   200      -6.313  -7.410 -19.991
ATOM   3106 3HD1 LEU   200      -6.626  -5.696 -19.732
ATOM   3107  CD2 LEU   200      -4.034  -4.837 -19.631
ATOM   3108 1HD2 LEU   200      -3.031  -4.699 -19.225
ATOM   3109 2HD2 LEU   200      -3.992  -4.603 -20.696
ATOM   3110 3HD2 LEU   200      -4.694  -4.109 -19.152
ATOM   3111  C   LEU   200      -3.622  -6.703 -15.586
ATOM   3112  O   LEU   200      -3.617  -7.789 -14.994
ATOM   3113  N   PRO   201      -3.874  -5.544 -14.941
ATOM   3114  CD  PRO   201      -3.821  -4.207 -15.532
ATOM   3115 2HD  PRO   201      -4.304  -4.161 -16.507
ATOM   3116 3HD  PRO   201      -2.781  -3.890 -15.616
ATOM   3117  CG  PRO   201      -4.557  -3.288 -14.555
ATOM   3118 2HG  PRO   201      -5.617  -3.239 -14.817
ATOM   3119 3HG  PRO   201      -4.159  -2.269 -14.562
ATOM   3120  CB  PRO   201      -4.383  -3.975 -13.198
ATOM   3121 2HB  PRO   201      -3.496  -3.591 -12.688
ATOM   3122 3HB  PRO   201      -5.249  -3.792 -12.564
ATOM   3123  CA  PRO   201      -4.208  -5.473 -13.512
ATOM   3124  HA  PRO   201      -3.368  -5.859 -12.934
ATOM   3125  C   PRO   201      -5.470  -6.271 -13.139
ATOM   3126  O   PRO   201      -6.437  -6.307 -13.904
ATOM   3127  N   LYS   202      -5.474  -6.873 -11.938
ATOM   3128  H   LYS   202      -4.699  -6.680 -11.318
ATOM   3129  CA  LYS   202      -6.558  -7.731 -11.417
ATOM   3130  HA  LYS   202      -7.346  -7.799 -12.168
ATOM   3131  CB  LYS   202      -6.054  -9.167 -11.119
ATOM   3132 2HB  LYS   202      -5.306  -9.145 -10.323
ATOM   3133 3HB  LYS   202      -6.898  -9.743 -10.730
ATOM   3134  CG  LYS   202      -5.486  -9.894 -12.359
ATOM   3135 2HG  LYS   202      -6.154  -9.729 -13.208
ATOM   3136 3HG  LYS   202      -4.519  -9.468 -12.641
ATOM   3137  CD  LYS   202      -5.361 -11.420 -12.119
ATOM   3138 2HD  LYS   202      -6.322 -11.805 -11.764
ATOM   3139 3HD  LYS   202      -5.178 -11.925 -13.071
ATOM   3140  CE  LYS   202      -4.268 -11.815 -11.099
ATOM   3141 2HE  LYS   202      -4.401 -11.242 -10.177
ATOM   3142 3HE  LYS   202      -4.411 -12.871 -10.846
ATOM   3143  NZ  LYS   202      -2.898 -11.620 -11.630
ATOM   3144 1HZ  LYS   202      -2.231 -12.075 -11.020
ATOM   3145 2HZ  LYS   202      -2.816 -12.019 -12.554
ATOM   3146 3HZ  LYS   202      -2.653 -10.631 -11.667
ATOM   3147  C   LYS   202      -7.177  -7.158 -10.141
ATOM   3148  O   LYS   202      -6.456  -6.813  -9.207
ATOM   3149  N   GLY   203      -8.510  -7.148 -10.074
ATOM   3150  H   GLY   203      -9.030  -7.487 -10.866
ATOM   3151  CA  GLY   203      -9.248  -6.878  -8.839
ATOM   3152 2HA  GLY   203      -8.781  -6.046  -8.312
ATOM   3153 3HA  GLY   203     -10.271  -6.586  -9.074
ATOM   3154  C   GLY   203      -9.291  -8.104  -7.917
ATOM   3155  O   GLY   203      -9.597  -9.210  -8.361
ATOM   3156  N   VAL   204      -8.997  -7.891  -6.639
ATOM   3157  H   VAL   204      -8.737  -6.944  -6.384
ATOM   3158  CA  VAL   204      -8.969  -8.862  -5.538
ATOM   3159  HA  VAL   204      -8.902  -9.878  -5.929
ATOM   3160  CB  VAL   204      -7.743  -8.586  -4.628
ATOM   3161  HB  VAL   204      -7.871  -7.618  -4.141
ATOM   3162  CG1 VAL   204      -7.616  -9.663  -3.542
ATOM   3163 1HG1 VAL   204      -7.456 -10.646  -3.987
ATOM   3164 2HG1 VAL   204      -6.768  -9.442  -2.893
ATOM   3165 3HG1 VAL   204      -8.500  -9.709  -2.903
ATOM   3166  CG2 VAL   204      -6.425  -8.554  -5.422
ATOM   3167 1HG2 VAL   204      -6.404  -7.736  -6.145
ATOM   3168 2HG2 VAL   204      -5.570  -8.416  -4.756
ATOM   3169 3HG2 VAL   204      -6.278  -9.491  -5.954
ATOM   3170  C   VAL   204     -10.243  -8.708  -4.711
ATOM   3171  O   VAL   204     -10.591  -7.587  -4.342
ATOM   3172  N   GLN   205     -10.940  -9.802  -4.396
ATOM   3173  H   GLN   205     -10.594 -10.714  -4.682
ATOM   3174  CA  GLN   205     -12.181  -9.758  -3.614
ATOM   3175  HA  GLN   205     -12.671  -8.796  -3.774
ATOM   3176  CB  GLN   205     -13.154 -10.863  -4.086
ATOM   3177 2HB  GLN   205     -12.745 -11.841  -3.829
ATOM   3178 3HB  GLN   205     -14.098 -10.763  -3.544
ATOM   3179  CG  GLN   205     -13.418 -10.813  -5.606
ATOM   3180 2HG  GLN   205     -13.691  -9.800  -5.908
ATOM   3181 3HG  GLN   205     -12.518 -11.083  -6.159
ATOM   3182  CD  GLN   205     -14.533 -11.762  -6.033
ATOM   3183  OE1 GLN   205     -15.526 -11.358  -6.616
ATOM   3184  NE2 GLN   205     -14.428 -13.047  -5.787
ATOM   3185 1HE2 GLN   205     -15.156 -13.636  -6.138
ATOM   3186 2HE2 GLN   205     -13.618 -13.435  -5.306
ATOM   3187  C   GLN   205     -11.893  -9.898  -2.114
ATOM   3188  O   GLN   205     -11.364 -10.921  -1.676
ATOM   3189  N   LEU   206     -12.277  -8.897  -1.319
ATOM   3190  H   LEU   206     -12.642  -8.050  -1.747
ATOM   3191  CA  LEU   206     -12.070  -8.869   0.131
ATOM   3192  HA  LEU   206     -11.513  -9.757   0.433
ATOM   3193  CB  LEU   206     -11.209  -7.638   0.510
ATOM   3194 2HB  LEU   206     -11.757  -6.732   0.254
ATOM   3195 3HB  LEU   206     -11.071  -7.616   1.594
ATOM   3196  CG  LEU   206      -9.820  -7.604  -0.186
ATOM   3197  HG  LEU   206      -9.949  -7.591  -1.270
ATOM   3198  CD1 LEU   206      -9.067  -6.327   0.211
ATOM   3199 1HD1 LEU   206      -8.088  -6.289  -0.274
ATOM   3200 2HD1 LEU   206      -9.617  -5.435  -0.092
ATOM   3201 3HD1 LEU   206      -8.904  -6.277   1.287
ATOM   3202  CD2 LEU   206      -8.963  -8.822   0.194
ATOM   3203 1HD2 LEU   206      -8.861  -8.914   1.275
ATOM   3204 2HD2 LEU   206      -9.384  -9.749  -0.194
ATOM   3205 3HD2 LEU   206      -7.960  -8.734  -0.227
ATOM   3206  C   LEU   206     -13.416  -8.923   0.867
ATOM   3207  O   LEU   206     -14.302  -8.080   0.681
ATOM   3208  N   THR   207     -13.584  -9.959   1.684
ATOM   3209  H   THR   207     -12.824 -10.614   1.816
ATOM   3210  CA  THR   207     -14.804 -10.276   2.442
ATOM   3211  HA  THR   207     -15.671 -10.050   1.827
ATOM   3212  CB  THR   207     -14.845 -11.777   2.801
ATOM   3213  HB  THR   207     -15.489 -11.950   3.665
ATOM   3214  CG2 THR   207     -15.359 -12.594   1.620
ATOM   3215 1HG2 THR   207     -15.252 -13.665   1.804
ATOM   3216 2HG2 THR   207     -16.419 -12.391   1.446
ATOM   3217 3HG2 THR   207     -14.810 -12.337   0.715
ATOM   3218  OG1 THR   207     -13.539 -12.231   3.075
ATOM   3219 1HG  THR   207     -13.585 -13.006   3.645
ATOM   3220  C   THR   207     -14.920  -9.467   3.723
ATOM   3221  O   THR   207     -13.916  -9.064   4.311
ATOM   3222  N   HID   208     -16.150  -9.259   4.194
ATOM   3223  H   HID   208     -16.943  -9.630   3.675
ATOM   3224  CA  HID   208     -16.413  -8.471   5.400
ATOM   3225  HA  HID   208     -16.035  -7.463   5.225
ATOM   3226  CB  HID   208     -17.940  -8.393   5.618
ATOM   3227 2HB  HID   208     -18.487  -8.722   4.731
ATOM   3228 3HB  HID   208     -18.223  -9.060   6.427
ATOM   3229  CG  HID   208     -18.432  -7.021   5.986
ATOM   3230  ND1 HID   208     -19.498  -6.357   5.421
ATOM   3231  HD1 HID   208     -20.117  -6.721   4.712
ATOM   3232  CE1 HID   208     -19.662  -5.195   6.073
ATOM   3233  HE1 HID   208     -20.445  -4.470   5.876
ATOM   3234  NE2 HID   208     -18.733  -5.071   7.033
ATOM   3235  CD2 HID   208     -17.953  -6.230   6.991
ATOM   3236  HD2 HID   208     -17.134  -6.474   7.653
ATOM   3237  C   HID   208     -15.693  -9.030   6.646
ATOM   3238  O   HID   208     -15.178  -8.253   7.448
ATOM   3239  N   GLU   209     -15.584 -10.359   6.774
ATOM   3240  H   GLU   209     -16.105 -10.931   6.117
ATOM   3241  CA  GLU   209     -14.864 -11.061   7.852
ATOM   3242  HA  GLU   209     -15.311 -10.791   8.807
ATOM   3243  CB  GLU   209     -15.033 -12.590   7.660
ATOM   3244 2HB  GLU   209     -16.044 -12.828   7.329
ATOM   3245 3HB  GLU   209     -14.375 -12.926   6.854
ATOM   3246  CG  GLU   209     -14.741 -13.402   8.942
ATOM   3247 2HG  GLU   209     -14.394 -14.401   8.657
ATOM   3248 3HG  GLU   209     -13.933 -12.954   9.526
ATOM   3249  CD  GLU   209     -15.997 -13.548   9.814
ATOM   3250  OE1 GLU   209     -16.553 -14.649   9.792
ATOM   3251  OE2 GLU   209     -16.369 -12.565  10.461
ATOM   3252  C   GLU   209     -13.366 -10.696   7.898
ATOM   3253  O   GLU   209     -12.780 -10.571   8.974
ATOM   3254  N   ASN   210     -12.736 -10.438   6.746
ATOM   3255  H   ASN   210     -13.232 -10.530   5.870
ATOM   3256  CA  ASN   210     -11.348  -9.969   6.703
ATOM   3257  HA  ASN   210     -10.729 -10.618   7.330
ATOM   3258  CB  ASN   210     -10.798 -10.010   5.259
ATOM   3259 2HB  ASN   210     -11.393  -9.389   4.588
ATOM   3260 3HB  ASN   210      -9.794  -9.579   5.258
ATOM   3261  CG  ASN   210     -10.691 -11.392   4.641
ATOM   3262  OD1 ASN   210     -11.281 -12.368   5.074
ATOM   3263  ND2 ASN   210      -9.912 -11.495   3.592
ATOM   3264 1HD2 ASN   210      -9.820 -12.414   3.166
ATOM   3265 2HD2 ASN   210      -9.360 -10.707   3.290
ATOM   3266  C   ASN   210     -11.241  -8.539   7.254
ATOM   3267  O   ASN   210     -10.259  -8.207   7.914
ATOM   3268  N   ILE   211     -12.263  -7.703   7.024
ATOM   3269  H   ILE   211     -13.060  -8.063   6.516
ATOM   3270  CA  ILE   211     -12.289  -6.300   7.459
ATOM   3271  HA  ILE   211     -11.324  -5.860   7.208
ATOM   3272  CB  ILE   211     -13.381  -5.480   6.709
ATOM   3273  HB  ILE   211     -14.363  -5.800   7.064
ATOM   3274  CG2 ILE   211     -13.240  -3.979   7.034
ATOM   3275 1HG2 ILE   211     -12.250  -3.593   6.784
ATOM   3276 2HG2 ILE   211     -13.980  -3.380   6.498
ATOM   3277 3HG2 ILE   211     -13.394  -3.800   8.095
ATOM   3278  CG1 ILE   211     -13.365  -5.679   5.167
ATOM   3279 2HG1 ILE   211     -13.667  -6.695   4.930
ATOM   3280 3HG1 ILE   211     -14.129  -5.040   4.718
ATOM   3281  CD1 ILE   211     -12.010  -5.386   4.489
ATOM   3282 1HD1 ILE   211     -11.699  -4.354   4.655
ATOM   3283 2HD1 ILE   211     -11.220  -6.045   4.853
ATOM   3284 3HD1 ILE   211     -12.086  -5.536   3.409
ATOM   3285  C   ILE   211     -12.427  -6.190   8.985
ATOM   3286  O   ILE   211     -11.580  -5.550   9.604
ATOM   3287  N   VAL   212     -13.402  -6.870   9.613
ATOM   3288  H   VAL   212     -14.058  -7.406   9.052
ATOM   3289  CA  VAL   212     -13.522  -6.906  11.096
ATOM   3290  HA  VAL   212     -13.599  -5.880  11.446
ATOM   3291  CB  VAL   212     -14.761  -7.688  11.634
ATOM   3292  HB  VAL   212     -14.480  -8.184  12.565
ATOM   3293  CG1 VAL   212     -15.944  -6.768  11.973
ATOM   3294 1HG1 VAL   212     -16.193  -6.103  11.148
ATOM   3295 2HG1 VAL   212     -16.837  -7.344  12.222
ATOM   3296 3HG1 VAL   212     -15.719  -6.158  12.846
ATOM   3297  CG2 VAL   212     -15.250  -8.778  10.677
ATOM   3298 1HG2 VAL   212     -15.934  -9.451  11.185
ATOM   3299 2HG2 VAL   212     -15.785  -8.354   9.828
ATOM   3300 3HG2 VAL   212     -14.422  -9.381  10.321
ATOM   3301  C   VAL   212     -12.266  -7.482  11.756
ATOM   3302  O   VAL   212     -11.832  -6.970  12.793
ATOM   3303  N   THR   213     -11.643  -8.493  11.137
ATOM   3304  H   THR   213     -12.062  -8.882  10.301
ATOM   3305  CA  THR   213     -10.374  -9.077  11.604
ATOM   3306  HA  THR   213     -10.480  -9.337  12.657
ATOM   3307  CB  THR   213     -10.037 -10.379  10.838
ATOM   3308  HB  THR   213      -9.871 -10.161   9.783
ATOM   3309  CG2 THR   213      -8.806 -11.102  11.405
ATOM   3310 1HG2 THR   213      -7.901 -10.500  11.297
ATOM   3311 2HG2 THR   213      -8.935 -11.333  12.463
ATOM   3312 3HG2 THR   213      -8.639 -12.042  10.874
ATOM   3313  OG1 THR   213     -11.112 -11.279  10.960
ATOM   3314 1HG  THR   213     -11.705 -11.133  10.199
ATOM   3315  C   THR   213      -9.225  -8.073  11.501
ATOM   3316  O   THR   213      -8.530  -7.839  12.489
ATOM   3317  N   ARG   214      -9.044  -7.398  10.355
ATOM   3318  H   ARG   214      -9.633  -7.615   9.554
ATOM   3319  CA  ARG   214      -7.966  -6.408  10.208
ATOM   3320  HA  ARG   214      -7.074  -6.900  10.585
ATOM   3321  CB  ARG   214      -7.743  -6.026   8.719
ATOM   3322 2HB  ARG   214      -7.691  -6.932   8.108
ATOM   3323 3HB  ARG   214      -8.609  -5.467   8.353
ATOM   3324  CG  ARG   214      -6.451  -5.188   8.494
ATOM   3325 2HG  ARG   214      -6.408  -4.864   7.452
ATOM   3326 3HG  ARG   214      -6.489  -4.272   9.087
ATOM   3327  CD  ARG   214      -5.170  -5.993   8.825
ATOM   3328 2HD  ARG   214      -5.309  -6.566   9.739
ATOM   3329 3HD  ARG   214      -5.001  -6.717   8.026
ATOM   3330  NE  ARG   214      -3.964  -5.163   9.004
ATOM   3331  HE  ARG   214      -3.248  -5.069   8.185
ATOM   3332  CZ  ARG   214      -3.437  -4.775  10.267
ATOM   3333  NH1 ARG   214      -4.268  -4.626  11.386
ATOM   3334 1HH1 ARG   214      -5.352  -4.686  11.243
ATOM   3335 2HH1 ARG   214      -3.805  -4.443  12.364
ATOM   3336  NH2 ARG   214      -2.060  -4.560  10.444
ATOM   3337 1HH2 ARG   214      -1.416  -4.931   9.650
ATOM   3338 2HH2 ARG   214      -1.731  -4.398  11.471
ATOM   3339  C   ARG   214      -8.176  -5.185  11.101
ATOM   3340  O   ARG   214      -7.176  -4.638  11.566
ATOM   3341  N   PHE   215      -9.425  -4.803  11.391
ATOM   3342  H   PHE   215     -10.187  -5.267  10.910
ATOM   3343  CA  PHE   215      -9.756  -3.743  12.349
ATOM   3344  HA  PHE   215      -9.128  -2.881  12.131
ATOM   3345  CB  PHE   215     -11.238  -3.323  12.223
ATOM   3346 2HB  PHE   215     -11.865  -4.180  11.970
ATOM   3347 3HB  PHE   215     -11.603  -2.936  13.177
ATOM   3348  CG  PHE   215     -11.529  -2.195  11.231
ATOM   3349  CD1 PHE   215     -10.801  -1.002  11.258
ATOM   3350  HD1 PHE   215     -10.003  -0.864  11.983
ATOM   3351  CE1 PHE   215     -11.110   0.039  10.386
ATOM   3352  HE1 PHE   215     -10.548   0.971  10.436
ATOM   3353  CZ  PHE   215     -12.149  -0.107   9.469
ATOM   3354  HZ  PHE   215     -12.400   0.706   8.794
ATOM   3355  CE2 PHE   215     -12.877  -1.293   9.430
ATOM   3356  HE2 PHE   215     -13.699  -1.402   8.725
ATOM   3357  CD2 PHE   215     -12.565  -2.331  10.306
ATOM   3358  HD2 PHE   215     -13.146  -3.249  10.291
ATOM   3359  C   PHE   215      -9.470  -4.121  13.807
ATOM   3360  O   PHE   215      -8.922  -3.287  14.524
ATOM   3361  N   SER   216      -9.776  -5.342  14.271
ATOM   3362  H   SER   216     -10.238  -6.019  13.670
ATOM   3363  CA  SER   216      -9.393  -5.744  15.640
ATOM   3364  HA  SER   216      -9.792  -5.006  16.338
ATOM   3365  CB  SER   216      -9.988  -7.110  16.041
ATOM   3366 2HB  SER   216      -9.765  -7.293  17.094
ATOM   3367 3HB  SER   216     -11.071  -7.078  15.920
ATOM   3368  OG  SER   216      -9.464  -8.176  15.272
ATOM   3369  HG  SER   216      -9.864  -8.991  15.596
ATOM   3370  C   SER   216      -7.870  -5.731  15.796
ATOM   3371  O   SER   216      -7.347  -5.152  16.744
ATOM   3372  N   HID   217      -7.160  -6.208  14.770
ATOM   3373  H   HID   217      -7.674  -6.663  14.023
ATOM   3374  CA  HID   217      -5.701  -6.152  14.656
ATOM   3375  HA  HID   217      -5.267  -6.454  15.611
ATOM   3376  CB  HID   217      -5.247  -7.170  13.579
ATOM   3377 2HB  HID   217      -5.725  -6.947  12.622
ATOM   3378 3HB  HID   217      -4.171  -7.071  13.414
ATOM   3379  CG  HID   217      -5.521  -8.618  13.917
ATOM   3380  ND1 HID   217      -6.719  -9.168  14.323
ATOM   3381  HD1 HID   217      -7.608  -8.678  14.393
ATOM   3382  CE1 HID   217      -6.550 -10.490  14.466
ATOM   3383  HE1 HID   217      -7.325 -11.190  14.748
ATOM   3384  NE2 HID   217      -5.291 -10.833  14.163
ATOM   3385  CD2 HID   217      -4.633  -9.654  13.803
ATOM   3386  HD2 HID   217      -3.613  -9.580  13.459
ATOM   3387  C   HID   217      -5.161  -4.735  14.355
ATOM   3388  O   HID   217      -3.957  -4.567  14.174
ATOM   3389  N   ALA   218      -6.014  -3.709  14.235
ATOM   3390  H   ALA   218      -7.001  -3.896  14.339
ATOM   3391  CA  ALA   218      -5.611  -2.303  14.112
ATOM   3392  HA  ALA   218      -4.556  -2.250  13.839
ATOM   3393  CB  ALA   218      -6.408  -1.631  12.977
ATOM   3394 1HB  ALA   218      -6.053  -0.611  12.822
ATOM   3395 2HB  ALA   218      -6.292  -2.168  12.034
ATOM   3396 3HB  ALA   218      -7.471  -1.572  13.213
ATOM   3397  C   ALA   218      -5.754  -1.537  15.439
ATOM   3398  O   ALA   218      -5.027  -0.570  15.650
ATOM   3399  N   ARG   219      -6.617  -2.009  16.352
ATOM   3400  H   ARG   219      -7.159  -2.825  16.097
ATOM   3401  CA  ARG   219      -6.754  -1.525  17.739
ATOM   3402  HA  ARG   219      -6.174  -0.602  17.834
ATOM   3403  CB  ARG   219      -8.226  -1.152  18.047
ATOM   3404 2HB  ARG   219      -8.243  -0.659  19.023
ATOM   3405 3HB  ARG   219      -8.577  -0.404  17.331
ATOM   3406  CG  ARG   219      -9.189  -2.369  18.045
ATOM   3407 2HG  ARG   219      -9.441  -2.651  17.023
ATOM   3408 3HG  ARG   219      -8.700  -3.242  18.475
ATOM   3409  CD  ARG   219     -10.475  -2.050  18.836
ATOM   3410 2HD  ARG   219     -10.248  -1.340  19.633
ATOM   3411 3HD  ARG   219     -11.188  -1.570  18.164
ATOM   3412  NE  ARG   219     -11.082  -3.243  19.453
ATOM   3413  HE  ARG   219     -12.157  -3.451  19.314
ATOM   3414  CZ  ARG   219     -10.569  -3.999  20.541
ATOM   3415  NH1 ARG   219     -11.420  -4.912  21.176
ATOM   3416 1HH1 ARG   219     -12.452  -4.946  20.768
ATOM   3417 2HH1 ARG   219     -11.056  -5.478  22.021
ATOM   3418  NH2 ARG   219      -9.259  -3.851  21.050
ATOM   3419 1HH2 ARG   219      -8.542  -3.208  20.526
ATOM   3420 2HH2 ARG   219      -8.983  -4.440  21.917
ATOM   3421  C   ARG   219      -6.113  -2.481  18.760
ATOM   3422  O   ARG   219      -6.672  -2.735  19.831
ATOM   3423  N   ASP   220      -4.960  -3.027  18.380
ATOM   3424  H   ASP   220      -4.557  -2.685  17.523
ATOM   3425  CA  ASP   220      -4.092  -3.897  19.178
ATOM   3426  HA  ASP   220      -4.614  -4.186  20.089
ATOM   3427  CB  ASP   220      -3.805  -5.181  18.367
ATOM   3428 2HB  ASP   220      -4.743  -5.659  18.071
ATOM   3429 3HB  ASP   220      -3.276  -4.937  17.440
ATOM   3430  CG  ASP   220      -2.965  -6.173  19.173
ATOM   3431  OD1 ASP   220      -1.754  -5.941  19.205
ATOM   3432  OD2 ASP   220      -3.582  -7.085  19.725
ATOM   3433  C   ASP   220      -2.790  -3.138  19.528
ATOM   3434  O   ASP   220      -2.230  -2.497  18.635
ATOM   3435  N   PRO   221      -2.302  -3.173  20.785
ATOM   3436  CD  PRO   221      -2.869  -3.915  21.908
ATOM   3437 2HD  PRO   221      -2.939  -4.980  21.686
ATOM   3438 3HD  PRO   221      -3.853  -3.514  22.154
ATOM   3439  CG  PRO   221      -1.910  -3.687  23.084
ATOM   3440 2HG  PRO   221      -1.165  -4.485  23.114
ATOM   3441 3HG  PRO   221      -2.424  -3.669  24.047
ATOM   3442  CB  PRO   221      -1.232  -2.354  22.750
ATOM   3443 2HB  PRO   221      -1.857  -1.522  23.086
ATOM   3444 3HB  PRO   221      -0.256  -2.251  23.232
ATOM   3445  CA  PRO   221      -1.152  -2.359  21.213
ATOM   3446  HA  PRO   221      -1.263  -1.337  20.848
ATOM   3447  C   PRO   221       0.212  -2.876  20.728
ATOM   3448  O   PRO   221       1.204  -2.169  20.863
ATOM   3449  N   ILE   222       0.289  -4.095  20.181
ATOM   3450  H   ILE   222      -0.563  -4.640  20.081
ATOM   3451  CA  ILE   222       1.535  -4.692  19.677
ATOM   3452  HA  ILE   222       2.385  -4.083  19.977
ATOM   3453  CB  ILE   222       1.722  -6.099  20.313
ATOM   3454  HB  ILE   222       0.858  -6.707  20.036
ATOM   3455  CG2 ILE   222       2.979  -6.814  19.776
ATOM   3456 1HG2 ILE   222       2.905  -7.001  18.702
ATOM   3457 2HG2 ILE   222       3.123  -7.781  20.264
ATOM   3458 3HG2 ILE   222       3.873  -6.214  19.955
ATOM   3459  CG1 ILE   222       1.769  -6.049  21.869
ATOM   3460 2HG1 ILE   222       0.829  -5.653  22.257
ATOM   3461 3HG1 ILE   222       1.825  -7.069  22.256
ATOM   3462  CD1 ILE   222       2.940  -5.230  22.461
ATOM   3463 1HD1 ILE   222       2.914  -4.187  22.139
ATOM   3464 2HD1 ILE   222       2.885  -5.232  23.552
ATOM   3465 3HD1 ILE   222       3.910  -5.649  22.187
ATOM   3466  C   ILE   222       1.541  -4.710  18.143
ATOM   3467  O   ILE   222       2.571  -4.438  17.523
ATOM   3468  N   TYR   223       0.381  -4.970  17.528
ATOM   3469  H   TYR   223      -0.408  -5.207  18.128
ATOM   3470  CA  TYR   223       0.224  -5.182  16.082
ATOM   3471  HA  TYR   223       1.216  -5.145  15.634
ATOM   3472  CB  TYR   223      -0.334  -6.602  15.855
ATOM   3473 2HB  TYR   223      -1.274  -6.749  16.392
ATOM   3474 3HB  TYR   223      -0.541  -6.780  14.797
ATOM   3475  CG  TYR   223       0.637  -7.700  16.287
ATOM   3476  CD1 TYR   223       1.669  -8.058  15.407
ATOM   3477  HD1 TYR   223       1.772  -7.523  14.469
ATOM   3478  CE1 TYR   223       2.564  -9.084  15.687
ATOM   3479  HE1 TYR   223       3.346  -9.350  14.979
ATOM   3480  CZ  TYR   223       2.416  -9.846  17.017
ATOM   3481  OH  TYR   223       3.223 -10.895  17.316
ATOM   3482  HH  TYR   223       3.760 -11.125  16.555
ATOM   3483  CE2 TYR   223       1.286  -9.369  17.952
ATOM   3484  HE2 TYR   223       1.136  -9.840  18.919
ATOM   3485  CD2 TYR   223       0.461  -8.327  17.529
ATOM   3486  HD2 TYR   223      -0.348  -7.992  18.183
ATOM   3487  C   TYR   223      -0.608  -4.111  15.341
ATOM   3488  O   TYR   223      -0.905  -4.268  14.150
ATOM   3489  N   GLY   224      -0.981  -3.027  16.022
ATOM   3490  H   GLY   224      -0.717  -2.958  16.999
ATOM   3491  CA  GLY   224      -1.779  -1.925  15.483
ATOM   3492 2HA  GLY   224      -1.680  -1.879  14.400
ATOM   3493 3HA  GLY   224      -2.823  -2.112  15.727
ATOM   3494  C   GLY   224      -1.373  -0.561  16.050
ATOM   3495  O   GLY   224      -0.188  -0.282  16.215
ATOM   3496  N   ASN   225      -2.372   0.286  16.310
ATOM   3497  H   ASN   225      -3.320  -0.049  16.187
ATOM   3498  CA  ASN   225      -2.240   1.642  16.841
ATOM   3499  HA  ASN   225      -1.186   1.925  16.901
ATOM   3500  CB  ASN   225      -2.991   2.619  15.900
ATOM   3501 2HB  ASN   225      -3.932   2.176  15.566
ATOM   3502 3HB  ASN   225      -3.258   3.523  16.447
ATOM   3503  CG  ASN   225      -2.206   3.078  14.689
ATOM   3504  OD1 ASN   225      -0.993   3.044  14.622
ATOM   3505  ND2 ASN   225      -2.892   3.582  13.693
ATOM   3506 1HD2 ASN   225      -2.357   4.018  12.961
ATOM   3507 2HD2 ASN   225      -3.901   3.598  13.735
ATOM   3508  C   ASN   225      -2.855   1.754  18.243
ATOM   3509  O   ASN   225      -3.978   1.295  18.470
ATOM   3510  N   GLN   226      -2.191   2.487  19.140
ATOM   3511  H   GLN   226      -1.270   2.830  18.904
ATOM   3512  CA  GLN   226      -2.795   2.949  20.392
ATOM   3513  HA  GLN   226      -3.351   2.117  20.826
ATOM   3514  CB  GLN   226      -1.703   3.351  21.409
ATOM   3515 2HB  GLN   226      -1.138   4.212  21.041
ATOM   3516 3HB  GLN   226      -2.190   3.675  22.332
ATOM   3517  CG  GLN   226      -0.735   2.179  21.711
ATOM   3518 2HG  GLN   226      -1.288   1.256  21.897
ATOM   3519 3HG  GLN   226      -0.092   1.989  20.848
ATOM   3520  CD  GLN   226       0.139   2.441  22.934
ATOM   3521  OE1 GLN   226      -0.339   2.838  23.988
ATOM   3522  NE2 GLN   226       1.426   2.207  22.853
ATOM   3523 1HE2 GLN   226       2.008   2.342  23.653
ATOM   3524 2HE2 GLN   226       1.850   1.842  21.988
ATOM   3525  C   GLN   226      -3.795   4.094  20.135
ATOM   3526  O   GLN   226      -3.601   4.930  19.249
ATOM   3527  N   VAL   227      -4.891   4.142  20.899
ATOM   3528  H   VAL   227      -4.970   3.480  21.655
ATOM   3529  CA  VAL   227      -5.979   5.116  20.693
ATOM   3530  HA  VAL   227      -6.212   5.146  19.631
ATOM   3531  CB  VAL   227      -7.269   4.682  21.432
ATOM   3532  HB  VAL   227      -7.060   4.553  22.496
ATOM   3533  CG1 VAL   227      -8.384   5.735  21.271
ATOM   3534 1HG1 VAL   227      -8.144   6.643  21.828
ATOM   3535 2HG1 VAL   227      -8.502   6.009  20.222
ATOM   3536 3HG1 VAL   227      -9.335   5.362  21.656
ATOM   3537  CG2 VAL   227      -7.790   3.341  20.872
ATOM   3538 1HG2 VAL   227      -8.019   3.417  19.806
ATOM   3539 2HG2 VAL   227      -7.052   2.544  20.992
ATOM   3540 3HG2 VAL   227      -8.695   3.022  21.390
ATOM   3541  C   VAL   227      -5.530   6.520  21.105
ATOM   3542  O   VAL   227      -5.371   6.792  22.291
ATOM   3543  N   SER   228      -5.370   7.413  20.124
ATOM   3544  H   SER   228      -5.640   7.143  19.187
ATOM   3545  CA  SER   228      -4.680   8.704  20.278
ATOM   3546  HA  SER   228      -4.530   8.915  21.337
ATOM   3547  CB  SER   228      -3.277   8.620  19.636
ATOM   3548 2HB  SER   228      -3.377   8.581  18.553
ATOM   3549 3HB  SER   228      -2.711   9.514  19.900
ATOM   3550  OG  SER   228      -2.562   7.480  20.078
ATOM   3551  HG  SER   228      -2.983   6.680  19.728
ATOM   3552  C   SER   228      -5.505   9.860  19.676
ATOM   3553  O   SER   228      -5.184  10.357  18.590
ATOM   3554  N   PRO   229      -6.600  10.298  20.332
ATOM   3555  CD  PRO   229      -7.076   9.851  21.638
ATOM   3556 2HD  PRO   229      -6.543  10.393  22.421
ATOM   3557 3HD  PRO   229      -6.960   8.779  21.778
ATOM   3558  CG  PRO   229      -8.564  10.216  21.671
ATOM   3559 2HG  PRO   229      -8.929  10.401  22.685
ATOM   3560 3HG  PRO   229      -9.151   9.403  21.241
ATOM   3561  CB  PRO   229      -8.656  11.455  20.778
ATOM   3562 2HB  PRO   229      -9.636  11.553  20.307
ATOM   3563 3HB  PRO   229      -8.471  12.353  21.374
ATOM   3564  CA  PRO   229      -7.542  11.252  19.738
ATOM   3565  HA  PRO   229      -7.979  10.777  18.863
ATOM   3566  C   PRO   229      -6.893  12.580  19.326
ATOM   3567  O   PRO   229      -6.102  13.152  20.070
ATOM   3568  N   GLY   230      -7.208  13.064  18.122
ATOM   3569  H   GLY   230      -7.792  12.483  17.526
ATOM   3570  CA  GLY   230      -6.698  14.321  17.559
ATOM   3571 2HA  GLY   230      -7.248  14.541  16.644
ATOM   3572 3HA  GLY   230      -6.885  15.122  18.275
ATOM   3573  C   GLY   230      -5.198  14.344  17.222
ATOM   3574  O   GLY   230      -4.729  15.322  16.636
ATOM   3575  N   THR   231      -4.445  13.290  17.554
ATOM   3576  H   THR   231      -4.900  12.505  18.005
ATOM   3577  CA  THR   231      -2.987  13.221  17.360
ATOM   3578  HA  THR   231      -2.537  14.106  17.809
ATOM   3579  CB  THR   231      -2.399  11.988  18.075
ATOM   3580  HB  THR   231      -2.889  11.082  17.720
ATOM   3581  CG2 THR   231      -0.882  11.843  17.886
ATOM   3582 1HG2 THR   231      -0.624  11.629  16.847
ATOM   3583 2HG2 THR   231      -0.354  12.748  18.191
ATOM   3584 3HG2 THR   231      -0.499  11.016  18.489
ATOM   3585  OG1 THR   231      -2.615  12.141  19.459
ATOM   3586 1HG  THR   231      -3.563  12.181  19.619
ATOM   3587  C   THR   231      -2.646  13.208  15.873
ATOM   3588  O   THR   231      -3.208  12.424  15.112
ATOM   3589  N   ALA   232      -1.753  14.099  15.440
ATOM   3590  H   ALA   232      -1.293  14.701  16.104
ATOM   3591  CA  ALA   232      -1.469  14.308  14.024
ATOM   3592  HA  ALA   232      -2.395  14.172  13.470
ATOM   3593  CB  ALA   232      -1.030  15.769  13.814
ATOM   3594 1HB  ALA   232      -0.874  15.984  12.754
ATOM   3595 2HB  ALA   232      -1.787  16.466  14.181
ATOM   3596 3HB  ALA   232      -0.097  15.984  14.341
ATOM   3597  C   ALA   232      -0.450  13.303  13.468
ATOM   3598  O   ALA   232       0.601  13.069  14.066
ATOM   3599  N   VAL   233      -0.732  12.766  12.281
ATOM   3600  H   VAL   233      -1.643  12.954  11.872
ATOM   3601  CA  VAL   233       0.169  11.885  11.517
ATOM   3602  HA  VAL   233       1.185  12.014  11.883
ATOM   3603  CB  VAL   233      -0.191  10.388  11.693
ATOM   3604  HB  VAL   233       0.438   9.799  11.020
ATOM   3605  CG1 VAL   233       0.106   9.934  13.133
ATOM   3606 1HG1 VAL   233      -0.524  10.451  13.854
ATOM   3607 2HG1 VAL   233      -0.059   8.861  13.251
ATOM   3608 3HG1 VAL   233       1.140  10.142  13.407
ATOM   3609  CG2 VAL   233      -1.669  10.096  11.360
ATOM   3610 1HG2 VAL   233      -1.881   9.035  11.481
ATOM   3611 2HG2 VAL   233      -2.349  10.641  12.017
ATOM   3612 3HG2 VAL   233      -1.907  10.357  10.328
ATOM   3613  C   VAL   233       0.171  12.276  10.041
ATOM   3614  O   VAL   233      -0.868  12.678   9.516
ATOM   3615  N   LEU   234       1.327  12.191   9.377
ATOM   3616  H   LEU   234       2.135  11.826   9.872
ATOM   3617  CA  LEU   234       1.498  12.602   7.977
ATOM   3618  HA  LEU   234       0.644  13.215   7.698
ATOM   3619  CB  LEU   234       2.749  13.516   7.866
ATOM   3620 2HB  LEU   234       2.606  14.382   8.514
ATOM   3621 3HB  LEU   234       3.614  12.990   8.269
ATOM   3622  CG  LEU   234       3.081  14.021   6.435
ATOM   3623  HG  LEU   234       3.302  13.172   5.786
ATOM   3624  CD1 LEU   234       1.928  14.824   5.817
ATOM   3625 1HD1 LEU   234       1.104  14.178   5.526
ATOM   3626 2HD1 LEU   234       1.548  15.572   6.515
ATOM   3627 3HD1 LEU   234       2.252  15.338   4.912
ATOM   3628  CD2 LEU   234       4.318  14.931   6.475
ATOM   3629 1HD2 LEU   234       5.193  14.383   6.822
ATOM   3630 2HD2 LEU   234       4.557  15.322   5.484
ATOM   3631 3HD2 LEU   234       4.167  15.781   7.143
ATOM   3632  C   LEU   234       1.510  11.386   7.034
ATOM   3633  O   LEU   234       2.180  10.386   7.295
ATOM   3634  N   THR   235       0.782  11.477   5.919
ATOM   3635  H   THR   235       0.194  12.298   5.797
ATOM   3636  CA  THR   235       0.710  10.432   4.888
ATOM   3637  HA  THR   235       1.540   9.743   5.049
ATOM   3638  CB  THR   235      -0.577   9.587   5.036
ATOM   3639  HB  THR   235      -0.592   9.150   6.035
ATOM   3640  CG2 THR   235      -1.891  10.355   4.819
ATOM   3641 1HG2 THR   235      -1.947  10.790   3.819
ATOM   3642 2HG2 THR   235      -2.752   9.696   4.946
ATOM   3643 3HG2 THR   235      -1.995  11.161   5.545
ATOM   3644  OG1 THR   235      -0.562   8.544   4.094
ATOM   3645 1HG  THR   235      -1.333   7.994   4.270
ATOM   3646  C   THR   235       0.870  10.982   3.468
ATOM   3647  O   THR   235       0.338  12.040   3.121
ATOM   3648  N   VAL   236       1.612  10.227   2.649
ATOM   3649  H   VAL   236       2.062   9.422   3.061
ATOM   3650  CA  VAL   236       1.853  10.461   1.211
ATOM   3651  HA  VAL   236       1.168  11.237   0.866
ATOM   3652  CB  VAL   236       3.299  10.982   0.952
ATOM   3653  HB  VAL   236       3.434  11.127  -0.122
ATOM   3654  CG1 VAL   236       3.548  12.345   1.625
ATOM   3655 1HG1 VAL   236       2.835  13.085   1.259
ATOM   3656 2HG1 VAL   236       3.450  12.292   2.710
ATOM   3657 3HG1 VAL   236       4.548  12.718   1.395
ATOM   3658  CG2 VAL   236       4.376   9.990   1.438
ATOM   3659 1HG2 VAL   236       4.366   9.897   2.525
ATOM   3660 2HG2 VAL   236       4.234   8.996   1.009
ATOM   3661 3HG2 VAL   236       5.370  10.334   1.149
ATOM   3662  C   VAL   236       1.550   9.215   0.351
ATOM   3663  O   VAL   236       1.923   9.164  -0.818
ATOM   3664  N   VAL   237       0.917   8.175   0.917
ATOM   3665  H   VAL   237       0.561   8.282   1.858
ATOM   3666  CA  VAL   237       0.725   6.869   0.246
ATOM   3667  HA  VAL   237       1.496   6.800  -0.520
ATOM   3668  CB  VAL   237       0.973   5.669   1.197
ATOM   3669  HB  VAL   237       0.671   4.752   0.684
ATOM   3670  CG1 VAL   237       2.470   5.551   1.529
ATOM   3671 1HG1 VAL   237       2.868   6.473   1.957
ATOM   3672 2HG1 VAL   237       2.642   4.754   2.254
ATOM   3673 3HG1 VAL   237       3.046   5.312   0.635
ATOM   3674  CG2 VAL   237       0.182   5.757   2.512
ATOM   3675 1HG2 VAL   237       0.610   6.511   3.173
ATOM   3676 2HG2 VAL   237      -0.868   6.000   2.341
ATOM   3677 3HG2 VAL   237       0.223   4.807   3.050
ATOM   3678  C   VAL   237      -0.629   6.740  -0.480
ATOM   3679  O   VAL   237      -1.638   7.252   0.012
ATOM   3680  N   PRO   238      -0.696   6.056  -1.643
ATOM   3681  CD  PRO   238       0.429   5.440  -2.343
ATOM   3682 2HD  PRO   238       0.997   4.778  -1.690
ATOM   3683 3HD  PRO   238       1.075   6.224  -2.743
ATOM   3684  CG  PRO   238      -0.183   4.642  -3.500
ATOM   3685 2HG  PRO   238      -0.395   3.620  -3.177
ATOM   3686 3HG  PRO   238       0.477   4.594  -4.370
ATOM   3687  CB  PRO   238      -1.493   5.375  -3.799
ATOM   3688 2HB  PRO   238      -1.315   6.180  -4.518
ATOM   3689 3HB  PRO   238      -2.242   4.704  -4.220
ATOM   3690  CA  PRO   238      -1.924   5.969  -2.447
ATOM   3691  HA  PRO   238      -2.307   6.974  -2.620
ATOM   3692  C   PRO   238      -3.019   5.127  -1.771
ATOM   3693  O   PRO   238      -2.819   3.946  -1.473
ATOM   3694  N   PHE   239      -4.199   5.719  -1.569
ATOM   3695  H   PHE   239      -4.306   6.689  -1.862
ATOM   3696  CA  PHE   239      -5.272   5.144  -0.745
ATOM   3697  HA  PHE   239      -4.849   4.821   0.205
ATOM   3698  CB  PHE   239      -6.327   6.238  -0.462
ATOM   3699 2HB  PHE   239      -6.737   6.612  -1.403
ATOM   3700 3HB  PHE   239      -7.160   5.822   0.111
ATOM   3701  CG  PHE   239      -5.856   7.461   0.336
ATOM   3702  CD1 PHE   239      -4.888   7.368   1.342
ATOM   3703  HD1 PHE   239      -4.436   6.413   1.593
ATOM   3704  CE1 PHE   239      -4.499   8.498   2.063
ATOM   3705  HE1 PHE   239      -3.757   8.406   2.852
ATOM   3706  CZ  PHE   239      -5.071   9.735   1.784
ATOM   3707  HZ  PHE   239      -4.779  10.616   2.353
ATOM   3708  CE2 PHE   239      -6.028   9.844   0.777
ATOM   3709  HE2 PHE   239      -6.485  10.810   0.563
ATOM   3710  CD2 PHE   239      -6.409   8.716   0.054
ATOM   3711  HD2 PHE   239      -7.163   8.813  -0.723
ATOM   3712  C   PHE   239      -5.950   3.899  -1.348
ATOM   3713  O   PHE   239      -6.452   3.059  -0.609
ATOM   3714  N   HID   240      -5.939   3.728  -2.674
ATOM   3715  H   HID   240      -5.499   4.438  -3.238
ATOM   3716  CA  HID   240      -6.584   2.596  -3.363
ATOM   3717  HA  HID   240      -7.548   2.415  -2.887
ATOM   3718  CB  HID   240      -6.862   2.996  -4.833
ATOM   3719 2HB  HID   240      -7.322   2.168  -5.378
ATOM   3720 3HB  HID   240      -7.572   3.821  -4.878
ATOM   3721  CG  HID   240      -5.612   3.420  -5.554
ATOM   3722  ND1 HID   240      -5.175   4.714  -5.723
ATOM   3723  HD1 HID   240      -5.710   5.560  -5.560
ATOM   3724  CE1 HID   240      -3.950   4.664  -6.266
ATOM   3725  HE1 HID   240      -3.349   5.531  -6.512
ATOM   3726  NE2 HID   240      -3.581   3.390  -6.480
ATOM   3727  CD2 HID   240      -4.638   2.590  -6.037
ATOM   3728  HD2 HID   240      -4.664   1.509  -6.025
ATOM   3729  C   HID   240      -5.808   1.260  -3.282
ATOM   3730  O   HID   240      -6.314   0.236  -3.742
ATOM   3731  N   HID   241      -4.591   1.233  -2.722
ATOM   3732  H   HID   241      -4.247   2.080  -2.287
ATOM   3733  CA  HID   241      -3.783   0.011  -2.557
ATOM   3734  HA  HID   241      -4.264  -0.804  -3.101
ATOM   3735  CB  HID   241      -2.382   0.217  -3.186
ATOM   3736 2HB  HID   241      -2.444   0.959  -3.988
ATOM   3737 3HB  HID   241      -1.686   0.630  -2.451
ATOM   3738  CG  HID   241      -1.787  -1.040  -3.791
ATOM   3739  ND1 HID   241      -1.221  -2.110  -3.128
ATOM   3740  HD1 HID   241      -1.062  -2.214  -2.138
ATOM   3741  CE1 HID   241      -0.846  -3.021  -4.042
ATOM   3742  HE1 HID   241      -0.391  -3.977  -3.808
ATOM   3743  NE2 HID   241      -1.100  -2.578  -5.286
ATOM   3744  CD2 HID   241      -1.715  -1.329  -5.129
ATOM   3745  HD2 HID   241      -2.076  -0.696  -5.928
ATOM   3746  C   HID   241      -3.712  -0.410  -1.077
ATOM   3747  O   HID   241      -3.809   0.439  -0.190
ATOM   3748  N   GLY   242      -3.508  -1.706  -0.797
ATOM   3749  H   GLY   242      -3.431  -2.353  -1.575
ATOM   3750  CA  GLY   242      -3.606  -2.291   0.556
ATOM   3751 2HA  GLY   242      -4.652  -2.330   0.858
ATOM   3752 3HA  GLY   242      -3.237  -3.316   0.512
ATOM   3753  C   GLY   242      -2.817  -1.560   1.657
ATOM   3754  O   GLY   242      -3.311  -1.412   2.777
ATOM   3755  N   PHE   243      -1.636  -1.029   1.323
ATOM   3756  H   PHE   243      -1.290  -1.199   0.394
ATOM   3757  CA  PHE   243      -0.800  -0.236   2.228
ATOM   3758  HA  PHE   243      -0.642  -0.818   3.135
ATOM   3759  CB  PHE   243       0.571  -0.015   1.542
ATOM   3760 2HB  PHE   243       1.030  -0.972   1.288
ATOM   3761 3HB  PHE   243       0.437   0.531   0.604
ATOM   3762  CG  PHE   243       1.632   0.749   2.346
ATOM   3763  CD1 PHE   243       1.678   0.717   3.743
ATOM   3764  HD1 PHE   243       0.960   0.130   4.308
ATOM   3765  CE1 PHE   243       2.655   1.429   4.440
ATOM   3766  HE1 PHE   243       2.686   1.389   5.527
ATOM   3767  CZ  PHE   243       3.591   2.188   3.746
ATOM   3768  HZ  PHE   243       4.359   2.743   4.282
ATOM   3769  CE2 PHE   243       3.554   2.232   2.355
ATOM   3770  HE2 PHE   243       4.291   2.827   1.816
ATOM   3771  CD2 PHE   243       2.576   1.523   1.662
ATOM   3772  HD2 PHE   243       2.559   1.570   0.576
ATOM   3773  C   PHE   243      -1.465   1.092   2.640
ATOM   3774  O   PHE   243      -1.603   1.353   3.834
ATOM   3775  N   GLY   244      -1.918   1.910   1.681
ATOM   3776  H   GLY   244      -1.873   1.599   0.722
ATOM   3777  CA  GLY   244      -2.522   3.224   1.948
ATOM   3778 2HA  GLY   244      -1.920   3.755   2.685
ATOM   3779 3HA  GLY   244      -2.521   3.805   1.028
ATOM   3780  C   GLY   244      -3.962   3.166   2.469
ATOM   3781  O   GLY   244      -4.372   4.053   3.218
ATOM   3782  N   MET   245      -4.710   2.112   2.129
ATOM   3783  H   MET   245      -4.336   1.471   1.436
ATOM   3784  CA  MET   245      -6.059   1.858   2.648
ATOM   3785  HA  MET   245      -6.675   2.744   2.485
ATOM   3786  CB  MET   245      -6.680   0.676   1.862
ATOM   3787 2HB  MET   245      -6.725   0.923   0.801
ATOM   3788 3HB  MET   245      -6.022  -0.194   1.938
ATOM   3789  CG  MET   245      -8.088   0.270   2.354
ATOM   3790 2HG  MET   245      -8.419  -0.591   1.771
ATOM   3791 3HG  MET   245      -8.018  -0.057   3.391
ATOM   3792  SD  MET   245      -9.375   1.545   2.250
ATOM   3793  CE  MET   245      -9.599   1.658   0.455
ATOM   3794 1HE  MET   245      -9.889   0.684   0.061
ATOM   3795 2HE  MET   245     -10.381   2.384   0.234
ATOM   3796 3HE  MET   245      -8.672   1.980  -0.015
ATOM   3797  C   MET   245      -6.031   1.571   4.156
ATOM   3798  O   MET   245      -6.629   2.295   4.954
ATOM   3799  N   PHE   246      -5.314   0.517   4.563
ATOM   3800  H   PHE   246      -4.801  -0.019   3.873
ATOM   3801  CA  PHE   246      -5.423  -0.022   5.922
ATOM   3802  HA  PHE   246      -6.443   0.147   6.266
ATOM   3803  CB  PHE   246      -5.219  -1.549   5.895
ATOM   3804 2HB  PHE   246      -4.335  -1.827   5.317
ATOM   3805 3HB  PHE   246      -5.100  -1.952   6.904
ATOM   3806  CG  PHE   246      -6.437  -2.244   5.290
ATOM   3807  CD1 PHE   246      -7.599  -2.403   6.052
ATOM   3808  HD1 PHE   246      -7.628  -2.042   7.078
ATOM   3809  CE1 PHE   246      -8.727  -3.008   5.504
ATOM   3810  HE1 PHE   246      -9.630  -3.123   6.101
ATOM   3811  CZ  PHE   246      -8.702  -3.458   4.185
ATOM   3812  HZ  PHE   246      -9.577  -3.930   3.746
ATOM   3813  CE2 PHE   246      -7.548  -3.310   3.423
ATOM   3814  HE2 PHE   246      -7.521  -3.672   2.396
ATOM   3815  CD2 PHE   246      -6.418  -2.709   3.975
ATOM   3816  HD2 PHE   246      -5.523  -2.606   3.367
ATOM   3817  C   PHE   246      -4.542   0.683   6.958
ATOM   3818  O   PHE   246      -4.858   0.616   8.144
ATOM   3819  N   THR   247      -3.511   1.426   6.544
ATOM   3820  H   THR   247      -3.287   1.455   5.558
ATOM   3821  CA  THR   247      -2.848   2.394   7.438
ATOM   3822  HA  THR   247      -2.582   1.902   8.373
ATOM   3823  CB  THR   247      -1.557   2.968   6.819
ATOM   3824  HB  THR   247      -1.232   3.812   7.426
ATOM   3825  CG2 THR   247      -0.423   1.935   6.771
ATOM   3826 1HG2 THR   247      -0.077   1.701   7.779
ATOM   3827 2HG2 THR   247      -0.737   1.002   6.301
ATOM   3828 3HG2 THR   247       0.430   2.322   6.212
ATOM   3829  OG1 THR   247      -1.790   3.416   5.506
ATOM   3830 1HG  THR   247      -1.583   2.678   4.904
ATOM   3831  C   THR   247      -3.791   3.544   7.792
ATOM   3832  O   THR   247      -4.000   3.825   8.970
ATOM   3833  N   THR   248      -4.441   4.148   6.794
ATOM   3834  H   THR   248      -4.179   3.910   5.846
ATOM   3835  CA  THR   248      -5.366   5.274   6.994
ATOM   3836  HA  THR   248      -4.843   6.044   7.560
ATOM   3837  CB  THR   248      -5.775   5.896   5.643
ATOM   3838  HB  THR   248      -6.399   5.195   5.087
ATOM   3839  CG2 THR   248      -6.528   7.218   5.828
ATOM   3840 1HG2 THR   248      -6.590   7.759   4.884
ATOM   3841 2HG2 THR   248      -7.546   7.049   6.184
ATOM   3842 3HG2 THR   248      -6.021   7.861   6.548
ATOM   3843  OG1 THR   248      -4.626   6.189   4.880
ATOM   3844 1HG  THR   248      -4.506   5.453   4.252
ATOM   3845  C   THR   248      -6.597   4.874   7.813
ATOM   3846  O   THR   248      -6.938   5.567   8.771
ATOM   3847  N   LEU   249      -7.212   3.718   7.529
ATOM   3848  H   LEU   249      -6.928   3.207   6.699
ATOM   3849  CA  LEU   249      -8.290   3.168   8.367
ATOM   3850  HA  LEU   249      -9.046   3.939   8.513
ATOM   3851  CB  LEU   249      -8.933   1.952   7.656
ATOM   3852 2HB  LEU   249      -8.148   1.277   7.312
ATOM   3853 3HB  LEU   249      -9.515   1.381   8.381
ATOM   3854  CG  LEU   249      -9.863   2.321   6.473
ATOM   3855  HG  LEU   249      -9.307   2.894   5.730
ATOM   3856  CD1 LEU   249     -10.373   1.029   5.816
ATOM   3857 1HD1 LEU   249     -11.030   1.254   4.973
ATOM   3858 2HD1 LEU   249      -9.543   0.433   5.431
ATOM   3859 3HD1 LEU   249     -10.934   0.415   6.523
ATOM   3860  CD2 LEU   249     -11.079   3.147   6.934
ATOM   3861 1HD2 LEU   249     -11.804   3.260   6.125
ATOM   3862 2HD2 LEU   249     -11.589   2.675   7.774
ATOM   3863 3HD2 LEU   249     -10.789   4.153   7.239
ATOM   3864  C   LEU   249      -7.815   2.778   9.779
ATOM   3865  O   LEU   249      -8.575   2.921  10.736
ATOM   3866  N   GLY   250      -6.563   2.330   9.930
ATOM   3867  H   GLY   250      -5.985   2.213   9.108
ATOM   3868  CA  GLY   250      -5.944   2.049  11.230
ATOM   3869 2HA  GLY   250      -6.582   1.371  11.794
ATOM   3870 3HA  GLY   250      -4.980   1.569  11.060
ATOM   3871  C   GLY   250      -5.704   3.300  12.081
ATOM   3872  O   GLY   250      -5.736   3.226  13.309
ATOM   3873  N   TYR   251      -5.515   4.465  11.458
ATOM   3874  H   TYR   251      -5.382   4.456  10.453
ATOM   3875  CA  TYR   251      -5.532   5.756  12.148
ATOM   3876  HA  TYR   251      -5.029   5.649  13.108
ATOM   3877  CB  TYR   251      -4.758   6.795  11.304
ATOM   3878 2HB  TYR   251      -5.101   6.783  10.267
ATOM   3879 3HB  TYR   251      -4.924   7.807  11.669
ATOM   3880  CG  TYR   251      -3.235   6.607  11.306
ATOM   3881  CD1 TYR   251      -2.550   6.492  12.528
ATOM   3882  HD1 TYR   251      -3.102   6.549  13.462
ATOM   3883  CE1 TYR   251      -1.170   6.318  12.604
ATOM   3884  HE1 TYR   251      -0.671   6.231  13.568
ATOM   3885  CZ  TYR   251      -0.356   6.280  11.296
ATOM   3886  OH  TYR   251       0.995   6.133  11.286
ATOM   3887  HH  TYR   251       1.361   6.000  12.166
ATOM   3888  CE2 TYR   251      -1.174   6.426   9.998
ATOM   3889  HE2 TYR   251      -0.673   6.422   9.037
ATOM   3890  CD2 TYR   251      -2.559   6.566  10.078
ATOM   3891  HD2 TYR   251      -3.125   6.659   9.155
ATOM   3892  C   TYR   251      -6.964   6.213  12.475
ATOM   3893  O   TYR   251      -7.213   6.653  13.600
ATOM   3894  N   LEU   252      -7.916   6.049  11.545
ATOM   3895  H   LEU   252      -7.635   5.714  10.630
ATOM   3896  CA  LEU   252      -9.302   6.514  11.713
ATOM   3897  HA  LEU   252      -9.250   7.569  11.979
ATOM   3898  CB  LEU   252     -10.086   6.373  10.379
ATOM   3899 2HB  LEU   252      -9.437   6.037   9.569
ATOM   3900 3HB  LEU   252     -10.836   5.584  10.486
ATOM   3901  CG  LEU   252     -10.778   7.698   9.969
ATOM   3902  HG  LEU   252     -11.063   8.262  10.859
ATOM   3903  CD1 LEU   252      -9.831   8.553   9.114
ATOM   3904 1HD1 LEU   252      -8.904   8.770   9.650
ATOM   3905 2HD1 LEU   252     -10.290   9.510   8.856
ATOM   3906 3HD1 LEU   252      -9.568   8.047   8.182
ATOM   3907  CD2 LEU   252     -12.058   7.417   9.168
ATOM   3908 1HD2 LEU   252     -12.790   6.883   9.779
ATOM   3909 2HD2 LEU   252     -11.848   6.815   8.282
ATOM   3910 3HD2 LEU   252     -12.523   8.349   8.840
ATOM   3911  C   LEU   252     -10.058   5.808  12.853
ATOM   3912  O   LEU   252     -10.792   6.452  13.602
ATOM   3913  N   ILE   253      -9.868   4.493  13.029
ATOM   3914  H   ILE   253      -9.282   3.994  12.368
ATOM   3915  CA  ILE   253     -10.496   3.744  14.137
ATOM   3916  HA  ILE   253     -11.543   4.050  14.173
ATOM   3917  CB  ILE   253     -10.477   2.214  13.854
ATOM   3918  HB  ILE   253     -10.847   2.067  12.837
ATOM   3919  CG2 ILE   253      -9.041   1.640  13.936
ATOM   3920 1HG2 ILE   253      -8.347   2.209  13.316
ATOM   3921 2HG2 ILE   253      -9.001   0.606  13.597
ATOM   3922 3HG2 ILE   253      -8.656   1.663  14.958
ATOM   3923  CG1 ILE   253     -11.436   1.462  14.822
ATOM   3924 2HG1 ILE   253     -11.021   1.444  15.832
ATOM   3925 3HG1 ILE   253     -12.380   2.006  14.886
ATOM   3926  CD1 ILE   253     -11.747   0.016  14.391
ATOM   3927 1HD1 ILE   253     -12.430  -0.454  15.103
ATOM   3928 2HD1 ILE   253     -12.230  -0.005  13.413
ATOM   3929 3HD1 ILE   253     -10.846  -0.599  14.350
ATOM   3930  C   ILE   253      -9.909   4.104  15.516
ATOM   3931  O   ILE   253     -10.550   3.858  16.532
ATOM   3932  N   CYS   254      -8.724   4.722  15.552
ATOM   3933  H   CYS   254      -8.265   4.910  14.672
ATOM   3934  CA  CYS   254      -8.016   5.110  16.775
ATOM   3935  HA  CYS   254      -8.541   4.678  17.629
ATOM   3936  CB  CYS   254      -6.604   4.477  16.747
ATOM   3937 2HB  CYS   254      -6.136   4.641  15.774
ATOM   3938 3HB  CYS   254      -5.980   4.921  17.521
ATOM   3939  SG  CYS   254      -6.766   2.693  17.068
ATOM   3940  HG  CYS   254      -5.465   2.361  17.126
ATOM   3941  C   CYS   254      -8.029   6.631  17.043
ATOM   3942  O   CYS   254      -7.355   7.091  17.966
ATOM   3943  N   GLY   255      -8.808   7.410  16.281
ATOM   3944  H   GLY   255      -9.320   6.976  15.522
ATOM   3945  CA  GLY   255      -9.114   8.821  16.565
ATOM   3946 2HA  GLY   255     -10.046   9.075  16.063
ATOM   3947 3HA  GLY   255      -9.267   8.943  17.637
ATOM   3948  C   GLY   255      -8.071   9.849  16.122
ATOM   3949  O   GLY   255      -8.211  11.027  16.448
ATOM   3950  N   PHE   256      -7.039   9.436  15.387
ATOM   3951  H   PHE   256      -7.025   8.467  15.101
ATOM   3952  CA  PHE   256      -5.964  10.309  14.902
ATOM   3953  HA  PHE   256      -5.500  10.816  15.751
ATOM   3954  CB  PHE   256      -4.901   9.443  14.202
ATOM   3955 2HB  PHE   256      -5.387   8.735  13.534
ATOM   3956 3HB  PHE   256      -4.236  10.057  13.589
ATOM   3957  CG  PHE   256      -4.001   8.631  15.131
ATOM   3958  CD1 PHE   256      -4.428   7.412  15.660
ATOM   3959  HD1 PHE   256      -5.430   7.050  15.452
ATOM   3960  CE1 PHE   256      -3.567   6.646  16.443
ATOM   3961  HE1 PHE   256      -3.897   5.698  16.852
ATOM   3962  CZ  PHE   256      -2.273   7.090  16.703
ATOM   3963  HZ  PHE   256      -1.600   6.492  17.316
ATOM   3964  CE2 PHE   256      -1.846   8.313  16.193
ATOM   3965  HE2 PHE   256      -0.837   8.668  16.401
ATOM   3966  CD2 PHE   256      -2.708   9.077  15.410
ATOM   3967  HD2 PHE   256      -2.364  10.022  15.005
ATOM   3968  C   PHE   256      -6.461  11.379  13.911
ATOM   3969  O   PHE   256      -7.479  11.203  13.238
ATOM   3970  N   ARG   257      -5.684  12.457  13.761
ATOM   3971  H   ARG   257      -4.835  12.488  14.318
ATOM   3972  CA  ARG   257      -5.817  13.476  12.709
ATOM   3973  HA  ARG   257      -6.851  13.497  12.353
ATOM   3974  CB  ARG   257      -5.486  14.857  13.328
ATOM   3975 2HB  ARG   257      -6.201  15.068  14.128
ATOM   3976 3HB  ARG   257      -4.504  14.822  13.803
ATOM   3977  CG  ARG   257      -5.516  16.014  12.304
ATOM   3978 2HG  ARG   257      -4.819  15.821  11.485
ATOM   3979 3HG  ARG   257      -6.510  16.085  11.859
ATOM   3980  CD  ARG   257      -5.138  17.345  12.989
ATOM   3981 2HD  ARG   257      -5.823  17.523  13.820
ATOM   3982 3HD  ARG   257      -4.123  17.260  13.381
ATOM   3983  NE  ARG   257      -5.208  18.473  12.049
ATOM   3984  HE  ARG   257      -5.565  18.295  11.027
ATOM   3985  CZ  ARG   257      -4.845  19.828  12.262
ATOM   3986  NH1 ARG   257      -4.300  20.259  13.481
ATOM   3987 1HH1 ARG   257      -4.092  19.485  14.206
ATOM   3988 2HH1 ARG   257      -3.911  21.270  13.492
ATOM   3989  NH2 ARG   257      -4.988  20.783  11.255
ATOM   3990 1HH2 ARG   257      -5.699  20.479  10.465
ATOM   3991 2HH2 ARG   257      -5.153  21.810  11.562
ATOM   3992  C   ARG   257      -4.908  13.108  11.532
ATOM   3993  O   ARG   257      -3.684  13.201  11.636
ATOM   3994  N   VAL   258      -5.498  12.685  10.415
ATOM   3995  H   VAL   258      -6.513  12.632  10.396
ATOM   3996  CA  VAL   258      -4.773  12.274   9.203
ATOM   3997  HA  VAL   258      -3.840  11.794   9.500
ATOM   3998  CB  VAL   258      -5.584  11.235   8.383
ATOM   3999  HB  VAL   258      -6.529  11.676   8.060
ATOM   4000  CG1 VAL   258      -4.793  10.788   7.135
ATOM   4001 1HG1 VAL   258      -3.838  10.334   7.408
ATOM   4002 2HG1 VAL   258      -5.365  10.061   6.558
ATOM   4003 3HG1 VAL   258      -4.593  11.626   6.465
ATOM   4004  CG2 VAL   258      -5.891   9.984   9.234
ATOM   4005 1HG2 VAL   258      -6.527  10.232  10.087
ATOM   4006 2HG2 VAL   258      -6.427   9.236   8.647
ATOM   4007 3HG2 VAL   258      -4.975   9.526   9.614
ATOM   4008  C   VAL   258      -4.423  13.496   8.355
ATOM   4009  O   VAL   258      -5.277  14.062   7.675
ATOM   4010  N   VAL   259      -3.149  13.887   8.370
ATOM   4011  H   VAL   259      -2.490  13.379   8.953
ATOM   4012  CA  VAL   259      -2.603  14.945   7.515
ATOM   4013  HA  VAL   259      -3.394  15.652   7.289
ATOM   4014  CB  VAL   259      -1.464  15.732   8.214
ATOM   4015  HB  VAL   259      -0.588  15.091   8.324
ATOM   4016  CG1 VAL   259      -1.062  16.963   7.377
ATOM   4017 1HG1 VAL   259      -0.719  16.679   6.380
ATOM   4018 2HG1 VAL   259      -1.899  17.655   7.259
ATOM   4019 3HG1 VAL   259      -0.249  17.510   7.858
ATOM   4020  CG2 VAL   259      -1.884  16.213   9.618
ATOM   4021 1HG2 VAL   259      -2.757  16.868   9.573
ATOM   4022 2HG2 VAL   259      -2.122  15.376  10.277
ATOM   4023 3HG2 VAL   259      -1.072  16.767  10.088
ATOM   4024  C   VAL   259      -2.145  14.333   6.197
ATOM   4025  O   VAL   259      -1.203  13.544   6.150
ATOM   4026  N   MET   260      -2.823  14.688   5.113
ATOM   4027  H   MET   260      -3.605  15.326   5.229
ATOM   4028  CA  MET   260      -2.512  14.265   3.754
ATOM   4029  HA  MET   260      -1.972  13.318   3.782
ATOM   4030  CB  MET   260      -3.841  14.046   2.998
ATOM   4031 2HB  MET   260      -4.467  13.332   3.540
ATOM   4032 3HB  MET   260      -4.394  14.987   2.982
ATOM   4033  CG  MET   260      -3.619  13.538   1.558
ATOM   4034 2HG  MET   260      -2.888  14.171   1.057
ATOM   4035 3HG  MET   260      -3.213  12.527   1.605
ATOM   4036  SD  MET   260      -5.103  13.516   0.521
ATOM   4037  CE  MET   260      -5.490  15.292   0.476
ATOM   4038 1HE  MET   260      -4.587  15.870   0.286
ATOM   4039 2HE  MET   260      -6.210  15.503  -0.313
ATOM   4040 3HE  MET   260      -5.924  15.602   1.426
ATOM   4041  C   MET   260      -1.638  15.312   3.056
ATOM   4042  O   MET   260      -1.940  16.507   3.084
ATOM   4043  N   LEU   261      -0.593  14.854   2.366
ATOM   4044  H   LEU   261      -0.348  13.870   2.448
ATOM   4045  CA  LEU   261       0.175  15.652   1.411
ATOM   4046  HA  LEU   261      -0.331  16.605   1.255
ATOM   4047  CB  LEU   261       1.570  15.946   2.019
ATOM   4048 2HB  LEU   261       1.445  16.521   2.940
ATOM   4049 3HB  LEU   261       2.036  15.004   2.314
ATOM   4050  CG  LEU   261       2.531  16.707   1.073
ATOM   4051  HG  LEU   261       2.662  16.129   0.158
ATOM   4052  CD1 LEU   261       1.993  18.099   0.698
ATOM   4053 1HD1 LEU   261       1.849  18.717   1.589
ATOM   4054 2HD1 LEU   261       2.701  18.621   0.051
ATOM   4055 3HD1 LEU   261       1.044  18.047   0.165
ATOM   4056  CD2 LEU   261       3.902  16.874   1.744
ATOM   4057 1HD2 LEU   261       4.329  15.902   1.999
ATOM   4058 2HD2 LEU   261       4.607  17.373   1.075
ATOM   4059 3HD2 LEU   261       3.828  17.465   2.660
ATOM   4060  C   LEU   261       0.222  14.914   0.064
ATOM   4061  O   LEU   261       0.719  13.797  -0.029
ATOM   4062  N   THR   262      -0.303  15.539  -0.991
ATOM   4063  H   THR   262      -0.759  16.431  -0.858
ATOM   4064  CA  THR   262      -0.392  14.959  -2.348
ATOM   4065  HA  THR   262      -0.392  13.872  -2.270
ATOM   4066  CB  THR   262      -1.716  15.372  -3.027
ATOM   4067  HB  THR   262      -1.732  15.025  -4.061
ATOM   4068  CG2 THR   262      -2.946  14.809  -2.304
ATOM   4069 1HG2 THR   262      -3.865  15.105  -2.814
ATOM   4070 2HG2 THR   262      -2.925  13.718  -2.285
ATOM   4071 3HG2 THR   262      -3.006  15.163  -1.275
ATOM   4072  OG1 THR   262      -1.844  16.773  -2.996
ATOM   4073 1HG  THR   262      -2.701  16.978  -3.383
ATOM   4074  C   THR   262       0.791  15.323  -3.251
ATOM   4075  O   THR   262       0.778  15.026  -4.445
ATOM   4076  N   LYS   263       1.825  15.978  -2.705
ATOM   4077  H   LYS   263       1.832  16.092  -1.703
ATOM   4078  CA  LYS   263       2.981  16.494  -3.452
ATOM   4079  HA  LYS   263       2.886  16.162  -4.487
ATOM   4080  CB  LYS   263       2.953  18.043  -3.434
ATOM   4081 2HB  LYS   263       1.921  18.397  -3.351
ATOM   4082 3HB  LYS   263       3.477  18.419  -2.551
ATOM   4083  CG  LYS   263       3.566  18.632  -4.724
ATOM   4084 2HG  LYS   263       4.584  18.262  -4.862
ATOM   4085 3HG  LYS   263       2.988  18.294  -5.588
ATOM   4086  CD  LYS   263       3.592  20.172  -4.686
ATOM   4087 2HD  LYS   263       2.582  20.561  -4.526
ATOM   4088 3HD  LYS   263       4.202  20.501  -3.839
ATOM   4089  CE  LYS   263       4.175  20.720  -6.004
ATOM   4090 2HE  LYS   263       5.111  20.192  -6.214
ATOM   4091 3HE  LYS   263       3.474  20.499  -6.816
ATOM   4092  NZ  LYS   263       4.440  22.178  -5.913
ATOM   4093 1HZ  LYS   263       5.131  22.359  -5.191
ATOM   4094 2HZ  LYS   263       4.809  22.527  -6.788
ATOM   4095 3HZ  LYS   263       3.595  22.684  -5.684
ATOM   4096  C   LYS   263       4.300  15.915  -2.929
ATOM   4097  O   LYS   263       4.407  15.544  -1.766
ATOM   4098  N   PHE   264       5.292  15.857  -3.812
ATOM   4099  H   PHE   264       5.125  16.230  -4.729
ATOM   4100  CA  PHE   264       6.641  15.348  -3.565
ATOM   4101  HA  PHE   264       6.712  14.928  -2.559
ATOM   4102  CB  PHE   264       6.907  14.232  -4.610
ATOM   4103 2HB  PHE   264       5.986  13.952  -5.129
ATOM   4104 3HB  PHE   264       7.601  14.557  -5.388
ATOM   4105  CG  PHE   264       7.438  12.915  -4.048
ATOM   4106  CD1 PHE   264       6.613  12.099  -3.269
ATOM   4107  HD1 PHE   264       5.606  12.428  -3.019
ATOM   4108  CE1 PHE   264       7.064  10.856  -2.827
ATOM   4109  HE1 PHE   264       6.410  10.224  -2.230
ATOM   4110  CZ  PHE   264       8.345  10.420  -3.165
ATOM   4111  HZ  PHE   264       8.696   9.446  -2.838
ATOM   4112  CE2 PHE   264       9.184  11.241  -3.913
ATOM   4113  HE2 PHE   264      10.192  10.911  -4.161
ATOM   4114  CD2 PHE   264       8.731  12.484  -4.353
ATOM   4115  HD2 PHE   264       9.387  13.112  -4.953
ATOM   4116  C   PHE   264       7.610  16.537  -3.678
ATOM   4117  O   PHE   264       7.880  16.998  -4.786
ATOM   4118  N   ASP   265       8.017  17.099  -2.539
ATOM   4119  H   ASP   265       7.734  16.686  -1.662
ATOM   4120  CA  ASP   265       8.790  18.345  -2.431
ATOM   4121  HA  ASP   265       9.578  18.365  -3.186
ATOM   4122  CB  ASP   265       7.820  19.527  -2.676
ATOM   4123 2HB  ASP   265       7.385  19.447  -3.676
ATOM   4124 3HB  ASP   265       6.977  19.475  -1.984
ATOM   4125  CG  ASP   265       8.478  20.901  -2.551
ATOM   4126  OD1 ASP   265       8.576  21.354  -1.408
ATOM   4127  OD2 ASP   265       8.745  21.463  -3.609
ATOM   4128  C   ASP   265       9.425  18.420  -1.029
ATOM   4129  O   ASP   265       8.724  18.213  -0.035
ATOM   4130  N   GLU   266      10.737  18.662  -0.934
ATOM   4131  H   GLU   266      11.268  18.853  -1.770
ATOM   4132  CA  GLU   266      11.481  18.521   0.330
ATOM   4133  HA  GLU   266      11.205  17.574   0.794
ATOM   4134  CB  GLU   266      13.004  18.484   0.069
ATOM   4135 2HB  GLU   266      13.297  19.320  -0.571
ATOM   4136 3HB  GLU   266      13.540  18.617   1.012
ATOM   4137  CG  GLU   266      13.437  17.151  -0.571
ATOM   4138 2HG  GLU   266      13.169  16.309   0.079
ATOM   4139 3HG  GLU   266      12.902  17.001  -1.514
ATOM   4140  CD  GLU   266      14.950  17.141  -0.829
ATOM   4141  OE1 GLU   266      15.673  17.062   0.167
ATOM   4142  OE2 GLU   266      15.305  17.180  -2.006
ATOM   4143  C   GLU   266      11.146  19.598   1.367
ATOM   4144  O   GLU   266      10.925  19.255   2.531
ATOM   4145  N   GLU   267      11.041  20.874   0.972
ATOM   4146  H   GLU   267      11.105  21.105  -0.010
ATOM   4147  CA  GLU   267      10.661  21.906   1.938
ATOM   4148  HA  GLU   267      11.268  21.746   2.831
ATOM   4149  CB  GLU   267      10.927  23.352   1.449
ATOM   4150 2HB  GLU   267      11.817  23.392   0.816
ATOM   4151 3HB  GLU   267      10.090  23.713   0.847
ATOM   4152  CG  GLU   267      11.141  24.251   2.688
ATOM   4153 2HG  GLU   267      10.432  23.978   3.475
ATOM   4154 3HG  GLU   267      12.132  24.045   3.100
ATOM   4155  CD  GLU   267      10.998  25.760   2.437
ATOM   4156  OE1 GLU   267       9.950  26.284   2.837
ATOM   4157  OE2 GLU   267      11.955  26.349   1.938
ATOM   4158  C   GLU   267       9.204  21.731   2.359
ATOM   4159  O   GLU   267       8.922  21.712   3.554
ATOM   4160  N   THR   268       8.283  21.520   1.412
ATOM   4161  H   THR   268       8.588  21.491   0.439
ATOM   4162  CA  THR   268       6.859  21.311   1.719
ATOM   4163  HA  THR   268       6.488  22.197   2.230
ATOM   4164  CB  THR   268       6.013  21.101   0.443
ATOM   4165  HB  THR   268       6.277  20.145  -0.006
ATOM   4166  CG2 THR   268       4.501  21.115   0.727
ATOM   4167 1HG2 THR   268       4.204  20.276   1.358
ATOM   4168 2HG2 THR   268       4.205  22.036   1.235
ATOM   4169 3HG2 THR   268       3.931  21.047  -0.202
ATOM   4170  OG1 THR   268       6.239  22.126  -0.496
ATOM   4171 1HG  THR   268       7.153  21.982  -0.835
ATOM   4172  C   THR   268       6.660  20.118   2.652
ATOM   4173  O   THR   268       5.841  20.202   3.566
ATOM   4174  N   PHE   269       7.424  19.033   2.483
ATOM   4175  H   PHE   269       8.085  19.014   1.711
ATOM   4176  CA  PHE   269       7.387  17.876   3.377
ATOM   4177  HA  PHE   269       6.359  17.522   3.443
ATOM   4178  CB  PHE   269       8.241  16.741   2.771
ATOM   4179 2HB  PHE   269       7.811  16.381   1.834
ATOM   4180 3HB  PHE   269       9.259  17.077   2.558
ATOM   4181  CG  PHE   269       8.345  15.546   3.711
ATOM   4182  CD1 PHE   269       7.291  14.636   3.808
ATOM   4183  HD1 PHE   269       6.402  14.768   3.196
ATOM   4184  CE1 PHE   269       7.364  13.570   4.699
ATOM   4185  HE1 PHE   269       6.533  12.874   4.770
ATOM   4186  CZ  PHE   269       8.492  13.412   5.508
ATOM   4187  HZ  PHE   269       8.546  12.594   6.222
ATOM   4188  CE2 PHE   269       9.554  14.303   5.400
ATOM   4189  HE2 PHE   269      10.437  14.181   6.024
ATOM   4190  CD2 PHE   269       9.481  15.364   4.500
ATOM   4191  HD2 PHE   269      10.309  16.065   4.429
ATOM   4192  C   PHE   269       7.824  18.226   4.809
ATOM   4193  O   PHE   269       7.038  18.045   5.741
ATOM   4194  N   LEU   270       9.034  18.767   4.999
ATOM   4195  H   LEU   270       9.614  18.956   4.185
ATOM   4196  CA  LEU   270       9.569  19.083   6.336
ATOM   4197  HA  LEU   270       9.510  18.194   6.962
ATOM   4198  CB  LEU   270      11.049  19.523   6.204
ATOM   4199 2HB  LEU   270      11.108  20.382   5.530
ATOM   4200 3HB  LEU   270      11.407  19.879   7.174
ATOM   4201  CG  LEU   270      11.997  18.408   5.695
ATOM   4202  HG  LEU   270      11.633  18.012   4.748
ATOM   4203  CD1 LEU   270      13.399  18.988   5.463
ATOM   4204 1HD1 LEU   270      13.806  19.420   6.379
ATOM   4205 2HD1 LEU   270      14.090  18.222   5.105
ATOM   4206 3HD1 LEU   270      13.366  19.777   4.710
ATOM   4207  CD2 LEU   270      12.105  17.246   6.697
ATOM   4208 1HD2 LEU   270      12.795  16.488   6.322
ATOM   4209 2HD2 LEU   270      11.144  16.756   6.854
ATOM   4210 3HD2 LEU   270      12.472  17.593   7.666
ATOM   4211  C   LEU   270       8.744  20.167   7.048
ATOM   4212  O   LEU   270       8.473  20.073   8.244
ATOM   4213  N   LYS   271       8.275  21.159   6.289
ATOM   4214  H   LYS   271       8.560  21.160   5.312
ATOM   4215  CA  LYS   271       7.417  22.258   6.746
ATOM   4216  HA  LYS   271       7.882  22.735   7.610
ATOM   4217  CB  LYS   271       7.366  23.248   5.568
ATOM   4218 2HB  LYS   271       8.393  23.381   5.220
ATOM   4219 3HB  LYS   271       6.802  22.808   4.741
ATOM   4220  CG  LYS   271       6.844  24.662   5.862
ATOM   4221 2HG  LYS   271       5.819  24.642   6.239
ATOM   4222 3HG  LYS   271       7.468  25.124   6.632
ATOM   4223  CD  LYS   271       6.932  25.454   4.534
ATOM   4224 2HD  LYS   271       7.778  25.081   3.946
ATOM   4225 3HD  LYS   271       6.043  25.264   3.926
ATOM   4226  CE  LYS   271       7.139  26.961   4.747
ATOM   4227 2HE  LYS   271       6.190  27.420   5.037
ATOM   4228 3HE  LYS   271       7.856  27.098   5.561
ATOM   4229  NZ  LYS   271       7.682  27.564   3.505
ATOM   4230 1HZ  LYS   271       7.885  28.545   3.606
ATOM   4231 2HZ  LYS   271       8.569  27.101   3.265
ATOM   4232 3HZ  LYS   271       7.077  27.399   2.715
ATOM   4233  C   LYS   271       6.039  21.758   7.185
ATOM   4234  O   LYS   271       5.574  22.163   8.244
ATOM   4235  N   THR   272       5.434  20.822   6.443
ATOM   4236  H   THR   272       5.884  20.537   5.581
ATOM   4237  CA  THR   272       4.190  20.131   6.844
ATOM   4238  HA  THR   272       3.407  20.869   7.025
ATOM   4239  CB  THR   272       3.706  19.167   5.730
ATOM   4240  HB  THR   272       4.484  18.435   5.515
ATOM   4241  CG2 THR   272       2.413  18.416   6.075
ATOM   4242 1HG2 THR   272       2.531  17.782   6.955
ATOM   4243 2HG2 THR   272       1.600  19.114   6.264
ATOM   4244 3HG2 THR   272       2.112  17.777   5.243
ATOM   4245  OG1 THR   272       3.414  19.881   4.556
ATOM   4246 1HG  THR   272       4.268  20.087   4.134
ATOM   4247  C   THR   272       4.390  19.331   8.132
ATOM   4248  O   THR   272       3.552  19.384   9.031
ATOM   4249  N   LEU   273       5.513  18.613   8.238
ATOM   4250  H   LEU   273       6.154  18.607   7.450
ATOM   4251  CA  LEU   273       5.845  17.762   9.383
ATOM   4252  HA  LEU   273       5.012  17.078   9.540
ATOM   4253  CB  LEU   273       7.119  16.959   8.997
ATOM   4254 2HB  LEU   273       7.030  16.602   7.968
ATOM   4255 3HB  LEU   273       7.978  17.633   9.007
ATOM   4256  CG  LEU   273       7.423  15.742   9.900
ATOM   4257  HG  LEU   273       7.439  16.050  10.947
ATOM   4258  CD1 LEU   273       6.386  14.624   9.703
ATOM   4259 1HD1 LEU   273       6.449  14.211   8.697
ATOM   4260 2HD1 LEU   273       6.556  13.809  10.408
ATOM   4261 3HD1 LEU   273       5.370  14.982   9.853
ATOM   4262  CD2 LEU   273       8.796  15.162   9.522
ATOM   4263 1HD2 LEU   273       9.581  15.912   9.629
ATOM   4264 2HD2 LEU   273       8.808  14.822   8.484
ATOM   4265 3HD2 LEU   273       9.051  14.314  10.160
ATOM   4266  C   LEU   273       6.014  18.579  10.682
ATOM   4267  O   LEU   273       5.537  18.152  11.737
ATOM   4268  N   GLN   274       6.627  19.768  10.591
ATOM   4269  H   GLN   274       7.041  20.020   9.702
ATOM   4270  CA  GLN   274       6.778  20.707  11.709
ATOM   4271  HA  GLN   274       7.044  20.134  12.599
ATOM   4272  CB  GLN   274       7.950  21.680  11.413
ATOM   4273 2HB  GLN   274       8.854  21.108  11.189
ATOM   4274 3HB  GLN   274       7.725  22.270  10.521
ATOM   4275  CG  GLN   274       8.223  22.625  12.611
ATOM   4276 2HG  GLN   274       7.314  23.166  12.878
ATOM   4277 3HG  GLN   274       8.510  22.053  13.495
ATOM   4278  CD  GLN   274       9.310  23.662  12.340
ATOM   4279  OE1 GLN   274      10.372  23.410  11.794
ATOM   4280  NE2 GLN   274       9.095  24.907  12.706
ATOM   4281 1HE2 GLN   274       9.844  25.552  12.539
ATOM   4282 2HE2 GLN   274       8.232  25.159  13.151
ATOM   4283  C   GLN   274       5.480  21.474  12.039
ATOM   4284  O   GLN   274       5.146  21.595  13.215
ATOM   4285  N   ASP   275       4.761  22.010  11.045
ATOM   4286  H   ASP   275       5.090  21.903  10.091
ATOM   4287  CA  ASP   275       3.596  22.890  11.262
ATOM   4288  HA  ASP   275       3.878  23.694  11.943
ATOM   4289  CB  ASP   275       3.181  23.535   9.921
ATOM   4290 2HB  ASP   275       4.024  24.084   9.492
ATOM   4291 3HB  ASP   275       2.905  22.766   9.193
ATOM   4292  CG  ASP   275       2.009  24.504  10.109
ATOM   4293  OD1 ASP   275       2.307  25.637  10.480
ATOM   4294  OD2 ASP   275       0.885  24.053   9.870
ATOM   4295  C   ASP   275       2.417  22.143  11.903
ATOM   4296  O   ASP   275       1.949  22.500  12.986
ATOM   4297  N   TYR   276       2.008  21.022  11.302
ATOM   4298  H   TYR   276       2.421  20.769  10.413
ATOM   4299  CA  TYR   276       0.939  20.177  11.841
ATOM   4300  HA  TYR   276       0.171  20.834  12.249
ATOM   4301  CB  TYR   276       0.289  19.355  10.710
ATOM   4302 2HB  TYR   276       1.024  18.723  10.204
ATOM   4303 3HB  TYR   276      -0.479  18.696  11.118
ATOM   4304  CG  TYR   276      -0.416  20.210   9.656
ATOM   4305  CD1 TYR   276      -1.670  20.758   9.960
ATOM   4306  HD1 TYR   276      -2.100  20.577  10.940
ATOM   4307  CE1 TYR   276      -2.381  21.538   9.048
ATOM   4308  HE1 TYR   276      -3.349  21.956   9.309
ATOM   4309  CZ  TYR   276      -1.772  21.785   7.654
ATOM   4310  OH  TYR   276      -2.434  22.491   6.699
ATOM   4311  HH  TYR   276      -3.246  22.860   7.050
ATOM   4312  CE2 TYR   276      -0.391  21.154   7.397
ATOM   4313  HE2 TYR   276       0.107  21.311   6.445
ATOM   4314  CD2 TYR   276       0.205  20.413   8.417
ATOM   4315  HD2 TYR   276       1.187  19.986   8.255
ATOM   4316  C   TYR   276       1.401  19.278  13.003
ATOM   4317  O   TYR   276       0.607  18.487  13.511
ATOM   4318  N   LYS   277       2.671  19.394  13.429
ATOM   4319  H   LYS   277       3.228  20.112  12.980
ATOM   4320  CA  LYS   277       3.294  18.685  14.564
ATOM   4321  HA  LYS   277       4.375  18.747  14.428
ATOM   4322  CB  LYS   277       2.949  19.399  15.889
ATOM   4323 2HB  LYS   277       1.866  19.439  16.035
ATOM   4324 3HB  LYS   277       3.347  18.813  16.716
ATOM   4325  CG  LYS   277       3.551  20.814  15.940
ATOM   4326 2HG  LYS   277       4.580  20.785  15.576
ATOM   4327 3HG  LYS   277       2.993  21.485  15.282
ATOM   4328  CD  LYS   277       3.564  21.361  17.374
ATOM   4329 2HD  LYS   277       2.555  21.356  17.795
ATOM   4330 3HD  LYS   277       4.175  20.702  17.998
ATOM   4331  CE  LYS   277       4.147  22.784  17.368
ATOM   4332 2HE  LYS   277       5.000  22.804  16.682
ATOM   4333 3HE  LYS   277       3.388  23.469  16.974
ATOM   4334  NZ  LYS   277       4.581  23.185  18.727
ATOM   4335 1HZ  LYS   277       5.318  22.564  19.044
ATOM   4336 2HZ  LYS   277       4.937  24.131  18.720
ATOM   4337 3HZ  LYS   277       3.809  23.119  19.376
ATOM   4338  C   LYS   277       2.984  17.187  14.601
ATOM   4339  O   LYS   277       2.407  16.671  15.559
ATOM   4340  N   CYS   278       3.339  16.483  13.530
ATOM   4341  H   CYS   278       3.854  16.945  12.792
ATOM   4342  CA  CYS   278       3.020  15.064  13.409
ATOM   4343  HA  CYS   278       2.011  14.930  13.787
ATOM   4344  CB  CYS   278       3.028  14.646  11.926
ATOM   4345 2HB  CYS   278       4.033  14.771  11.527
ATOM   4346 3HB  CYS   278       2.753  13.594  11.851
ATOM   4347  SG  CYS   278       1.847  15.659  10.982
ATOM   4348  HG  CYS   278       0.907  15.724  11.932
ATOM   4349  C   CYS   278       3.947  14.188  14.268
ATOM   4350  O   CYS   278       5.165  14.353  14.233
ATOM   4351  N   THR   279       3.378  13.227  15.002
ATOM   4352  H   THR   279       2.367  13.113  14.972
ATOM   4353  CA  THR   279       4.142  12.258  15.816
ATOM   4354  HA  THR   279       4.973  12.768  16.294
ATOM   4355  CB  THR   279       3.264  11.638  16.923
ATOM   4356  HB  THR   279       3.836  10.879  17.456
ATOM   4357  CG2 THR   279       2.798  12.694  17.937
ATOM   4358 1HG2 THR   279       2.184  13.462  17.464
ATOM   4359 2HG2 THR   279       2.208  12.230  18.730
ATOM   4360 3HG2 THR   279       3.656  13.182  18.406
ATOM   4361  OG1 THR   279       2.113  11.040  16.367
ATOM   4362 1HG  THR   279       2.346  10.140  16.097
ATOM   4363  C   THR   279       4.740  11.134  14.977
ATOM   4364  O   THR   279       5.853  10.689  15.255
ATOM   4365  N   SER   280       4.017  10.736  13.928
ATOM   4366  H   SER   280       3.118  11.171  13.793
ATOM   4367  CA  SER   280       4.401   9.695  12.975
ATOM   4368  HA  SER   280       5.432   9.411  13.162
ATOM   4369  CB  SER   280       3.530   8.429  13.122
ATOM   4370 2HB  SER   280       2.563   8.589  12.648
ATOM   4371 3HB  SER   280       4.023   7.607  12.600
ATOM   4372  OG  SER   280       3.318   8.062  14.470
ATOM   4373  HG  SER   280       3.527   7.092  14.509
ATOM   4374  C   SER   280       4.281  10.190  11.535
ATOM   4375  O   SER   280       3.425  11.030  11.227
ATOM   4376  N   VAL   281       5.085   9.623  10.635
ATOM   4377  H   VAL   281       5.815   9.000  10.964
ATOM   4378  CA  VAL   281       4.920   9.792   9.183
ATOM   4379  HA  VAL   281       3.882  10.063   9.006
ATOM   4380  CB  VAL   281       5.772  10.974   8.652
ATOM   4381  HB  VAL   281       5.431  11.877   9.161
ATOM   4382  CG1 VAL   281       7.274  10.824   8.944
ATOM   4383 1HG1 VAL   281       7.448  10.745  10.018
ATOM   4384 2HG1 VAL   281       7.690   9.938   8.461
ATOM   4385 3HG1 VAL   281       7.829  11.695   8.592
ATOM   4386  CG2 VAL   281       5.582  11.189   7.142
ATOM   4387 1HG2 VAL   281       6.087  12.100   6.829
ATOM   4388 2HG2 VAL   281       5.986  10.359   6.562
ATOM   4389 3HG2 VAL   281       4.530  11.288   6.879
ATOM   4390  C   VAL   281       5.156   8.483   8.425
ATOM   4391  O   VAL   281       6.107   7.746   8.702
ATOM   4392  N   ILE   282       4.277   8.201   7.459
ATOM   4393  H   ILE   282       3.532   8.872   7.289
ATOM   4394  CA  ILE   282       4.360   7.036   6.570
ATOM   4395  HA  ILE   282       5.060   6.319   7.003
ATOM   4396  CB  ILE   282       2.992   6.312   6.445
ATOM   4397  HB  ILE   282       2.267   6.993   5.991
ATOM   4398  CG2 ILE   282       3.136   5.076   5.520
ATOM   4399 1HG2 ILE   282       2.172   4.600   5.328
ATOM   4400 2HG2 ILE   282       3.531   5.341   4.538
ATOM   4401 3HG2 ILE   282       3.802   4.332   5.962
ATOM   4402  CG1 ILE   282       2.477   5.913   7.860
ATOM   4403 2HG1 ILE   282       3.291   5.496   8.455
ATOM   4404 3HG1 ILE   282       2.145   6.809   8.390
ATOM   4405  CD1 ILE   282       1.321   4.898   7.844
ATOM   4406 1HD1 ILE   282       0.505   5.247   7.208
ATOM   4407 2HD1 ILE   282       1.653   3.923   7.483
ATOM   4408 3HD1 ILE   282       0.930   4.739   8.850
ATOM   4409  C   ILE   282       4.923   7.457   5.212
ATOM   4410  O   ILE   282       4.436   8.403   4.592
ATOM   4411  N   LEU   283       5.948   6.737   4.754
ATOM   4412  H   LEU   283       6.275   5.964   5.326
ATOM   4413  CA  LEU   283       6.765   7.069   3.590
ATOM   4414  HA  LEU   283       6.329   7.920   3.067
ATOM   4415  CB  LEU   283       8.187   7.449   4.085
ATOM   4416 2HB  LEU   283       8.615   6.571   4.566
ATOM   4417 3HB  LEU   283       8.836   7.672   3.234
ATOM   4418  CG  LEU   283       8.236   8.631   5.085
ATOM   4419  HG  LEU   283       7.560   8.451   5.922
ATOM   4420  CD1 LEU   283       9.655   8.788   5.652
ATOM   4421 1HD1 LEU   283       9.936   7.907   6.230
ATOM   4422 2HD1 LEU   283       9.715   9.648   6.323
ATOM   4423 3HD1 LEU   283      10.393   8.924   4.859
ATOM   4424  CD2 LEU   283       7.851   9.947   4.402
ATOM   4425 1HD2 LEU   283       6.853   9.903   3.963
ATOM   4426 2HD2 LEU   283       7.843  10.751   5.132
ATOM   4427 3HD2 LEU   283       8.572  10.212   3.629
ATOM   4428  C   LEU   283       6.841   5.904   2.589
ATOM   4429  O   LEU   283       6.525   4.753   2.895
ATOM   4430  N   VAL   284       7.337   6.218   1.391
ATOM   4431  H   VAL   284       7.594   7.182   1.239
ATOM   4432  CA  VAL   284       7.768   5.247   0.373
ATOM   4433  HA  VAL   284       7.456   4.258   0.700
ATOM   4434  CB  VAL   284       7.090   5.511  -0.997
ATOM   4435  HB  VAL   284       7.528   4.832  -1.733
ATOM   4436  CG1 VAL   284       5.582   5.213  -0.923
ATOM   4437 1HG1 VAL   284       5.395   4.199  -0.561
ATOM   4438 2HG1 VAL   284       5.081   5.909  -0.248
ATOM   4439 3HG1 VAL   284       5.114   5.310  -1.905
ATOM   4440  CG2 VAL   284       7.288   6.958  -1.493
ATOM   4441 1HG2 VAL   284       6.801   7.684  -0.837
ATOM   4442 2HG2 VAL   284       8.344   7.221  -1.561
ATOM   4443 3HG2 VAL   284       6.857   7.086  -2.489
ATOM   4444  C   VAL   284       9.301   5.247   0.244
ATOM   4445  O   VAL   284       9.918   6.301   0.433
ATOM   4446  N   PRO   285       9.952   4.125  -0.131
ATOM   4447  CD  PRO   285       9.379   2.783  -0.242
ATOM   4448 2HD  PRO   285       8.904   2.666  -1.217
ATOM   4449 3HD  PRO   285       8.665   2.571   0.554
ATOM   4450  CG  PRO   285      10.569   1.821  -0.122
ATOM   4451 2HG  PRO   285      10.415   0.889  -0.664
ATOM   4452 3HG  PRO   285      10.750   1.574   0.927
ATOM   4453  CB  PRO   285      11.741   2.627  -0.679
ATOM   4454 2HB  PRO   285      12.704   2.280  -0.297
ATOM   4455 3HB  PRO   285      11.759   2.544  -1.770
ATOM   4456  CA  PRO   285      11.420   4.068  -0.248
ATOM   4457  HA  PRO   285      11.835   4.224   0.746
ATOM   4458  C   PRO   285      12.046   5.099  -1.203
ATOM   4459  O   PRO   285      13.163   5.553  -0.967
ATOM   4460  N   THR   286      11.322   5.537  -2.239
ATOM   4461  H   THR   286      10.394   5.171  -2.390
ATOM   4462  CA  THR   286      11.762   6.610  -3.151
ATOM   4463  HA  THR   286      12.774   6.391  -3.494
ATOM   4464  CB  THR   286      10.844   6.689  -4.392
ATOM   4465  HB  THR   286      11.002   7.639  -4.905
ATOM   4466  CG2 THR   286      11.100   5.543  -5.380
ATOM   4467 1HG2 THR   286      10.925   4.570  -4.918
ATOM   4468 2HG2 THR   286      12.129   5.570  -5.745
ATOM   4469 3HG2 THR   286      10.444   5.630  -6.249
ATOM   4470  OG1 THR   286       9.490   6.584  -4.011
ATOM   4471 1HG  THR   286       8.972   6.917  -4.753
ATOM   4472  C   THR   286      11.825   7.995  -2.501
ATOM   4473  O   THR   286      12.546   8.848  -3.000
ATOM   4474  N   LEU   287      11.130   8.232  -1.380
ATOM   4475  H   LEU   287      10.558   7.492  -0.994
ATOM   4476  CA  LEU   287      11.264   9.468  -0.593
ATOM   4477  HA  LEU   287      11.507  10.279  -1.281
ATOM   4478  CB  LEU   287       9.902   9.795   0.075
ATOM   4479 2HB  LEU   287       9.115   9.722  -0.672
ATOM   4480 3HB  LEU   287       9.666   9.036   0.824
ATOM   4481  CG  LEU   287       9.816  11.198   0.736
ATOM   4482  HG  LEU   287      10.380  11.181   1.670
ATOM   4483  CD1 LEU   287      10.359  12.328  -0.155
ATOM   4484 1HD1 LEU   287      10.157  13.303   0.296
ATOM   4485 2HD1 LEU   287      11.442  12.265  -0.276
ATOM   4486 3HD1 LEU   287       9.896  12.320  -1.144
ATOM   4487  CD2 LEU   287       8.343  11.512   1.041
ATOM   4488 1HD2 LEU   287       7.854  10.694   1.568
ATOM   4489 2HD2 LEU   287       8.261  12.406   1.665
ATOM   4490 3HD2 LEU   287       7.779  11.699   0.124
ATOM   4491  C   LEU   287      12.425   9.358   0.410
ATOM   4492  O   LEU   287      13.236  10.275   0.517
ATOM   4493  N   PHE   288      12.589   8.189   1.046
ATOM   4494  H   PHE   288      11.889   7.473   0.901
ATOM   4495  CA  PHE   288      13.769   7.849   1.858
ATOM   4496  HA  PHE   288      13.803   8.494   2.737
ATOM   4497  CB  PHE   288      13.683   6.378   2.328
ATOM   4498 2HB  PHE   288      13.123   5.754   1.634
ATOM   4499 3HB  PHE   288      14.679   5.938   2.406
ATOM   4500  CG  PHE   288      13.067   6.208   3.712
ATOM   4501  CD1 PHE   288      11.745   5.790   3.872
ATOM   4502  HD1 PHE   288      11.121   5.592   3.003
ATOM   4503  CE1 PHE   288      11.217   5.613   5.152
ATOM   4504  HE1 PHE   288      10.190   5.281   5.280
ATOM   4505  CZ  PHE   288      11.999   5.865   6.274
ATOM   4506  HZ  PHE   288      11.581   5.739   7.271
ATOM   4507  CE2 PHE   288      13.322   6.268   6.121
ATOM   4508  HE2 PHE   288      13.939   6.447   7.001
ATOM   4509  CD2 PHE   288      13.853   6.432   4.845
ATOM   4510  HD2 PHE   288      14.891   6.734   4.732
ATOM   4511  C   PHE   288      15.088   8.064   1.099
ATOM   4512  O   PHE   288      16.019   8.654   1.645
ATOM   4513  N   ALA   289      15.160   7.660  -0.175
ATOM   4514  H   ALA   289      14.375   7.159  -0.571
ATOM   4515  CA  ALA   289      16.350   7.847  -1.011
ATOM   4516  HA  ALA   289      17.186   7.324  -0.546
ATOM   4517  CB  ALA   289      16.069   7.204  -2.383
ATOM   4518 1HB  ALA   289      15.246   7.712  -2.892
ATOM   4519 2HB  ALA   289      16.949   7.276  -3.028
ATOM   4520 3HB  ALA   289      15.811   6.148  -2.282
ATOM   4521  C   ALA   289      16.778   9.322  -1.173
ATOM   4522  O   ALA   289      17.970   9.590  -1.310
ATOM   4523  N   ILE   290      15.826  10.262  -1.123
ATOM   4524  H   ILE   290      14.867   9.967  -1.010
ATOM   4525  CA  ILE   290      16.082  11.709  -1.191
ATOM   4526  HA  ILE   290      16.929  11.885  -1.855
ATOM   4527  CB  ILE   290      14.850  12.466  -1.768
ATOM   4528  HB  ILE   290      14.031  12.392  -1.049
ATOM   4529  CG2 ILE   290      15.200  13.957  -1.954
ATOM   4530 1HG2 ILE   290      14.338  14.545  -2.275
ATOM   4531 2HG2 ILE   290      15.552  14.419  -1.029
ATOM   4532 3HG2 ILE   290      15.986  14.104  -2.700
ATOM   4533  CG1 ILE   290      14.371  11.865  -3.120
ATOM   4534 2HG1 ILE   290      15.118  12.047  -3.895
ATOM   4535 3HG1 ILE   290      14.274  10.782  -3.046
ATOM   4536  CD1 ILE   290      13.002  12.415  -3.573
ATOM   4537 1HD1 ILE   290      12.663  11.900  -4.474
ATOM   4538 2HD1 ILE   290      12.241  12.266  -2.803
ATOM   4539 3HD1 ILE   290      13.044  13.481  -3.805
ATOM   4540  C   ILE   290      16.466  12.237   0.199
ATOM   4541  O   ILE   290      17.528  12.832   0.374
ATOM   4542  N   LEU   291      15.660  11.925   1.225
ATOM   4543  H   LEU   291      14.804  11.422   1.016
ATOM   4544  CA  LEU   291      15.899  12.342   2.616
ATOM   4545  HA  LEU   291      15.889  13.431   2.658
ATOM   4546  CB  LEU   291      14.765  11.790   3.520
ATOM   4547 2HB  LEU   291      14.682  10.712   3.367
ATOM   4548 3HB  LEU   291      15.045  11.923   4.569
ATOM   4549  CG  LEU   291      13.385  12.460   3.288
ATOM   4550  HG  LEU   291      13.119  12.409   2.231
ATOM   4551  CD1 LEU   291      12.309  11.709   4.092
ATOM   4552 1HD1 LEU   291      11.327  12.162   3.938
ATOM   4553 2HD1 LEU   291      12.245  10.666   3.781
ATOM   4554 3HD1 LEU   291      12.525  11.736   5.162
ATOM   4555  CD2 LEU   291      13.382  13.933   3.732
ATOM   4556 1HD2 LEU   291      12.383  14.366   3.640
ATOM   4557 2HD2 LEU   291      13.700  14.043   4.771
ATOM   4558 3HD2 LEU   291      14.042  14.543   3.111
ATOM   4559  C   LEU   291      17.279  11.903   3.146
ATOM   4560  O   LEU   291      17.890  12.618   3.936
ATOM   4561  N   ASN   292      17.821  10.779   2.661
ATOM   4562  H   ASN   292      17.249  10.208   2.051
ATOM   4563  CA  ASN   292      19.163  10.292   3.013
ATOM   4564  HA  ASN   292      19.233  10.251   4.102
ATOM   4565  CB  ASN   292      19.313   8.860   2.445
ATOM   4566 2HB  ASN   292      18.393   8.295   2.586
ATOM   4567 3HB  ASN   292      19.507   8.892   1.371
ATOM   4568  CG  ASN   292      20.406   8.071   3.147
ATOM   4569  OD1 ASN   292      20.577   8.138   4.349
ATOM   4570  ND2 ASN   292      21.127   7.235   2.436
ATOM   4571 1HD2 ASN   292      21.789   6.672   2.950
ATOM   4572 2HD2 ASN   292      21.037   7.202   1.440
ATOM   4573  C   ASN   292      20.316  11.201   2.537
ATOM   4574  O   ASN   292      21.456  11.019   2.961
ATOM   4575  N   LYS   293      20.034  12.165   1.652
ATOM   4576  H   LYS   293      19.083  12.211   1.296
ATOM   4577  CA  LYS   293      20.978  13.181   1.158
ATOM   4578  HA  LYS   293      21.974  12.991   1.562
ATOM   4579  CB  LYS   293      21.046  13.115  -0.382
ATOM   4580 2HB  LYS   293      20.093  13.438  -0.815
ATOM   4581 3HB  LYS   293      21.791  13.838  -0.724
ATOM   4582  CG  LYS   293      21.405  11.717  -0.927
ATOM   4583 2HG  LYS   293      22.206  11.268  -0.335
ATOM   4584 3HG  LYS   293      20.541  11.050  -0.861
ATOM   4585  CD  LYS   293      21.861  11.860  -2.387
ATOM   4586 2HD  LYS   293      21.110  12.416  -2.957
ATOM   4587 3HD  LYS   293      22.777  12.459  -2.414
ATOM   4588  CE  LYS   293      22.104  10.502  -3.063
ATOM   4589 2HE  LYS   293      22.699   9.858  -2.413
ATOM   4590 3HE  LYS   293      21.134  10.024  -3.236
ATOM   4591  NZ  LYS   293      22.799  10.718  -4.348
ATOM   4592 1HZ  LYS   293      22.677   9.937  -4.986
ATOM   4593 2HZ  LYS   293      22.455  11.578  -4.780
ATOM   4594 3HZ  LYS   293      23.789  10.905  -4.243
ATOM   4595  C   LYS   293      20.614  14.609   1.576
ATOM   4596  O   LYS   293      21.364  15.537   1.285
ATOM   4597  N   SER   294      19.459  14.807   2.211
ATOM   4598  H   SER   294      18.892  14.008   2.448
ATOM   4599  CA  SER   294      18.893  16.139   2.401
ATOM   4600  HA  SER   294      19.073  16.719   1.494
ATOM   4601  CB  SER   294      17.371  16.045   2.572
ATOM   4602 2HB  SER   294      16.956  15.402   1.792
ATOM   4603 3HB  SER   294      17.122  15.632   3.552
ATOM   4604  OG  SER   294      16.840  17.340   2.427
ATOM   4605  HG  SER   294      16.382  17.337   1.538
ATOM   4606  C   SER   294      19.541  16.872   3.574
ATOM   4607  O   SER   294      19.230  16.614   4.740
ATOM   4608  N   GLU   295      20.428  17.825   3.282
ATOM   4609  H   GLU   295      20.784  17.879   2.337
ATOM   4610  CA  GLU   295      20.939  18.778   4.281
ATOM   4611  HA  GLU   295      21.295  18.234   5.159
ATOM   4612  CB  GLU   295      22.121  19.593   3.698
ATOM   4613 2HB  GLU   295      21.761  20.227   2.882
ATOM   4614 3HB  GLU   295      22.497  20.275   4.466
ATOM   4615  CG  GLU   295      23.290  18.721   3.186
ATOM   4616 2HG  GLU   295      23.001  18.215   2.259
ATOM   4617 3HG  GLU   295      24.142  19.359   2.930
ATOM   4618  CD  GLU   295      23.722  17.687   4.230
ATOM   4619  OE1 GLU   295      23.429  16.512   3.998
ATOM   4620  OE2 GLU   295      24.260  18.093   5.253
ATOM   4621  C   GLU   295      19.835  19.734   4.769
ATOM   4622  O   GLU   295      19.943  20.316   5.847
ATOM   4623  N   LEU   296      18.729  19.854   4.017
ATOM   4624  H   LEU   296      18.667  19.299   3.174
ATOM   4625  CA  LEU   296      17.553  20.640   4.398
ATOM   4626  HA  LEU   296      17.887  21.654   4.609
ATOM   4627  CB  LEU   296      16.558  20.647   3.207
ATOM   4628 2HB  LEU   296      17.098  20.688   2.258
ATOM   4629 3HB  LEU   296      16.011  19.701   3.199
ATOM   4630  CG  LEU   296      15.542  21.811   3.255
ATOM   4631  HG  LEU   296      15.085  21.866   4.242
ATOM   4632  CD1 LEU   296      16.221  23.158   2.937
ATOM   4633 1HD1 LEU   296      16.686  23.128   1.949
ATOM   4634 2HD1 LEU   296      16.988  23.401   3.670
ATOM   4635 3HD1 LEU   296      15.484  23.963   2.936
ATOM   4636  CD2 LEU   296      14.432  21.573   2.224
ATOM   4637 1HD2 LEU   296      14.836  21.458   1.217
ATOM   4638 2HD2 LEU   296      13.723  22.402   2.212
ATOM   4639 3HD2 LEU   296      13.870  20.668   2.463
ATOM   4640  C   LEU   296      16.883  20.105   5.677
ATOM   4641  O   LEU   296      16.243  20.866   6.395
ATOM   4642  N   LEU   297      17.090  18.823   5.999
ATOM   4643  H   LEU   297      17.628  18.259   5.355
ATOM   4644  CA  LEU   297      16.669  18.203   7.257
ATOM   4645  HA  LEU   297      15.593  18.337   7.361
ATOM   4646  CB  LEU   297      16.982  16.690   7.137
ATOM   4647 2HB  LEU   297      16.520  16.307   6.224
ATOM   4648 3HB  LEU   297      18.060  16.561   7.013
ATOM   4649  CG  LEU   297      16.532  15.815   8.331
ATOM   4650  HG  LEU   297      17.118  16.075   9.214
ATOM   4651  CD1 LEU   297      15.041  15.969   8.648
ATOM   4652 1HD1 LEU   297      14.808  16.989   8.959
ATOM   4653 2HD1 LEU   297      14.422  15.717   7.788
ATOM   4654 3HD1 LEU   297      14.758  15.313   9.473
ATOM   4655  CD2 LEU   297      16.783  14.339   7.983
ATOM   4656 1HD2 LEU   297      16.602  13.703   8.853
ATOM   4657 2HD2 LEU   297      16.124  14.006   7.179
ATOM   4658 3HD2 LEU   297      17.809  14.193   7.650
ATOM   4659  C   LEU   297      17.331  18.861   8.485
ATOM   4660  O   LEU   297      16.696  18.972   9.529
ATOM   4661  N   ASN   298      18.556  19.383   8.357
ATOM   4662  H   ASN   298      18.990  19.375   7.443
ATOM   4663  CA  ASN   298      19.282  20.084   9.425
ATOM   4664  HA  ASN   298      19.025  19.616  10.379
ATOM   4665  CB  ASN   298      20.802  19.882   9.192
ATOM   4666 2HB  ASN   298      21.027  18.838   8.975
ATOM   4667 3HB  ASN   298      21.136  20.467   8.333
ATOM   4668  CG  ASN   298      21.617  20.266  10.414
ATOM   4669  OD1 ASN   298      21.340  19.853  11.524
ATOM   4670  ND2 ASN   298      22.668  21.035  10.257
ATOM   4671 1HD2 ASN   298      23.151  21.290  11.098
ATOM   4672 2HD2 ASN   298      22.875  21.427   9.359
ATOM   4673  C   ASN   298      18.862  21.569   9.541
ATOM   4674  O   ASN   298      19.704  22.467   9.593
ATOM   4675  N   LYS   299      17.551  21.843   9.457
ATOM   4676  H   LYS   299      16.930  21.046   9.381
ATOM   4677  CA  LYS   299      16.997  23.207   9.322
ATOM   4678  HA  LYS   299      17.631  23.884   9.897
ATOM   4679  CB  LYS   299      17.072  23.598   7.823
ATOM   4680 2HB  LYS   299      17.901  23.077   7.335
ATOM   4681 3HB  LYS   299      16.166  23.264   7.315
ATOM   4682  CG  LYS   299      17.265  25.111   7.607
ATOM   4683 2HG  LYS   299      16.486  25.681   8.117
ATOM   4684 3HG  LYS   299      18.221  25.429   8.034
ATOM   4685  CD  LYS   299      17.220  25.434   6.102
ATOM   4686 2HD  LYS   299      18.017  24.892   5.585
ATOM   4687 3HD  LYS   299      16.271  25.077   5.691
ATOM   4688  CE  LYS   299      17.355  26.948   5.876
ATOM   4689 2HE  LYS   299      16.601  27.454   6.489
ATOM   4690 3HE  LYS   299      18.342  27.266   6.227
ATOM   4691  NZ  LYS   299      17.167  27.292   4.446
ATOM   4692 1HZ  LYS   299      16.241  27.013   4.142
ATOM   4693 2HZ  LYS   299      17.261  28.290   4.306
ATOM   4694 3HZ  LYS   299      17.851  26.813   3.875
ATOM   4695  C   LYS   299      15.566  23.392   9.860
ATOM   4696  O   LYS   299      15.037  24.498   9.778
ATOM   4697  N   TYR   300      14.941  22.333  10.376
ATOM   4698  H   TYR   300      15.459  21.477  10.499
ATOM   4699  CA  TYR   300      13.557  22.320  10.872
ATOM   4700  HA  TYR   300      13.184  23.342  10.963
ATOM   4701  CB  TYR   300      12.641  21.568   9.871
ATOM   4702 2HB  TYR   300      13.067  20.609   9.567
ATOM   4703 3HB  TYR   300      11.660  21.365  10.309
ATOM   4704  CG  TYR   300      12.416  22.414   8.616
ATOM   4705  CD1 TYR   300      11.286  23.242   8.553
ATOM   4706  HD1 TYR   300      10.569  23.211   9.370
ATOM   4707  CE1 TYR   300      11.084  24.146   7.513
ATOM   4708  HE1 TYR   300      10.222  24.803   7.518
ATOM   4709  CZ  TYR   300      12.157  24.239   6.411
ATOM   4710  OH  TYR   300      12.114  25.185   5.439
ATOM   4711  HH  TYR   300      11.297  25.683   5.453
ATOM   4712  CE2 TYR   300      13.313  23.227   6.496
ATOM   4713  HE2 TYR   300      14.085  23.211   5.738
ATOM   4714  CD2 TYR   300      13.370  22.372   7.592
ATOM   4715  HD2 TYR   300      14.213  21.689   7.684
ATOM   4716  C   TYR   300      13.514  21.702  12.271
ATOM   4717  O   TYR   300      14.318  20.822  12.579
ATOM   4718  N   ASP   301      12.598  22.168  13.121
ATOM   4719  H   ASP   301      11.882  22.793  12.769
ATOM   4720  CA  ASP   301      12.375  21.545  14.426
ATOM   4721  HA  ASP   301      13.342  21.231  14.825
ATOM   4722  CB  ASP   301      11.771  22.520  15.454
ATOM   4723 2HB  ASP   301      12.361  23.440  15.500
ATOM   4724 3HB  ASP   301      10.751  22.804  15.177
ATOM   4725  CG  ASP   301      11.772  21.845  16.832
ATOM   4726  OD1 ASP   301      12.756  22.038  17.532
ATOM   4727  OD2 ASP   301      10.831  21.089  17.093
ATOM   4728  C   ASP   301      11.498  20.302  14.264
ATOM   4729  O   ASP   301      10.480  20.324  13.570
ATOM   4730  N   LEU   302      11.919  19.213  14.904
ATOM   4731  H   LEU   302      12.751  19.297  15.468
ATOM   4732  CA  LEU   302      11.268  17.906  14.842
ATOM   4733  HA  LEU   302      10.263  18.031  14.438
ATOM   4734  CB  LEU   302      12.071  16.989  13.883
ATOM   4735 2HB  LEU   302      13.081  16.860  14.283
ATOM   4736 3HB  LEU   302      11.624  15.992  13.867
ATOM   4737  CG  LEU   302      12.152  17.531  12.432
ATOM   4738  HG  LEU   302      12.542  18.549  12.417
ATOM   4739  CD1 LEU   302      13.117  16.668  11.616
ATOM   4740 1HD1 LEU   302      14.126  16.713  12.033
ATOM   4741 2HD1 LEU   302      12.792  15.631  11.624
ATOM   4742 3HD1 LEU   302      13.162  17.016  10.586
ATOM   4743  CD2 LEU   302      10.782  17.504  11.733
ATOM   4744 1HD2 LEU   302      10.341  16.507  11.771
ATOM   4745 2HD2 LEU   302      10.083  18.193  12.210
ATOM   4746 3HD2 LEU   302      10.867  17.815  10.691
ATOM   4747  C   LEU   302      11.070  17.308  16.245
ATOM   4748  O   LEU   302      10.898  16.101  16.381
ATOM   4749  N   SER   303      11.059  18.148  17.287
ATOM   4750  H   SER   303      11.135  19.146  17.095
ATOM   4751  CA  SER   303      10.920  17.751  18.703
ATOM   4752  HA  SER   303      11.742  17.080  18.957
ATOM   4753  CB  SER   303      11.028  19.006  19.594
ATOM   4754 2HB  SER   303      10.922  18.715  20.640
ATOM   4755 3HB  SER   303      12.008  19.467  19.456
ATOM   4756  OG  SER   303      10.020  19.946  19.262
ATOM   4757  HG  SER   303      10.341  20.454  18.473
ATOM   4758  C   SER   303       9.615  17.009  19.036
ATOM   4759  O   SER   303       9.484  16.419  20.106
ATOM   4760  N   ASN   304       8.651  17.024  18.113
ATOM   4761  H   ASN   304       8.849  17.541  17.273
ATOM   4762  CA  ASN   304       7.348  16.370  18.221
ATOM   4763  HA  ASN   304       7.137  16.191  19.277
ATOM   4764  CB  ASN   304       6.309  17.381  17.668
ATOM   4765 2HB  ASN   304       6.647  18.406  17.836
ATOM   4766 3HB  ASN   304       6.194  17.261  16.589
ATOM   4767  CG  ASN   304       4.941  17.273  18.314
ATOM   4768  OD1 ASN   304       4.462  18.204  18.946
ATOM   4769  ND2 ASN   304       4.254  16.173  18.139
ATOM   4770 1HD2 ASN   304       3.301  16.158  18.443
ATOM   4771 2HD2 ASN   304       4.692  15.383  17.677
ATOM   4772  C   ASN   304       7.288  14.995  17.506
ATOM   4773  O   ASN   304       6.270  14.311  17.603
ATOM   4774  N   LEU   305       8.334  14.599  16.768
ATOM   4775  H   LEU   305       9.185  15.151  16.798
ATOM   4776  CA  LEU   305       8.381  13.368  15.971
ATOM   4777  HA  LEU   305       7.365  13.110  15.668
ATOM   4778  CB  LEU   305       9.225  13.640  14.698
ATOM   4779 2HB  LEU   305       8.877  14.555  14.210
ATOM   4780 3HB  LEU   305      10.256  13.835  15.004
ATOM   4781  CG  LEU   305       9.210  12.476  13.676
ATOM   4782  HG  LEU   305       9.382  11.525  14.181
ATOM   4783  CD1 LEU   305       7.871  12.410  12.927
ATOM   4784 1HD1 LEU   305       7.038  12.273  13.613
ATOM   4785 2HD1 LEU   305       7.686  13.329  12.372
ATOM   4786 3HD1 LEU   305       7.857  11.570  12.231
ATOM   4787  CD2 LEU   305      10.331  12.674  12.645
ATOM   4788 1HD2 LEU   305      11.307  12.643  13.135
ATOM   4789 2HD2 LEU   305      10.314  11.885  11.891
ATOM   4790 3HD2 LEU   305      10.238  13.636  12.140
ATOM   4791  C   LEU   305       8.962  12.200  16.786
ATOM   4792  O   LEU   305      10.010  12.341  17.412
ATOM   4793  N   VAL   306       8.321  11.030  16.725
ATOM   4794  H   VAL   306       7.447  10.990  16.214
ATOM   4795  CA  VAL   306       8.780   9.800  17.405
ATOM   4796  HA  VAL   306       9.804   9.946  17.747
ATOM   4797  CB  VAL   306       7.926   9.500  18.667
ATOM   4798  HB  VAL   306       8.281   8.568  19.112
ATOM   4799  CG1 VAL   306       8.087  10.607  19.727
ATOM   4800 1HG1 VAL   306       9.140  10.758  19.974
ATOM   4801 2HG1 VAL   306       7.688  11.562  19.377
ATOM   4802 3HG1 VAL   306       7.564  10.344  20.648
ATOM   4803  CG2 VAL   306       6.427   9.335  18.340
ATOM   4804 1HG2 VAL   306       5.866   9.053  19.233
ATOM   4805 2HG2 VAL   306       6.002  10.264  17.961
ATOM   4806 3HG2 VAL   306       6.263   8.556  17.592
ATOM   4807  C   VAL   306       8.832   8.565  16.499
ATOM   4808  O   VAL   306       9.451   7.569  16.867
ATOM   4809  N   GLU   307       8.204   8.597  15.319
ATOM   4810  H   GLU   307       7.672   9.422  15.072
ATOM   4811  CA  GLU   307       8.032   7.414  14.469
ATOM   4812  HA  GLU   307       8.811   6.689  14.707
ATOM   4813  CB  GLU   307       6.672   6.769  14.820
ATOM   4814 2HB  GLU   307       6.654   6.529  15.887
ATOM   4815 3HB  GLU   307       5.883   7.503  14.658
ATOM   4816  CG  GLU   307       6.370   5.487  14.016
ATOM   4817 2HG  GLU   307       6.330   5.701  12.944
ATOM   4818 3HG  GLU   307       7.175   4.756  14.159
ATOM   4819  CD  GLU   307       5.025   4.885  14.448
ATOM   4820  OE1 GLU   307       4.026   5.574  14.233
ATOM   4821  OE2 GLU   307       5.061   3.760  14.952
ATOM   4822  C   GLU   307       8.141   7.737  12.969
ATOM   4823  O   GLU   307       7.569   8.706  12.468
ATOM   4824  N   ILE   308       8.845   6.872  12.233
ATOM   4825  H   ILE   308       9.278   6.091  12.703
ATOM   4826  CA  ILE   308       8.904   6.870  10.766
ATOM   4827  HA  ILE   308       8.080   7.475  10.388
ATOM   4828  CB  ILE   308      10.225   7.505  10.235
ATOM   4829  HB  ILE   308      10.236   7.377   9.149
ATOM   4830  CG2 ILE   308      10.235   9.023  10.523
ATOM   4831 1HG2 ILE   308      11.026   9.542   9.979
ATOM   4832 2HG2 ILE   308       9.294   9.478  10.225
ATOM   4833 3HG2 ILE   308      10.366   9.229  11.588
ATOM   4834  CG1 ILE   308      11.499   6.828  10.819
ATOM   4835 2HG1 ILE   308      11.512   6.911  11.908
ATOM   4836 3HG1 ILE   308      11.483   5.763  10.594
ATOM   4837  CD1 ILE   308      12.810   7.420  10.263
ATOM   4838 1HD1 ILE   308      12.954   8.451  10.589
ATOM   4839 2HD1 ILE   308      13.669   6.850  10.622
ATOM   4840 3HD1 ILE   308      12.825   7.399   9.171
ATOM   4841  C   ILE   308       8.676   5.445  10.245
ATOM   4842  O   ILE   308       9.251   4.487  10.775
ATOM   4843  N   ALA   309       7.837   5.299   9.216
ATOM   4844  H   ALA   309       7.369   6.125   8.854
ATOM   4845  CA  ALA   309       7.418   3.999   8.685
ATOM   4846  HA  ALA   309       8.052   3.230   9.119
ATOM   4847  CB  ALA   309       5.974   3.722   9.147
ATOM   4848 1HB  ALA   309       5.892   3.763  10.236
ATOM   4849 2HB  ALA   309       5.286   4.462   8.734
ATOM   4850 3HB  ALA   309       5.638   2.734   8.825
ATOM   4851  C   ALA   309       7.561   3.889   7.155
ATOM   4852  O   ALA   309       7.456   4.884   6.438
ATOM   4853  N   SER   310       7.769   2.665   6.659
ATOM   4854  H   SER   310       7.825   1.893   7.319
ATOM   4855  CA  SER   310       7.917   2.339   5.232
ATOM   4856  HA  SER   310       7.508   3.157   4.637
ATOM   4857  CB  SER   310       9.411   2.195   4.877
ATOM   4858 2HB  SER   310       9.952   3.050   5.280
ATOM   4859 3HB  SER   310       9.814   1.289   5.333
ATOM   4860  OG  SER   310       9.610   2.157   3.474
ATOM   4861  HG  SER   310       9.414   1.273   3.140
ATOM   4862  C   SER   310       7.170   1.054   4.858
ATOM   4863  O   SER   310       7.089   0.115   5.654
ATOM   4864  N   GLY   311       6.672   0.993   3.622
ATOM   4865  H   GLY   311       6.801   1.793   3.013
ATOM   4866  CA  GLY   311       5.951  -0.155   3.063
ATOM   4867 2HA  GLY   311       6.442  -1.080   3.370
ATOM   4868 3HA  GLY   311       4.933  -0.168   3.452
ATOM   4869  C   GLY   311       5.893  -0.128   1.532
ATOM   4870  O   GLY   311       6.571   0.672   0.885
ATOM   4871  N   GLY   312       5.101  -1.029   0.945
ATOM   4872  H   GLY   312       4.523  -1.614   1.531
ATOM   4873  CA  GLY   312       5.127  -1.309  -0.495
ATOM   4874 2HA  GLY   312       4.244  -1.881  -0.774
ATOM   4875 3HA  GLY   312       5.115  -0.372  -1.053
ATOM   4876  C   GLY   312       6.374  -2.107  -0.892
ATOM   4877  O   GLY   312       6.346  -3.335  -0.962
ATOM   4878  N   ALA   313       7.487  -1.416  -1.130
ATOM   4879  H   ALA   313       7.468  -0.425  -0.932
ATOM   4880  CA  ALA   313       8.785  -2.028  -1.419
ATOM   4881  HA  ALA   313       8.616  -3.056  -1.741
ATOM   4882  CB  ALA   313       9.421  -1.279  -2.610
ATOM   4883 1HB  ALA   313      10.408  -1.679  -2.854
ATOM   4884 2HB  ALA   313       8.797  -1.367  -3.501
ATOM   4885 3HB  ALA   313       9.536  -0.216  -2.398
ATOM   4886  C   ALA   313       9.688  -2.076  -0.162
ATOM   4887  O   ALA   313       9.552  -1.214   0.713
ATOM   4888  N   PRO   314      10.612  -3.054  -0.053
ATOM   4889  CD  PRO   314      10.845  -4.140  -1.005
ATOM   4890 2HD  PRO   314      10.893  -3.778  -2.032
ATOM   4891 3HD  PRO   314      10.055  -4.885  -0.903
ATOM   4892  CG  PRO   314      12.193  -4.760  -0.610
ATOM   4893 2HG  PRO   314      13.003  -4.268  -1.155
ATOM   4894 3HG  PRO   314      12.241  -5.830  -0.828
ATOM   4895  CB  PRO   314      12.307  -4.458   0.887
ATOM   4896 2HB  PRO   314      11.793  -5.234   1.459
ATOM   4897 3HB  PRO   314      13.346  -4.426   1.226
ATOM   4898  CA  PRO   314      11.574  -3.113   1.054
ATOM   4899  HA  PRO   314      11.044  -3.107   2.007
ATOM   4900  C   PRO   314      12.549  -1.925   1.024
ATOM   4901  O   PRO   314      12.892  -1.410  -0.040
ATOM   4902  N   LEU   315      13.025  -1.503   2.199
ATOM   4903  H   LEU   315      12.725  -1.970   3.049
ATOM   4904  CA  LEU   315      13.944  -0.373   2.356
ATOM   4905  HA  LEU   315      13.976   0.185   1.420
ATOM   4906  CB  LEU   315      13.345   0.556   3.439
ATOM   4907 2HB  LEU   315      12.339   0.853   3.131
ATOM   4908 3HB  LEU   315      13.225  -0.011   4.365
ATOM   4909  CG  LEU   315      14.171   1.824   3.754
ATOM   4910  HG  LEU   315      15.147   1.538   4.150
ATOM   4911  CD1 LEU   315      14.377   2.715   2.519
ATOM   4912 1HD1 LEU   315      14.941   3.609   2.793
ATOM   4913 2HD1 LEU   315      14.944   2.211   1.738
ATOM   4914 3HD1 LEU   315      13.421   3.036   2.103
ATOM   4915  CD2 LEU   315      13.420   2.632   4.820
ATOM   4916 1HD2 LEU   315      13.929   3.570   5.038
ATOM   4917 2HD2 LEU   315      12.411   2.886   4.488
ATOM   4918 3HD2 LEU   315      13.341   2.070   5.752
ATOM   4919  C   LEU   315      15.372  -0.854   2.671
ATOM   4920  O   LEU   315      15.576  -1.673   3.564
ATOM   4921  N   SER   316      16.368  -0.335   1.943
ATOM   4922  H   SER   316      16.133   0.311   1.207
ATOM   4923  CA  SER   316      17.784  -0.661   2.174
ATOM   4924  HA  SER   316      17.890  -1.746   2.148
ATOM   4925  CB  SER   316      18.675  -0.073   1.061
ATOM   4926 2HB  SER   316      18.364  -0.475   0.095
ATOM   4927 3HB  SER   316      18.572   1.012   1.049
ATOM   4928  OG  SER   316      20.025  -0.421   1.304
ATOM   4929  HG  SER   316      20.595   0.007   0.651
ATOM   4930  C   SER   316      18.259  -0.161   3.544
ATOM   4931  O   SER   316      17.955   0.970   3.933
ATOM   4932  N   LYS   317      19.037  -0.983   4.264
ATOM   4933  H   LYS   317      19.252  -1.883   3.863
ATOM   4934  CA  LYS   317      19.518  -0.696   5.629
ATOM   4935  HA  LYS   317      18.653  -0.608   6.288
ATOM   4936  CB  LYS   317      20.395  -1.874   6.120
ATOM   4937 2HB  LYS   317      19.842  -2.813   6.019
ATOM   4938 3HB  LYS   317      21.275  -1.963   5.477
ATOM   4939  CG  LYS   317      20.846  -1.709   7.591
ATOM   4940 2HG  LYS   317      21.291  -0.723   7.730
ATOM   4941 3HG  LYS   317      19.984  -1.757   8.261
ATOM   4942  CD  LYS   317      21.873  -2.804   7.965
ATOM   4943 2HD  LYS   317      21.392  -3.785   7.922
ATOM   4944 3HD  LYS   317      22.675  -2.822   7.221
ATOM   4945  CE  LYS   317      22.496  -2.600   9.364
ATOM   4946 2HE  LYS   317      21.709  -2.658  10.122
ATOM   4947 3HE  LYS   317      23.207  -3.410   9.538
ATOM   4948  NZ  LYS   317      23.188  -1.297   9.478
ATOM   4949 1HZ  LYS   317      22.503  -0.581   9.732
ATOM   4950 2HZ  LYS   317      23.881  -1.274  10.205
ATOM   4951 3HZ  LYS   317      23.592  -0.996   8.587
ATOM   4952  C   LYS   317      20.257   0.643   5.709
ATOM   4953  O   LYS   317      19.843   1.515   6.462
ATOM   4954  N   GLU   318      21.261   0.857   4.859
ATOM   4955  H   GLU   318      21.544   0.098   4.261
ATOM   4956  CA  GLU   318      22.068   2.093   4.828
ATOM   4957  HA  GLU   318      22.209   2.425   5.858
ATOM   4958  CB  GLU   318      23.475   1.808   4.248
ATOM   4959 2HB  GLU   318      23.386   1.600   3.179
ATOM   4960 3HB  GLU   318      24.094   2.704   4.338
ATOM   4961  CG  GLU   318      24.203   0.626   4.934
ATOM   4962 2HG  GLU   318      23.745  -0.316   4.611
ATOM   4963 3HG  GLU   318      25.243   0.584   4.597
ATOM   4964  CD  GLU   318      24.176   0.704   6.469
ATOM   4965  OE1 GLU   318      24.378   1.799   7.004
ATOM   4966  OE2 GLU   318      23.893  -0.336   7.065
ATOM   4967  C   GLU   318      21.371   3.281   4.127
ATOM   4968  O   GLU   318      22.005   4.264   3.752
ATOM   4969  N   VAL   319      20.048   3.198   3.957
ATOM   4970  H   VAL   319      19.598   2.339   4.244
ATOM   4971  CA  VAL   319      19.179   4.319   3.573
ATOM   4972  HA  VAL   319      19.776   5.226   3.492
ATOM   4973  CB  VAL   319      18.505   4.071   2.198
ATOM   4974  HB  VAL   319      17.822   3.222   2.281
ATOM   4975  CG1 VAL   319      17.698   5.302   1.745
ATOM   4976 1HG1 VAL   319      17.155   5.094   0.820
ATOM   4977 2HG1 VAL   319      16.967   5.607   2.494
ATOM   4978 3HG1 VAL   319      18.355   6.153   1.558
ATOM   4979  CG2 VAL   319      19.548   3.753   1.107
ATOM   4980 1HG2 VAL   319      19.069   3.609   0.138
ATOM   4981 2HG2 VAL   319      20.275   4.562   1.007
ATOM   4982 3HG2 VAL   319      20.103   2.841   1.332
ATOM   4983  C   VAL   319      18.152   4.568   4.677
ATOM   4984  O   VAL   319      18.046   5.683   5.175
ATOM   4985  N   GLY   320      17.441   3.532   5.132
ATOM   4986  H   GLY   320      17.589   2.619   4.714
ATOM   4987  CA  GLY   320      16.467   3.653   6.217
ATOM   4988 2HA  GLY   320      15.760   4.447   5.978
ATOM   4989 3HA  GLY   320      15.928   2.712   6.316
ATOM   4990  C   GLY   320      17.101   3.979   7.568
ATOM   4991  O   GLY   320      16.683   4.923   8.233
ATOM   4992  N   GLU   321      18.138   3.242   7.966
ATOM   4993  H   GLU   321      18.486   2.503   7.363
ATOM   4994  CA  GLU   321      18.837   3.463   9.237
ATOM   4995  HA  GLU   321      18.102   3.563  10.036
ATOM   4996  CB  GLU   321      19.725   2.242   9.546
ATOM   4997 2HB  GLU   321      19.216   1.316   9.265
ATOM   4998 3HB  GLU   321      20.627   2.294   8.930
ATOM   4999  CG  GLU   321      20.106   2.163  11.039
ATOM   5000 2HG  GLU   321      20.248   3.164  11.458
ATOM   5001 3HG  GLU   321      19.309   1.686  11.616
ATOM   5002  CD  GLU   321      21.407   1.377  11.181
ATOM   5003  OE1 GLU   321      22.398   2.018  11.534
ATOM   5004  OE2 GLU   321      21.427   0.220  10.765
ATOM   5005  C   GLU   321      19.679   4.747   9.195
ATOM   5006  O   GLU   321      19.748   5.478  10.176
ATOM   5007  N   ALA   322      20.263   5.084   8.042
ATOM   5008  H   ALA   322      20.173   4.455   7.259
ATOM   5009  CA  ALA   322      20.990   6.340   7.856
ATOM   5010  HA  ALA   322      21.711   6.445   8.666
ATOM   5011  CB  ALA   322      21.772   6.236   6.535
ATOM   5012 1HB  ALA   322      21.101   6.042   5.696
ATOM   5013 2HB  ALA   322      22.311   7.163   6.325
ATOM   5014 3HB  ALA   322      22.502   5.424   6.569
ATOM   5015  C   ALA   322      20.063   7.577   7.918
ATOM   5016  O   ALA   322      20.445   8.606   8.481
ATOM   5017  N   VAL   323      18.817   7.462   7.441
ATOM   5018  H   VAL   323      18.577   6.629   6.914
ATOM   5019  CA  VAL   323      17.767   8.473   7.655
ATOM   5020  HA  VAL   323      18.196   9.457   7.464
ATOM   5021  CB  VAL   323      16.604   8.271   6.652
ATOM   5022  HB  VAL   323      16.336   7.214   6.610
ATOM   5023  CG1 VAL   323      15.346   9.071   7.024
ATOM   5024 1HG1 VAL   323      14.878   8.669   7.924
ATOM   5025 2HG1 VAL   323      15.588  10.122   7.200
ATOM   5026 3HG1 VAL   323      14.598   9.026   6.230
ATOM   5027  CG2 VAL   323      17.043   8.748   5.259
ATOM   5028 1HG2 VAL   323      17.255   9.818   5.272
ATOM   5029 2HG2 VAL   323      17.948   8.230   4.944
ATOM   5030 3HG2 VAL   323      16.277   8.564   4.506
ATOM   5031  C   VAL   323      17.292   8.496   9.109
ATOM   5032  O   VAL   323      17.165   9.582   9.668
ATOM   5033  N   ALA   324      17.099   7.345   9.760
ATOM   5034  H   ALA   324      17.182   6.471   9.251
ATOM   5035  CA  ALA   324      16.752   7.286  11.183
ATOM   5036  HA  ALA   324      15.819   7.830  11.335
ATOM   5037  CB  ALA   324      16.514   5.817  11.579
ATOM   5038 1HB  ALA   324      16.129   5.755  12.598
ATOM   5039 2HB  ALA   324      15.779   5.346  10.923
ATOM   5040 3HB  ALA   324      17.434   5.232  11.539
ATOM   5041  C   ALA   324      17.823   7.965  12.060
ATOM   5042  O   ALA   324      17.491   8.836  12.863
ATOM   5043  N   ARG   325      19.111   7.689  11.799
ATOM   5044  H   ARG   325      19.295   6.935  11.142
ATOM   5045  CA  ARG   325      20.266   8.387  12.391
ATOM   5046  HA  ARG   325      20.253   8.236  13.473
ATOM   5047  CB  ARG   325      21.590   7.812  11.815
ATOM   5048 2HB  ARG   325      21.522   7.727  10.728
ATOM   5049 3HB  ARG   325      22.399   8.520  12.014
ATOM   5050  CG  ARG   325      21.983   6.444  12.426
ATOM   5051 2HG  ARG   325      22.082   6.559  13.508
ATOM   5052 3HG  ARG   325      21.192   5.706  12.280
ATOM   5053  CD  ARG   325      23.331   5.926  11.854
ATOM   5054 2HD  ARG   325      23.805   6.708  11.262
ATOM   5055 3HD  ARG   325      23.990   5.707  12.697
ATOM   5056  NE  ARG   325      23.192   4.689  11.059
ATOM   5057  HE  ARG   325      22.741   3.795  11.524
ATOM   5058  CZ  ARG   325      23.716   4.352   9.780
ATOM   5059  NH1 ARG   325      24.417   5.261   8.972
ATOM   5060 1HH1 ARG   325      24.621   6.233   9.394
ATOM   5061 2HH1 ARG   325      24.819   4.845   8.052
ATOM   5062  NH2 ARG   325      23.546   3.052   9.303
ATOM   5063 1HH2 ARG   325      23.149   2.364  10.061
ATOM   5064 2HH2 ARG   325      23.994   2.710   8.352
ATOM   5065  C   ARG   325      20.198   9.906  12.186
ATOM   5066  O   ARG   325      20.506  10.642  13.117
ATOM   5067  N   ARG   326      19.751  10.401  11.021
ATOM   5068  H   ARG   326      19.514   9.746  10.288
ATOM   5069  CA  ARG   326      19.546  11.849  10.785
ATOM   5070  HA  ARG   326      20.393  12.393  11.211
ATOM   5071  CB  ARG   326      19.466  12.169   9.279
ATOM   5072 2HB  ARG   326      18.770  11.495   8.773
ATOM   5073 3HB  ARG   326      19.057  13.175   9.178
ATOM   5074  CG  ARG   326      20.843  12.153   8.590
ATOM   5075 2HG  ARG   326      21.528  12.795   9.150
ATOM   5076 3HG  ARG   326      21.269  11.148   8.610
ATOM   5077  CD  ARG   326      20.733  12.662   7.137
ATOM   5078 2HD  ARG   326      20.213  11.914   6.534
ATOM   5079 3HD  ARG   326      20.149  13.584   7.127
ATOM   5080  NE  ARG   326      22.068  12.924   6.574
ATOM   5081  HE  ARG   326      22.886  12.257   6.822
ATOM   5082  CZ  ARG   326      22.459  13.974   5.704
ATOM   5083  NH1 ARG   326      21.559  14.881   5.128
ATOM   5084 1HH1 ARG   326      20.522  14.921   5.440
ATOM   5085 2HH1 ARG   326      22.065  15.686   4.569
ATOM   5086  NH2 ARG   326      23.809  14.176   5.380
ATOM   5087 1HH2 ARG   326      24.567  13.715   5.989
ATOM   5088 2HH2 ARG   326      23.961  15.122   4.819
ATOM   5089  C   ARG   326      18.324  12.441  11.498
ATOM   5090  O   ARG   326      18.361  13.612  11.853
ATOM   5091  N   PHE   327      17.272  11.658  11.740
ATOM   5092  H   PHE   327      17.275  10.721  11.357
ATOM   5093  CA  PHE   327      16.155  12.041  12.618
ATOM   5094  HA  PHE   327      15.932  13.099  12.472
ATOM   5095  CB  PHE   327      14.891  11.226  12.246
ATOM   5096 2HB  PHE   327      15.116  10.163  12.132
ATOM   5097 3HB  PHE   327      14.145  11.306  13.039
ATOM   5098  CG  PHE   327      14.152  11.704  10.996
ATOM   5099  CD1 PHE   327      13.443  12.905  11.025
ATOM   5100  HD1 PHE   327      13.448  13.504  11.933
ATOM   5101  CE1 PHE   327      12.713  13.328   9.913
ATOM   5102  HE1 PHE   327      12.154  14.260   9.949
ATOM   5103  CZ  PHE   327      12.683  12.548   8.762
ATOM   5104  HZ  PHE   327      12.104  12.872   7.901
ATOM   5105  CE2 PHE   327      13.381  11.344   8.726
ATOM   5106  HE2 PHE   327      13.338  10.727   7.835
ATOM   5107  CD2 PHE   327      14.115  10.928   9.837
ATOM   5108  HD2 PHE   327      14.647   9.983   9.816
ATOM   5109  C   PHE   327      16.472  11.879  14.121
ATOM   5110  O   PHE   327      15.637  12.221  14.950
ATOM   5111  N   ASN   328      17.644  11.339  14.484
ATOM   5112  H   ASN   328      18.296  11.093  13.754
ATOM   5113  CA  ASN   328      17.977  10.873  15.837
ATOM   5114  HA  ASN   328      18.913  10.320  15.742
ATOM   5115  CB  ASN   328      18.269  12.089  16.751
ATOM   5116 2HB  ASN   328      18.859  12.838  16.221
ATOM   5117 3HB  ASN   328      17.336  12.570  17.051
ATOM   5118  CG  ASN   328      19.060  11.693  17.984
ATOM   5119  OD1 ASN   328      20.133  11.122  17.901
ATOM   5120  ND2 ASN   328      18.581  12.004  19.165
ATOM   5121 1HD2 ASN   328      19.107  11.677  19.953
ATOM   5122 2HD2 ASN   328      17.651  12.372  19.240
ATOM   5123  C   ASN   328      16.964   9.849  16.409
ATOM   5124  O   ASN   328      16.728   9.791  17.615
ATOM   5125  N   LEU   329      16.362   9.040  15.530
ATOM   5126  H   LEU   329      16.669   9.099  14.566
ATOM   5127  CA  LEU   329      15.449   7.944  15.867
ATOM   5128  HA  LEU   329      15.120   8.075  16.897
ATOM   5129  CB  LEU   329      14.207   7.983  14.936
ATOM   5130 2HB  LEU   329      14.544   7.951  13.896
ATOM   5131 3HB  LEU   329      13.612   7.079  15.082
ATOM   5132  CG  LEU   329      13.294   9.219  15.143
ATOM   5133  HG  LEU   329      13.876  10.129  15.006
ATOM   5134  CD1 LEU   329      12.162   9.202  14.102
ATOM   5135 1HD1 LEU   329      11.524   8.324  14.224
ATOM   5136 2HD1 LEU   329      11.532  10.088  14.207
ATOM   5137 3HD1 LEU   329      12.561   9.200  13.087
ATOM   5138  CD2 LEU   329      12.661   9.245  16.544
ATOM   5139 1HD2 LEU   329      11.973  10.089  16.635
ATOM   5140 2HD2 LEU   329      12.101   8.332  16.753
ATOM   5141 3HD2 LEU   329      13.415   9.377  17.321
ATOM   5142  C   LEU   329      16.180   6.590  15.772
ATOM   5143  O   LEU   329      17.071   6.436  14.933
ATOM   5144  N   PRO   330      15.802   5.577  16.578
ATOM   5145  CD  PRO   330      14.743   5.625  17.582
ATOM   5146 2HD  PRO   330      13.794   5.951  17.155
ATOM   5147 3HD  PRO   330      15.042   6.294  18.392
ATOM   5148  CG  PRO   330      14.621   4.194  18.120
ATOM   5149 2HG  PRO   330      13.894   3.633  17.527
ATOM   5150 3HG  PRO   330      14.302   4.165  19.165
ATOM   5151  CB  PRO   330      16.022   3.612  17.916
ATOM   5152 2HB  PRO   330      16.660   3.880  18.763
ATOM   5153 3HB  PRO   330      16.014   2.521  17.841
ATOM   5154  CA  PRO   330      16.536   4.304  16.639
ATOM   5155  HA  PRO   330      17.602   4.505  16.754
ATOM   5156  C   PRO   330      16.374   3.397  15.406
ATOM   5157  O   PRO   330      17.120   2.434  15.276
ATOM   5158  N   GLY   331      15.420   3.666  14.507
ATOM   5159  H   GLY   331      14.855   4.494  14.627
ATOM   5160  CA  GLY   331      15.166   2.833  13.329
ATOM   5161 2HA  GLY   331      16.060   2.814  12.705
ATOM   5162 3HA  GLY   331      14.965   1.812  13.660
ATOM   5163  C   GLY   331      13.987   3.312  12.476
ATOM   5164  O   GLY   331      13.543   4.452  12.597
ATOM   5165  N   VAL   332      13.479   2.423  11.617
ATOM   5166  H   VAL   332      13.853   1.484  11.632
ATOM   5167  CA  VAL   332      12.301   2.640  10.753
ATOM   5168  HA  VAL   332      11.778   3.546  11.058
ATOM   5169  CB  VAL   332      12.698   2.770   9.255
ATOM   5170  HB  VAL   332      13.157   1.835   8.923
ATOM   5171  CG1 VAL   332      11.469   3.041   8.366
ATOM   5172 1HG1 VAL   332      10.933   3.933   8.694
ATOM   5173 2HG1 VAL   332      10.766   2.206   8.379
ATOM   5174 3HG1 VAL   332      11.761   3.189   7.325
ATOM   5175  CG2 VAL   332      13.725   3.890   9.026
ATOM   5176 1HG2 VAL   332      13.345   4.846   9.379
ATOM   5177 2HG2 VAL   332      14.658   3.686   9.552
ATOM   5178 3HG2 VAL   332      13.962   3.994   7.966
ATOM   5179  C   VAL   332      11.357   1.452  10.898
ATOM   5180  O   VAL   332      11.800   0.313  10.745
ATOM   5181  N   ARG   333      10.062   1.690  11.129
ATOM   5182  H   ARG   333       9.744   2.655  11.185
ATOM   5183  CA  ARG   333       9.070   0.605  11.151
ATOM   5184  HA  ARG   333       9.500  -0.236  11.700
ATOM   5185  CB  ARG   333       7.779   1.023  11.893
ATOM   5186 2HB  ARG   333       7.408   1.974  11.503
ATOM   5187 3HB  ARG   333       6.995   0.287  11.701
ATOM   5188  CG  ARG   333       8.014   1.123  13.417
ATOM   5189 2HG  ARG   333       8.491   0.216  13.800
ATOM   5190 3HG  ARG   333       8.706   1.944  13.616
ATOM   5191  CD  ARG   333       6.698   1.384  14.175
ATOM   5192 2HD  ARG   333       6.937   1.883  15.117
ATOM   5193 3HD  ARG   333       6.079   2.058  13.581
ATOM   5194  NE  ARG   333       5.938   0.158  14.479
ATOM   5195  HE  ARG   333       6.325  -0.826  14.209
ATOM   5196  CZ  ARG   333       4.758   0.105  15.272
ATOM   5197  NH1 ARG   333       4.124   1.261  15.755
ATOM   5198 1HH1 ARG   333       4.541   2.243  15.449
ATOM   5199 2HH1 ARG   333       3.235   1.169  16.366
ATOM   5200  NH2 ARG   333       4.194  -1.141  15.591
ATOM   5201 1HH2 ARG   333       4.748  -2.015  15.236
ATOM   5202 2HH2 ARG   333       3.353  -1.148  16.276
ATOM   5203  C   ARG   333       8.789   0.111   9.733
ATOM   5204  O   ARG   333       8.382   0.880   8.864
ATOM   5205  N   GLN   334       8.993  -1.182   9.505
ATOM   5206  H   GLN   334       9.333  -1.733  10.278
ATOM   5207  CA  GLN   334       8.661  -1.871   8.255
ATOM   5208  HA  GLN   334       8.329  -1.139   7.516
ATOM   5209  CB  GLN   334       9.914  -2.574   7.679
ATOM   5210 2HB  GLN   334      10.355  -3.239   8.427
ATOM   5211 3HB  GLN   334       9.617  -3.211   6.842
ATOM   5212  CG  GLN   334      10.967  -1.563   7.173
ATOM   5213 2HG  GLN   334      10.498  -0.813   6.531
ATOM   5214 3HG  GLN   334      11.424  -1.027   8.009
ATOM   5215  CD  GLN   334      12.062  -2.259   6.367
ATOM   5216  OE1 GLN   334      12.076  -2.248   5.144
ATOM   5217  NE2 GLN   334      12.997  -2.925   7.007
ATOM   5218 1HE2 GLN   334      13.701  -3.362   6.441
ATOM   5219 2HE2 GLN   334      12.949  -3.058   8.006
ATOM   5220  C   GLN   334       7.497  -2.856   8.440
ATOM   5221  O   GLN   334       7.192  -3.278   9.565
ATOM   5222  N   GLY   335       6.874  -3.229   7.318
ATOM   5223  H   GLY   335       7.161  -2.805   6.444
ATOM   5224  CA  GLY   335       5.839  -4.257   7.236
ATOM   5225 2HA  GLY   335       6.118  -5.082   7.890
ATOM   5226 3HA  GLY   335       4.893  -3.839   7.572
ATOM   5227  C   GLY   335       5.640  -4.811   5.822
ATOM   5228  O   GLY   335       5.865  -4.119   4.830
ATOM   5229  N   TYR   336       5.212  -6.070   5.740
ATOM   5230  H   TYR   336       5.012  -6.548   6.612
ATOM   5231  CA  TYR   336       5.095  -6.865   4.519
ATOM   5232  HA  TYR   336       5.197  -6.212   3.652
ATOM   5233  CB  TYR   336       6.260  -7.879   4.484
ATOM   5234 2HB  TYR   336       7.216  -7.375   4.317
ATOM   5235 3HB  TYR   336       6.342  -8.419   5.429
ATOM   5236  CG  TYR   336       6.095  -8.920   3.380
ATOM   5237  CD1 TYR   336       6.415  -8.561   2.062
ATOM   5238  HD1 TYR   336       6.790  -7.560   1.854
ATOM   5239  CE1 TYR   336       6.270  -9.451   1.001
ATOM   5240  HE1 TYR   336       6.521  -9.163  -0.019
ATOM   5241  CZ  TYR   336       5.740 -10.868   1.292
ATOM   5242  OH  TYR   336       5.560 -11.785   0.314
ATOM   5243  HH  TYR   336       5.781 -11.391  -0.572
ATOM   5244  CE2 TYR   336       5.410 -11.185   2.763
ATOM   5245  HE2 TYR   336       5.027 -12.165   3.029
ATOM   5246  CD2 TYR   336       5.606 -10.192   3.718
ATOM   5247  HD2 TYR   336       5.360 -10.409   4.754
ATOM   5248  C   TYR   336       3.730  -7.568   4.414
ATOM   5249  O   TYR   336       3.183  -8.071   5.404
ATOM   5250  N   GLY   337       3.197  -7.618   3.193
ATOM   5251  H   GLY   337       3.720  -7.220   2.422
ATOM   5252  CA  GLY   337       1.952  -8.277   2.807
ATOM   5253 2HA  GLY   337       2.067  -9.358   2.891
ATOM   5254 3HA  GLY   337       1.137  -7.964   3.457
ATOM   5255  C   GLY   337       1.577  -7.940   1.360
ATOM   5256  O   GLY   337       2.388  -7.388   0.617
ATOM   5257  N   LEU   338       0.345  -8.275   0.985
ATOM   5258  H   LEU   338      -0.256  -8.712   1.676
ATOM   5259  CA  LEU   338      -0.240  -8.120  -0.349
ATOM   5260  HA  LEU   338       0.368  -7.450  -0.960
ATOM   5261  CB  LEU   338      -0.321  -9.524  -1.007
ATOM   5262 2HB  LEU   338      -0.906 -10.177  -0.356
ATOM   5263 3HB  LEU   338      -0.879  -9.462  -1.944
ATOM   5264  CG  LEU   338       1.045 -10.192  -1.293
ATOM   5265  HG  LEU   338       1.685 -10.149  -0.410
ATOM   5266  CD1 LEU   338       0.821 -11.671  -1.638
ATOM   5267 1HD1 LEU   338       1.760 -12.147  -1.916
ATOM   5268 2HD1 LEU   338       0.411 -12.213  -0.784
ATOM   5269 3HD1 LEU   338       0.133 -11.784  -2.479
ATOM   5270  CD2 LEU   338       1.761  -9.510  -2.468
ATOM   5271 1HD2 LEU   338       1.153  -9.553  -3.376
ATOM   5272 2HD2 LEU   338       2.712 -10.005  -2.680
ATOM   5273 3HD2 LEU   338       1.975  -8.464  -2.247
ATOM   5274  C   LEU   338      -1.658  -7.536  -0.241
ATOM   5275  O   LEU   338      -2.293  -7.628   0.813
ATOM   5276  N   THR   339      -2.221  -7.048  -1.352
ATOM   5277  H   THR   339      -1.671  -6.977  -2.197
ATOM   5278  CA  THR   339      -3.682  -6.854  -1.450
ATOM   5279  HA  THR   339      -4.003  -6.186  -0.650
ATOM   5280  CB  THR   339      -4.076  -6.211  -2.805
ATOM   5281  HB  THR   339      -3.829  -6.895  -3.618
ATOM   5282  CG2 THR   339      -5.568  -5.862  -2.865
ATOM   5283 1HG2 THR   339      -5.828  -5.418  -3.827
ATOM   5284 2HG2 THR   339      -6.189  -6.750  -2.740
ATOM   5285 3HG2 THR   339      -5.835  -5.157  -2.075
ATOM   5286  OG1 THR   339      -3.402  -4.985  -3.011
ATOM   5287 1HG  THR   339      -3.660  -4.669  -3.894
ATOM   5288  C   THR   339      -4.412  -8.197  -1.253
ATOM   5289  O   THR   339      -5.448  -8.263  -0.599
ATOM   5290  N   GLU   340      -3.826  -9.298  -1.730
ATOM   5291  H   GLU   340      -3.053  -9.163  -2.384
ATOM   5292  CA  GLU   340      -4.291 -10.680  -1.563
ATOM   5293  HA  GLU   340      -5.329 -10.738  -1.878
ATOM   5294  CB  GLU   340      -3.463 -11.606  -2.493
ATOM   5295 2HB  GLU   340      -2.393 -11.490  -2.307
ATOM   5296 3HB  GLU   340      -3.694 -12.640  -2.228
ATOM   5297  CG  GLU   340      -3.789 -11.435  -4.003
ATOM   5298 2HG  GLU   340      -3.575 -12.386  -4.500
ATOM   5299 3HG  GLU   340      -4.860 -11.263  -4.136
ATOM   5300  CD  GLU   340      -3.015 -10.338  -4.762
ATOM   5301  OE1 GLU   340      -2.527  -9.407  -4.120
ATOM   5302  OE2 GLU   340      -2.969 -10.452  -5.991
ATOM   5303  C   GLU   340      -4.266 -11.199  -0.105
ATOM   5304  O   GLU   340      -4.949 -12.181   0.198
ATOM   5305  N   THR   341      -3.547 -10.529   0.807
ATOM   5306  H   THR   341      -3.013  -9.725   0.492
ATOM   5307  CA  THR   341      -3.596 -10.763   2.267
ATOM   5308  HA  THR   341      -4.154 -11.680   2.444
ATOM   5309  CB  THR   341      -2.195 -10.978   2.899
ATOM   5310  HB  THR   341      -2.313 -11.179   3.965
ATOM   5311  CG2 THR   341      -1.453 -12.175   2.286
ATOM   5312 1HG2 THR   341      -0.462 -12.280   2.732
ATOM   5313 2HG2 THR   341      -1.997 -13.104   2.454
ATOM   5314 3HG2 THR   341      -1.318 -12.052   1.210
ATOM   5315  OG1 THR   341      -1.345  -9.866   2.750
ATOM   5316 1HG  THR   341      -1.615  -9.167   3.372
ATOM   5317  C   THR   341      -4.377  -9.677   3.013
ATOM   5318  O   THR   341      -4.236  -9.548   4.230
ATOM   5319  N   THR   342      -5.205  -8.893   2.307
ATOM   5320  H   THR   342      -5.245  -9.059   1.307
ATOM   5321  CA  THR   342      -5.919  -7.685   2.776
ATOM   5322  HA  THR   342      -6.536  -7.336   1.948
ATOM   5323  CB  THR   342      -6.885  -8.021   3.947
ATOM   5324  HB  THR   342      -6.302  -8.294   4.825
ATOM   5325  CG2 THR   342      -7.802  -6.857   4.349
ATOM   5326 1HG2 THR   342      -8.483  -7.160   5.148
ATOM   5327 2HG2 THR   342      -7.226  -6.007   4.719
ATOM   5328 3HG2 THR   342      -8.404  -6.516   3.507
ATOM   5329  OG1 THR   342      -7.729  -9.105   3.615
ATOM   5330 1HG  THR   342      -7.164  -9.902   3.624
ATOM   5331  C   THR   342      -4.987  -6.516   3.134
ATOM   5332  O   THR   342      -5.244  -5.378   2.753
ATOM   5333  N   SER   343      -3.912  -6.775   3.878
ATOM   5334  H   SER   343      -3.729  -7.748   4.101
ATOM   5335  CA  SER   343      -2.963  -5.793   4.407
ATOM   5336  HA  SER   343      -2.764  -5.027   3.657
ATOM   5337  CB  SER   343      -3.631  -5.156   5.644
ATOM   5338 2HB  SER   343      -4.631  -4.809   5.380
ATOM   5339 3HB  SER   343      -3.724  -5.927   6.407
ATOM   5340  OG  SER   343      -2.904  -4.061   6.175
ATOM   5341  HG  SER   343      -3.031  -3.310   5.579
ATOM   5342  C   SER   343      -1.639  -6.486   4.784
ATOM   5343  O   SER   343      -1.456  -7.678   4.521
ATOM   5344  N   ALA   344      -0.731  -5.764   5.447
ATOM   5345  H   ALA   344      -0.964  -4.810   5.678
ATOM   5346  CA  ALA   344       0.482  -6.330   6.027
ATOM   5347  HA  ALA   344       1.030  -6.821   5.227
ATOM   5348  CB  ALA   344       1.374  -5.200   6.570
ATOM   5349 1HB  ALA   344       2.312  -5.602   6.962
ATOM   5350 2HB  ALA   344       1.628  -4.501   5.777
ATOM   5351 3HB  ALA   344       0.883  -4.645   7.373
ATOM   5352  C   ALA   344       0.172  -7.373   7.116
ATOM   5353  O   ALA   344      -0.587  -7.104   8.055
ATOM   5354  N   ILE   345       0.806  -8.541   6.983
ATOM   5355  H   ILE   345       1.427  -8.620   6.182
ATOM   5356  CA  ILE   345       0.672  -9.723   7.853
ATOM   5357  HA  ILE   345       0.016  -9.447   8.677
ATOM   5358  CB  ILE   345      -0.032 -10.892   7.098
ATOM   5359  HB  ILE   345       0.058 -11.799   7.702
ATOM   5360  CG2 ILE   345      -1.539 -10.574   6.971
ATOM   5361 1HG2 ILE   345      -1.998 -10.415   7.948
ATOM   5362 2HG2 ILE   345      -1.711  -9.675   6.373
ATOM   5363 3HG2 ILE   345      -2.076 -11.388   6.484
ATOM   5364  CG1 ILE   345       0.530 -11.191   5.677
ATOM   5365 2HG1 ILE   345      -0.063 -11.991   5.230
ATOM   5366 3HG1 ILE   345       0.400 -10.326   5.021
ATOM   5367  CD1 ILE   345       2.006 -11.629   5.654
ATOM   5368 1HD1 ILE   345       2.288 -11.960   4.652
ATOM   5369 2HD1 ILE   345       2.674 -10.807   5.913
ATOM   5370 3HD1 ILE   345       2.186 -12.458   6.342
ATOM   5371  C   ILE   345       1.990 -10.125   8.542
ATOM   5372  O   ILE   345       2.012 -11.013   9.400
ATOM   5373  N   ILE   346       3.077  -9.410   8.240
ATOM   5374  H   ILE   346       2.997  -8.730   7.489
ATOM   5375  CA  ILE   346       4.324  -9.361   9.010
ATOM   5376  HA  ILE   346       4.178  -9.837   9.976
ATOM   5377  CB  ILE   346       5.461 -10.099   8.247
ATOM   5378  HB  ILE   346       5.537  -9.670   7.245
ATOM   5379  CG2 ILE   346       6.823  -9.905   8.957
ATOM   5380 1HG2 ILE   346       6.846 -10.405   9.925
ATOM   5381 2HG2 ILE   346       7.638 -10.301   8.352
ATOM   5382 3HG2 ILE   346       7.058  -8.850   9.109
ATOM   5383  CG1 ILE   346       5.128 -11.611   8.113
ATOM   5384 2HG1 ILE   346       5.038 -12.051   9.106
ATOM   5385 3HG1 ILE   346       4.157 -11.740   7.635
ATOM   5386  CD1 ILE   346       6.159 -12.406   7.291
ATOM   5387 1HD1 ILE   346       5.812 -13.427   7.119
ATOM   5388 2HD1 ILE   346       6.336 -11.946   6.317
ATOM   5389 3HD1 ILE   346       7.111 -12.473   7.813
ATOM   5390  C   ILE   346       4.645  -7.880   9.231
ATOM   5391  O   ILE   346       4.659  -7.126   8.266
ATOM   5392  N   ILE   347       4.876  -7.448  10.473
ATOM   5393  H   ILE   347       4.860  -8.122  11.234
ATOM   5394  CA  ILE   347       5.176  -6.042  10.812
ATOM   5395  HA  ILE   347       5.671  -5.575   9.961
ATOM   5396  CB  ILE   347       3.889  -5.220  11.125
ATOM   5397  HB  ILE   347       4.202  -4.216  11.426
ATOM   5398  CG2 ILE   347       3.000  -5.054   9.870
ATOM   5399 1HG2 ILE   347       3.596  -4.760   9.009
ATOM   5400 2HG2 ILE   347       2.252  -4.271  10.008
ATOM   5401 3HG2 ILE   347       2.481  -5.981   9.618
ATOM   5402  CG1 ILE   347       3.084  -5.842  12.294
ATOM   5403 2HG1 ILE   347       2.729  -6.836  12.017
ATOM   5404 3HG1 ILE   347       3.726  -5.979  13.167
ATOM   5405  CD1 ILE   347       1.886  -4.974  12.713
ATOM   5406 1HD1 ILE   347       1.171  -4.826  11.903
ATOM   5407 2HD1 ILE   347       2.210  -3.994  13.072
ATOM   5408 3HD1 ILE   347       1.346  -5.466  13.516
ATOM   5409  C   ILE   347       6.153  -5.928  11.984
ATOM   5410  O   ILE   347       6.301  -6.858  12.774
ATOM   5411  N   THR   348       6.816  -4.780  12.098
ATOM   5412  H   THR   348       6.663  -4.087  11.375
ATOM   5413  CA  THR   348       7.616  -4.382  13.270
ATOM   5414  HA  THR   348       8.261  -5.207  13.557
ATOM   5415  CB  THR   348       8.558  -3.203  12.929
ATOM   5416  HB  THR   348       8.883  -2.723  13.854
ATOM   5417  CG2 THR   348       9.804  -3.666  12.160
ATOM   5418 1HG2 THR   348      10.454  -2.819  11.928
ATOM   5419 2HG2 THR   348      10.394  -4.359  12.765
ATOM   5420 3HG2 THR   348       9.545  -4.167  11.225
ATOM   5421  OG1 THR   348       7.922  -2.250  12.105
ATOM   5422 1HG  THR   348       7.678  -2.678  11.270
ATOM   5423  C   THR   348       6.704  -4.016  14.460
ATOM   5424  O   THR   348       5.960  -3.030  14.370
ATOM   5425  N   PRO   349       6.703  -4.788  15.567
ATOM   5426  CD  PRO   349       7.404  -6.052  15.773
ATOM   5427 2HD  PRO   349       8.374  -5.853  16.223
ATOM   5428 3HD  PRO   349       7.531  -6.630  14.862
ATOM   5429  CG  PRO   349       6.530  -6.837  16.751
ATOM   5430 2HG  PRO   349       7.102  -7.561  17.336
ATOM   5431 3HG  PRO   349       5.754  -7.379  16.205
ATOM   5432  CB  PRO   349       5.895  -5.749  17.620
ATOM   5433 2HB  PRO   349       4.891  -6.030  17.928
ATOM   5434 3HB  PRO   349       6.491  -5.591  18.523
ATOM   5435  CA  PRO   349       5.872  -4.481  16.741
ATOM   5436  HA  PRO   349       4.849  -4.298  16.415
ATOM   5437  C   PRO   349       6.370  -3.255  17.524
ATOM   5438  O   PRO   349       7.483  -2.776  17.301
ATOM   5439  N   GLU   350       5.583  -2.769  18.487
ATOM   5440  H   GLU   350       4.684  -3.200  18.656
ATOM   5441  CA  GLU   350       6.122  -1.853  19.502
ATOM   5442  HA  GLU   350       6.611  -1.026  18.988
ATOM   5443  CB  GLU   350       5.011  -1.253  20.401
ATOM   5444 2HB  GLU   350       4.239  -1.996  20.620
ATOM   5445 3HB  GLU   350       5.459  -0.989  21.361
ATOM   5446  CG  GLU   350       4.387   0.019  19.771
ATOM   5447 2HG  GLU   350       5.183   0.665  19.387
ATOM   5448 3HG  GLU   350       3.772  -0.255  18.906
ATOM   5449  CD  GLU   350       3.563   0.841  20.782
ATOM   5450  OE1 GLU   350       2.452   1.239  20.424
ATOM   5451  OE2 GLU   350       4.092   1.101  21.864
ATOM   5452  C   GLU   350       7.203  -2.552  20.353
ATOM   5453  O   GLU   350       6.985  -3.633  20.899
ATOM   5454  N   GLY   351       8.379  -1.922  20.470
ATOM   5455  H   GLY   351       8.498  -1.055  19.968
ATOM   5456  CA  GLY   351       9.484  -2.377  21.327
ATOM   5457 2HA  GLY   351      10.169  -1.545  21.477
ATOM   5458 3HA  GLY   351       9.076  -2.657  22.298
ATOM   5459  C   GLY   351      10.309  -3.569  20.809
ATOM   5460  O   GLY   351      11.175  -4.045  21.540
ATOM   5461  N   ASP   352      10.074  -4.052  19.584
ATOM   5462  H   ASP   352       9.353  -3.612  19.031
ATOM   5463  CA  ASP   352      10.701  -5.266  19.032
ATOM   5464  HA  ASP   352      11.522  -5.576  19.679
ATOM   5465  CB  ASP   352       9.637  -6.391  19.066
ATOM   5466 2HB  ASP   352       9.231  -6.469  20.077
ATOM   5467 3HB  ASP   352       8.800  -6.127  18.424
ATOM   5468  CG  ASP   352      10.121  -7.787  18.665
ATOM   5469  OD1 ASP   352      11.152  -7.936  18.007
ATOM   5470  OD2 ASP   352       9.431  -8.753  19.003
ATOM   5471  C   ASP   352      11.283  -5.008  17.626
ATOM   5472  O   ASP   352      10.544  -4.798  16.661
ATOM   5473  N   ASP   353      12.616  -5.018  17.513
ATOM   5474  H   ASP   353      13.160  -5.278  18.322
ATOM   5475  CA  ASP   353      13.363  -4.840  16.260
ATOM   5476  HA  ASP   353      12.684  -5.008  15.425
ATOM   5477  CB  ASP   353      13.910  -3.393  16.130
ATOM   5478 2HB  ASP   353      13.096  -2.665  16.179
ATOM   5479 3HB  ASP   353      14.588  -3.169  16.961
ATOM   5480  CG  ASP   353      14.657  -3.219  14.795
ATOM   5481  OD1 ASP   353      14.033  -3.556  13.785
ATOM   5482  OD2 ASP   353      15.843  -2.901  14.839
ATOM   5483  C   ASP   353      14.517  -5.852  16.132
ATOM   5484  O   ASP   353      15.030  -6.377  17.121
ATOM   5485  N   LYS   354      14.957  -6.093  14.892
ATOM   5486  H   LYS   354      14.516  -5.539  14.158
ATOM   5487  CA  LYS   354      16.279  -6.645  14.573
ATOM   5488  HA  LYS   354      16.954  -6.380  15.384
ATOM   5489  CB  LYS   354      16.189  -8.187  14.518
ATOM   5490 2HB  LYS   354      15.763  -8.522  15.462
ATOM   5491 3HB  LYS   354      15.503  -8.501  13.728
ATOM   5492  CG  LYS   354      17.557  -8.876  14.332
ATOM   5493 2HG  LYS   354      17.918  -8.694  13.316
ATOM   5494 3HG  LYS   354      18.295  -8.433  15.007
ATOM   5495  CD  LYS   354      17.476 -10.403  14.590
ATOM   5496 2HD  LYS   354      16.682 -10.846  13.983
ATOM   5497 3HD  LYS   354      18.411 -10.863  14.260
ATOM   5498  CE  LYS   354      17.248 -10.730  16.087
ATOM   5499 2HE  LYS   354      17.998 -10.204  16.685
ATOM   5500 3HE  LYS   354      16.265 -10.361  16.395
ATOM   5501  NZ  LYS   354      17.334 -12.185  16.363
ATOM   5502 1HZ  LYS   354      16.595 -12.717  15.901
ATOM   5503 2HZ  LYS   354      18.210 -12.594  16.085
ATOM   5504 3HZ  LYS   354      17.244 -12.371  17.367
ATOM   5505  C   LYS   354      16.747  -5.995  13.259
ATOM   5506  O   LYS   354      16.026  -6.117  12.267
ATOM   5507  N   PRO   355      17.906  -5.305  13.205
ATOM   5508  CD  PRO   355      18.823  -5.064  14.318
ATOM   5509 2HD  PRO   355      19.417  -5.960  14.501
ATOM   5510 3HD  PRO   355      18.284  -4.769  15.219
ATOM   5511  CG  PRO   355      19.738  -3.908  13.883
ATOM   5512 2HG  PRO   355      20.758  -4.020  14.257
ATOM   5513 3HG  PRO   355      19.342  -2.960  14.258
ATOM   5514  CB  PRO   355      19.670  -3.931  12.356
ATOM   5515 2HB  PRO   355      19.871  -2.952  11.912
ATOM   5516 3HB  PRO   355      20.404  -4.639  11.964
ATOM   5517  CA  PRO   355      18.241  -4.423  12.079
ATOM   5518  HA  PRO   355      17.569  -3.563  12.137
ATOM   5519  C   PRO   355      18.108  -5.064  10.691
ATOM   5520  O   PRO   355      18.729  -6.086  10.397
ATOM   5521  N   GLY   356      17.307  -4.434   9.827
ATOM   5522  H   GLY   356      16.821  -3.612  10.158
ATOM   5523  CA  GLY   356      17.013  -4.906   8.469
ATOM   5524 2HA  GLY   356      16.743  -4.049   7.853
ATOM   5525 3HA  GLY   356      17.909  -5.358   8.044
ATOM   5526  C   GLY   356      15.876  -5.933   8.359
ATOM   5527  O   GLY   356      15.563  -6.355   7.247
ATOM   5528  N   ALA   357      15.238  -6.337   9.463
ATOM   5529  H   ALA   357      15.537  -5.998  10.371
ATOM   5530  CA  ALA   357      14.084  -7.234   9.423
ATOM   5531  HA  ALA   357      14.324  -8.065   8.761
ATOM   5532  CB  ALA   357      13.834  -7.823  10.827
ATOM   5533 1HB  ALA   357      13.032  -8.563  10.803
ATOM   5534 2HB  ALA   357      14.730  -8.320  11.207
ATOM   5535 3HB  ALA   357      13.556  -7.040  11.537
ATOM   5536  C   ALA   357      12.825  -6.554   8.857
ATOM   5537  O   ALA   357      12.601  -5.351   9.012
ATOM   5538  N   SER   358      11.957  -7.361   8.248
ATOM   5539  H   SER   358      12.213  -8.338   8.139
ATOM   5540  CA  SER   358      10.614  -6.967   7.803
ATOM   5541  HA  SER   358      10.645  -5.935   7.453
ATOM   5542  CB  SER   358      10.176  -7.862   6.624
ATOM   5543 2HB  SER   358       9.970  -8.869   6.990
ATOM   5544 3HB  SER   358       9.264  -7.457   6.181
ATOM   5545  OG  SER   358      11.196  -7.931   5.640
ATOM   5546  HG  SER   358      11.486  -7.034   5.436
ATOM   5547  C   SER   358       9.581  -7.030   8.940
ATOM   5548  O   SER   358       8.489  -6.481   8.812
ATOM   5549  N   GLY   359       9.922  -7.676  10.064
ATOM   5550  H   GLY   359      10.816  -8.148  10.074
ATOM   5551  CA  GLY   359       9.120  -7.717  11.291
ATOM   5552 2HA  GLY   359       9.626  -7.155  12.075
ATOM   5553 3HA  GLY   359       8.165  -7.240  11.099
ATOM   5554  C   GLY   359       8.844  -9.131  11.811
ATOM   5555  O   GLY   359       9.636 -10.046  11.586
ATOM   5556  N   LYS   360       7.713  -9.308  12.504
ATOM   5557  H   LYS   360       7.130  -8.487  12.653
ATOM   5558  CA  LYS   360       7.187 -10.586  13.020
ATOM   5559  HA  LYS   360       7.759 -11.408  12.583
ATOM   5560  CB  LYS   360       7.363 -10.645  14.560
ATOM   5561 2HB  LYS   360       6.936  -9.752  15.025
ATOM   5562 3HB  LYS   360       6.814 -11.500  14.964
ATOM   5563  CG  LYS   360       8.854 -10.791  14.935
ATOM   5564 2HG  LYS   360       9.249 -11.688  14.464
ATOM   5565 3HG  LYS   360       9.427  -9.952  14.533
ATOM   5566  CD  LYS   360       9.101 -10.872  16.453
ATOM   5567 2HD  LYS   360       8.777  -9.935  16.912
ATOM   5568 3HD  LYS   360       8.518 -11.676  16.910
ATOM   5569  CE  LYS   360      10.606 -11.106  16.685
ATOM   5570 2HE  LYS   360      10.858 -12.150  16.482
ATOM   5571 3HE  LYS   360      11.147 -10.487  15.967
ATOM   5572  NZ  LYS   360      11.064 -10.718  18.035
ATOM   5573 1HZ  LYS   360      10.694 -11.300  18.765
ATOM   5574 2HZ  LYS   360      12.080 -10.691  18.062
ATOM   5575 3HZ  LYS   360      10.764  -9.755  18.234
ATOM   5576  C   LYS   360       5.725 -10.792  12.596
ATOM   5577  O   LYS   360       5.031  -9.836  12.248
ATOM   5578  N   VAL   361       5.274 -12.047  12.582
ATOM   5579  H   VAL   361       5.892 -12.769  12.915
ATOM   5580  CA  VAL   361       3.944 -12.456  12.083
ATOM   5581  HA  VAL   361       3.797 -12.013  11.098
ATOM   5582  CB  VAL   361       3.879 -14.003  11.922
ATOM   5583  HB  VAL   361       3.988 -14.469  12.904
ATOM   5584  CG1 VAL   361       2.550 -14.464  11.302
ATOM   5585 1HG1 VAL   361       2.555 -15.540  11.118
ATOM   5586 2HG1 VAL   361       1.714 -14.266  11.973
ATOM   5587 3HG1 VAL   361       2.356 -13.956  10.355
ATOM   5588  CG2 VAL   361       5.009 -14.532  11.010
ATOM   5589 1HG2 VAL   361       4.950 -15.618  10.917
ATOM   5590 2HG2 VAL   361       4.935 -14.118  10.004
ATOM   5591 3HG2 VAL   361       6.000 -14.296  11.400
ATOM   5592  C   VAL   361       2.817 -11.937  12.994
ATOM   5593  O   VAL   361       2.933 -12.012  14.220
ATOM   5594  N   VAL   362       1.733 -11.421  12.399
ATOM   5595  H   VAL   362       1.716 -11.390  11.384
ATOM   5596  CA  VAL   362       0.536 -10.928  13.119
ATOM   5597  HA  VAL   362       0.896 -10.326  13.949
ATOM   5598  CB  VAL   362      -0.340 -10.000  12.230
ATOM   5599  HB  VAL   362      -1.136  -9.578  12.842
ATOM   5600  CG1 VAL   362       0.466  -8.803  11.690
ATOM   5601 1HG1 VAL   362       0.844  -8.198  12.513
ATOM   5602 2HG1 VAL   362       1.320  -9.115  11.089
ATOM   5603 3HG1 VAL   362      -0.157  -8.155  11.071
ATOM   5604  CG2 VAL   362      -1.022 -10.750  11.070
ATOM   5605 1HG2 VAL   362      -1.762 -11.457  11.450
ATOM   5606 2HG2 VAL   362      -1.549 -10.055  10.414
ATOM   5607 3HG2 VAL   362      -0.306 -11.308  10.466
ATOM   5608  C   VAL   362      -0.306 -12.075  13.718
ATOM   5609  O   VAL   362      -0.195 -13.208  13.242
ATOM   5610  N   PRO   363      -1.150 -11.830  14.745
ATOM   5611  CD  PRO   363      -1.322 -10.556  15.441
ATOM   5612 2HD  PRO   363      -1.940  -9.886  14.847
ATOM   5613 3HD  PRO   363      -0.362 -10.094  15.655
ATOM   5614  CG  PRO   363      -2.047 -10.870  16.755
ATOM   5615 2HG  PRO   363      -2.727 -10.069  17.055
ATOM   5616 3HG  PRO   363      -1.321 -11.006  17.557
ATOM   5617  CB  PRO   363      -2.779 -12.183  16.473
ATOM   5618 2HB  PRO   363      -2.904 -12.784  17.373
ATOM   5619 3HB  PRO   363      -3.771 -11.974  16.069
ATOM   5620  CA  PRO   363      -1.905 -12.888  15.425
ATOM   5621  HA  PRO   363      -1.179 -13.507  15.950
ATOM   5622  C   PRO   363      -2.730 -13.799  14.502
ATOM   5623  O   PRO   363      -3.197 -13.395  13.438
ATOM   5624  N   LEU   364      -2.882 -15.063  14.915
ATOM   5625  H   LEU   364      -2.457 -15.286  15.811
ATOM   5626  CA  LEU   364      -3.513 -16.179  14.178
ATOM   5627  HA  LEU   364      -3.357 -17.073  14.781
ATOM   5628  CB  LEU   364      -5.047 -15.957  14.059
ATOM   5629 2HB  LEU   364      -5.234 -15.123  13.378
ATOM   5630 3HB  LEU   364      -5.496 -16.834  13.585
ATOM   5631  CG  LEU   364      -5.774 -15.681  15.396
ATOM   5632  HG  LEU   364      -5.394 -14.755  15.827
ATOM   5633  CD1 LEU   364      -7.278 -15.501  15.142
ATOM   5634 1HD1 LEU   364      -7.808 -15.278  16.070
ATOM   5635 2HD1 LEU   364      -7.455 -14.669  14.456
ATOM   5636 3HD1 LEU   364      -7.721 -16.399  14.706
ATOM   5637  CD2 LEU   364      -5.581 -16.831  16.403
ATOM   5638 1HD2 LEU   364      -5.870 -17.788  15.966
ATOM   5639 2HD2 LEU   364      -4.540 -16.901  16.725
ATOM   5640 3HD2 LEU   364      -6.188 -16.672  17.296
ATOM   5641  C   LEU   364      -2.912 -16.533  12.798
ATOM   5642  O   LEU   364      -3.236 -17.595  12.258
ATOM   5643  N   PHE   365      -2.059 -15.689  12.217
ATOM   5644  H   PHE   365      -1.867 -14.809  12.684
ATOM   5645  CA  PHE   365      -1.470 -15.891  10.897
ATOM   5646  HA  PHE   365      -2.227 -16.363  10.269
ATOM   5647  CB  PHE   365      -1.125 -14.519  10.268
ATOM   5648 2HB  PHE   365      -1.547 -13.698  10.850
ATOM   5649 3HB  PHE   365      -0.049 -14.349  10.217
ATOM   5650  CG  PHE   365      -1.686 -14.368   8.857
ATOM   5651  CD1 PHE   365      -2.984 -13.885   8.683
ATOM   5652  HD1 PHE   365      -3.582 -13.616   9.553
ATOM   5653  CE1 PHE   365      -3.521 -13.752   7.406
ATOM   5654  HE1 PHE   365      -4.531 -13.379   7.281
ATOM   5655  CZ  PHE   365      -2.762 -14.086   6.288
ATOM   5656  HZ  PHE   365      -3.180 -13.967   5.288
ATOM   5657  CE2 PHE   365      -1.459 -14.546   6.452
ATOM   5658  HE2 PHE   365      -0.862 -14.781   5.577
ATOM   5659  CD2 PHE   365      -0.921 -14.687   7.733
ATOM   5660  HD2 PHE   365       0.101 -15.042   7.850
ATOM   5661  C   PHE   365      -0.265 -16.841  10.932
ATOM   5662  O   PHE   365       0.338 -17.100  11.977
ATOM   5663  N   LYS   366       0.096 -17.378   9.765
ATOM   5664  H   LYS   366      -0.504 -17.205   8.964
ATOM   5665  CA  LYS   366       1.237 -18.275   9.562
ATOM   5666  HA  LYS   366       1.898 -18.206  10.427
ATOM   5667  CB  LYS   366       0.767 -19.743   9.421
ATOM   5668 2HB  LYS   366       0.208 -19.873   8.491
ATOM   5669 3HB  LYS   366       1.649 -20.384   9.347
ATOM   5670  CG  LYS   366      -0.101 -20.202  10.613
ATOM   5671 2HG  LYS   366       0.386 -19.904  11.541
ATOM   5672 3HG  LYS   366      -1.071 -19.698  10.590
ATOM   5673  CD  LYS   366      -0.312 -21.729  10.612
ATOM   5674 2HD  LYS   366      -0.816 -22.034   9.691
ATOM   5675 3HD  LYS   366       0.662 -22.226  10.625
ATOM   5676  CE  LYS   366      -1.136 -22.147  11.848
ATOM   5677 2HE  LYS   366      -0.666 -21.716  12.738
ATOM   5678 3HE  LYS   366      -2.138 -21.712  11.763
ATOM   5679  NZ  LYS   366      -1.215 -23.624  11.984
ATOM   5680 1HZ  LYS   366      -0.287 -24.018  12.095
ATOM   5681 2HZ  LYS   366      -1.762 -23.876  12.798
ATOM   5682 3HZ  LYS   366      -1.640 -24.041  11.166
ATOM   5683  C   LYS   366       2.041 -17.860   8.335
ATOM   5684  O   LYS   366       1.469 -17.464   7.318
ATOM   5685  N   ALA   367       3.355 -18.025   8.410
ATOM   5686  H   ALA   367       3.746 -18.347   9.291
ATOM   5687  CA  ALA   367       4.288 -17.862   7.302
ATOM   5688  HA  ALA   367       3.743 -17.863   6.358
ATOM   5689  CB  ALA   367       4.999 -16.502   7.444
ATOM   5690 1HB  ALA   367       5.691 -16.332   6.615
ATOM   5691 2HB  ALA   367       4.280 -15.679   7.447
ATOM   5692 3HB  ALA   367       5.572 -16.448   8.373
ATOM   5693  C   ALA   367       5.275 -19.038   7.278
ATOM   5694  O   ALA   367       5.692 -19.527   8.326
ATOM   5695  N   LYS   368       5.649 -19.509   6.093
ATOM   5696  H   LYS   368       5.240 -19.094   5.258
ATOM   5697  CA  LYS   368       6.691 -20.516   5.874
ATOM   5698  HA  LYS   368       7.336 -20.544   6.755
ATOM   5699  CB  LYS   368       6.074 -21.937   5.718
ATOM   5700 2HB  LYS   368       6.874 -22.681   5.776
ATOM   5701 3HB  LYS   368       5.420 -22.121   6.573
ATOM   5702  CG  LYS   368       5.268 -22.159   4.412
ATOM   5703 2HG  LYS   368       4.495 -21.395   4.327
ATOM   5704 3HG  LYS   368       5.935 -22.030   3.561
ATOM   5705  CD  LYS   368       4.606 -23.562   4.334
ATOM   5706 2HD  LYS   368       5.376 -24.339   4.385
ATOM   5707 3HD  LYS   368       3.963 -23.706   5.205
ATOM   5708  CE  LYS   368       3.779 -23.702   3.026
ATOM   5709 2HE  LYS   368       3.131 -22.824   2.940
ATOM   5710 3HE  LYS   368       4.469 -23.682   2.178
ATOM   5711  NZ  LYS   368       2.932 -24.929   2.958
ATOM   5712 1HZ  LYS   368       3.483 -25.770   3.061
ATOM   5713 2HZ  LYS   368       2.217 -24.914   3.676
ATOM   5714 3HZ  LYS   368       2.421 -24.987   2.074
ATOM   5715  C   LYS   368       7.574 -20.081   4.707
ATOM   5716  O   LYS   368       7.129 -19.334   3.833
ATOM   5717  N   VAL   369       8.821 -20.534   4.718
ATOM   5718  H   VAL   369       9.094 -21.157   5.465
ATOM   5719  CA  VAL   369       9.756 -20.385   3.597
ATOM   5720  HA  VAL   369       9.298 -19.772   2.827
ATOM   5721  CB  VAL   369      11.072 -19.690   4.025
ATOM   5722  HB  VAL   369      11.612 -20.332   4.725
ATOM   5723  CG1 VAL   369      11.970 -19.413   2.809
ATOM   5724 1HG1 VAL   369      12.936 -19.016   3.129
ATOM   5725 2HG1 VAL   369      12.163 -20.315   2.233
ATOM   5726 3HG1 VAL   369      11.513 -18.683   2.136
ATOM   5727  CG2 VAL   369      10.785 -18.340   4.712
ATOM   5728 1HG2 VAL   369      10.252 -18.480   5.653
ATOM   5729 2HG2 VAL   369      11.710 -17.810   4.937
ATOM   5730 3HG2 VAL   369      10.181 -17.694   4.070
ATOM   5731  C   VAL   369       9.997 -21.778   3.035
ATOM   5732  O   VAL   369      10.203 -22.708   3.818
ATOM   5733  N   ILE   370       9.917 -21.952   1.715
ATOM   5734  H   ILE   370       9.741 -21.145   1.122
ATOM   5735  CA  ILE   370       9.990 -23.281   1.082
ATOM   5736  HA  ILE   370      10.228 -24.003   1.858
ATOM   5737  CB  ILE   370       8.635 -23.736   0.479
ATOM   5738  HB  ILE   370       8.780 -24.739   0.071
ATOM   5739  CG2 ILE   370       7.540 -23.827   1.566
ATOM   5740 1HG2 ILE   370       7.875 -24.434   2.407
ATOM   5741 2HG2 ILE   370       7.279 -22.837   1.940
ATOM   5742 3HG2 ILE   370       6.637 -24.296   1.173
ATOM   5743  CG1 ILE   370       8.193 -22.808  -0.674
ATOM   5744 2HG1 ILE   370       7.909 -21.832  -0.274
ATOM   5745 3HG1 ILE   370       9.027 -22.643  -1.359
ATOM   5746  CD1 ILE   370       7.035 -23.384  -1.499
ATOM   5747 1HD1 ILE   370       6.108 -23.422  -0.925
ATOM   5748 2HD1 ILE   370       6.867 -22.753  -2.373
ATOM   5749 3HD1 ILE   370       7.263 -24.391  -1.857
ATOM   5750  C   ILE   370      11.115 -23.408   0.055
ATOM   5751  O   ILE   370      11.536 -22.431  -0.564
ATOM   5752  N   ASP   371      11.588 -24.638  -0.118
ATOM   5753  H   ASP   371      11.211 -25.375   0.465
ATOM   5754  CA  ASP   371      12.646 -25.001  -1.056
ATOM   5755  HA  ASP   371      13.522 -24.392  -0.832
ATOM   5756  CB  ASP   371      13.016 -26.476  -0.824
ATOM   5757 2HB  ASP   371      13.239 -26.663   0.229
ATOM   5758 3HB  ASP   371      12.176 -27.125  -1.084
ATOM   5759  CG  ASP   371      14.238 -26.845  -1.658
ATOM   5760  OD1 ASP   371      15.238 -26.157  -1.469
ATOM   5761  OD2 ASP   371      14.081 -27.775  -2.448
ATOM   5762  C   ASP   371      12.268 -24.750  -2.526
ATOM   5763  O   ASP   371      11.130 -24.993  -2.931
ATOM   5764  N   LEU   372      13.242 -24.290  -3.318
ATOM   5765  H   LEU   372      14.172 -24.249  -2.923
ATOM   5766  CA  LEU   372      13.049 -23.785  -4.687
ATOM   5767  HA  LEU   372      12.105 -23.240  -4.713
ATOM   5768  CB  LEU   372      14.209 -22.807  -5.015
ATOM   5769 2HB  LEU   372      15.148 -23.237  -4.658
ATOM   5770 3HB  LEU   372      14.325 -22.710  -6.097
ATOM   5771  CG  LEU   372      13.995 -21.399  -4.409
ATOM   5772  HG  LEU   372      13.634 -21.485  -3.382
ATOM   5773  CD1 LEU   372      15.322 -20.623  -4.392
ATOM   5774 1HD1 LEU   372      15.739 -20.536  -5.397
ATOM   5775 2HD1 LEU   372      15.178 -19.617  -3.993
ATOM   5776 3HD1 LEU   372      16.054 -21.131  -3.761
ATOM   5777  CD2 LEU   372      12.982 -20.589  -5.235
ATOM   5778 1HD2 LEU   372      12.013 -21.092  -5.280
ATOM   5779 2HD2 LEU   372      12.815 -19.605  -4.796
ATOM   5780 3HD2 LEU   372      13.326 -20.453  -6.262
ATOM   5781  C   LEU   372      12.907 -24.873  -5.769
ATOM   5782  O   LEU   372      12.625 -24.538  -6.918
ATOM   5783  N   ASP   373      13.093 -26.144  -5.410
ATOM   5784  H   ASP   373      13.378 -26.320  -4.458
ATOM   5785  CA  ASP   373      12.799 -27.309  -6.256
ATOM   5786  HA  ASP   373      12.327 -26.996  -7.189
ATOM   5787  CB  ASP   373      14.123 -28.025  -6.611
ATOM   5788 2HB  ASP   373      14.750 -27.370  -7.223
ATOM   5789 3HB  ASP   373      14.696 -28.236  -5.703
ATOM   5790  CG  ASP   373      13.884 -29.341  -7.362
ATOM   5791  OD1 ASP   373      13.816 -29.267  -8.586
ATOM   5792  OD2 ASP   373      13.788 -30.352  -6.659
ATOM   5793  C   ASP   373      11.814 -28.240  -5.535
ATOM   5794  O   ASP   373      10.687 -28.460  -5.981
ATOM   5795  N   THR   374      12.196 -28.717  -4.347
ATOM   5796  H   THR   374      13.117 -28.456  -4.001
ATOM   5797  CA  THR   374      11.478 -29.791  -3.649
ATOM   5798  HA  THR   374      11.063 -30.447  -4.415
ATOM   5799  CB  THR   374      12.437 -30.657  -2.803
ATOM   5800  HB  THR   374      11.873 -31.516  -2.439
ATOM   5801  CG2 THR   374      13.649 -31.196  -3.575
ATOM   5802 1HG2 THR   374      14.293 -30.387  -3.930
ATOM   5803 2HG2 THR   374      14.258 -31.853  -2.955
ATOM   5804 3HG2 THR   374      13.329 -31.761  -4.453
ATOM   5805  OG1 THR   374      12.941 -29.964  -1.684
ATOM   5806 1HG  THR   374      13.446 -29.183  -2.029
ATOM   5807  C   THR   374      10.289 -29.308  -2.810
ATOM   5808  O   THR   374       9.596 -30.128  -2.204
ATOM   5809  N   LYS   375      10.042 -27.988  -2.751
ATOM   5810  H   LYS   375      10.658 -27.399  -3.302
ATOM   5811  CA  LYS   375       8.918 -27.302  -2.071
ATOM   5812  HA  LYS   375       9.174 -26.241  -2.063
ATOM   5813  CB  LYS   375       7.622 -27.425  -2.909
ATOM   5814 2HB  LYS   375       7.331 -28.474  -3.019
ATOM   5815 3HB  LYS   375       6.804 -26.935  -2.377
ATOM   5816  CG  LYS   375       7.791 -26.764  -4.294
ATOM   5817 2HG  LYS   375       8.376 -25.846  -4.191
ATOM   5818 3HG  LYS   375       8.352 -27.422  -4.961
ATOM   5819  CD  LYS   375       6.429 -26.405  -4.917
ATOM   5820 2HD  LYS   375       5.844 -27.311  -5.105
ATOM   5821 3HD  LYS   375       5.860 -25.805  -4.201
ATOM   5822  CE  LYS   375       6.653 -25.616  -6.223
ATOM   5823 2HE  LYS   375       7.625 -25.114  -6.162
ATOM   5824 3HE  LYS   375       6.697 -26.325  -7.055
ATOM   5825  NZ  LYS   375       5.599 -24.593  -6.437
ATOM   5826 1HZ  LYS   375       4.675 -25.001  -6.383
ATOM   5827 2HZ  LYS   375       5.687 -23.864  -5.735
ATOM   5828 3HZ  LYS   375       5.721 -24.145  -7.334
ATOM   5829  C   LYS   375       8.698 -27.615  -0.583
ATOM   5830  O   LYS   375       7.677 -27.236  -0.010
ATOM   5831  N   LYS   376       9.660 -28.265   0.076
ATOM   5832  H   LYS   376      10.465 -28.545  -0.464
ATOM   5833  CA  LYS   376       9.632 -28.549   1.521
ATOM   5834  HA  LYS   376       8.669 -28.996   1.769
ATOM   5835  CB  LYS   376      10.769 -29.520   1.921
ATOM   5836 2HB  LYS   376      11.724 -28.987   1.889
ATOM   5837 3HB  LYS   376      10.628 -29.836   2.959
ATOM   5838  CG  LYS   376      10.850 -30.756   1.000
ATOM   5839 2HG  LYS   376       9.896 -31.289   0.983
ATOM   5840 3HG  LYS   376      11.033 -30.423  -0.020
ATOM   5841  CD  LYS   376      11.987 -31.710   1.412
ATOM   5842 2HD  LYS   376      12.846 -31.135   1.769
ATOM   5843 3HD  LYS   376      11.654 -32.341   2.240
ATOM   5844  CE  LYS   376      12.405 -32.550   0.190
ATOM   5845 2HE  LYS   376      11.519 -33.029  -0.237
ATOM   5846 3HE  LYS   376      12.800 -31.861  -0.560
ATOM   5847  NZ  LYS   376      13.444 -33.551   0.518
ATOM   5848 1HZ  LYS   376      14.246 -33.088   0.924
ATOM   5849 2HZ  LYS   376      13.081 -34.236   1.166
ATOM   5850 3HZ  LYS   376      13.742 -34.018  -0.329
ATOM   5851  C   LYS   376       9.775 -27.251   2.311
ATOM   5852  O   LYS   376      10.516 -26.367   1.887
ATOM   5853  N   SER   377       9.137 -27.157   3.474
ATOM   5854  H   SER   377       8.500 -27.881   3.764
ATOM   5855  CA  SER   377       9.427 -26.107   4.456
ATOM   5856  HA  SER   377       9.171 -25.134   4.041
ATOM   5857  CB  SER   377       8.592 -26.325   5.727
ATOM   5858 2HB  SER   377       8.994 -27.190   6.256
ATOM   5859 3HB  SER   377       8.668 -25.444   6.366
ATOM   5860  OG  SER   377       7.231 -26.582   5.451
ATOM   5861  HG  SER   377       6.885 -26.914   6.323
ATOM   5862  C   SER   377      10.914 -26.104   4.837
ATOM   5863  O   SER   377      11.547 -27.161   4.909
ATOM   5864  N   LEU   378      11.478 -24.920   5.073
ATOM   5865  H   LEU   378      10.911 -24.087   4.952
ATOM   5866  CA  LEU   378      12.891 -24.726   5.396
ATOM   5867  HA  LEU   378      13.422 -25.671   5.290
ATOM   5868  CB  LEU   378      13.509 -23.691   4.424
ATOM   5869 2HB  LEU   378      12.945 -22.757   4.496
ATOM   5870 3HB  LEU   378      14.520 -23.453   4.756
ATOM   5871  CG  LEU   378      13.557 -24.148   2.946
ATOM   5872  HG  LEU   378      12.554 -24.397   2.599
ATOM   5873  CD1 LEU   378      14.101 -22.999   2.088
ATOM   5874 1HD1 LEU   378      15.099 -22.694   2.400
ATOM   5875 2HD1 LEU   378      14.156 -23.285   1.037
ATOM   5876 3HD1 LEU   378      13.447 -22.131   2.147
ATOM   5877  CD2 LEU   378      14.475 -25.368   2.766
ATOM   5878 1HD2 LEU   378      15.456 -25.202   3.205
ATOM   5879 2HD2 LEU   378      14.033 -26.260   3.214
ATOM   5880 3HD2 LEU   378      14.621 -25.582   1.705
ATOM   5881  C   LEU   378      13.075 -24.258   6.840
ATOM   5882  O   LEU   378      12.341 -23.393   7.316
ATOM   5883  N   GLY   379      14.114 -24.767   7.503
ATOM   5884  H   GLY   379      14.597 -25.551   7.103
ATOM   5885  CA  GLY   379      14.573 -24.254   8.798
ATOM   5886 2HA  GLY   379      13.741 -24.280   9.503
ATOM   5887 3HA  GLY   379      15.354 -24.903   9.190
ATOM   5888  C   GLY   379      15.120 -22.815   8.716
ATOM   5889  O   GLY   379      15.333 -22.305   7.611
ATOM   5890  N   PRO   380      15.388 -22.167   9.865
ATOM   5891  CD  PRO   380      15.250 -22.738  11.200
ATOM   5892 2HD  PRO   380      15.684 -23.736  11.265
ATOM   5893 3HD  PRO   380      14.195 -22.765  11.477
ATOM   5894  CG  PRO   380      15.998 -21.783  12.134
ATOM   5895 2HG  PRO   380      17.046 -22.083  12.222
ATOM   5896 3HG  PRO   380      15.558 -21.776  13.132
ATOM   5897  CB  PRO   380      15.898 -20.423  11.437
ATOM   5898 2HB  PRO   380      14.985 -19.912  11.755
ATOM   5899 3HB  PRO   380      16.740 -19.772  11.687
ATOM   5900  CA  PRO   380      15.810 -20.762   9.934
ATOM   5901  HA  PRO   380      15.027 -20.141   9.496
ATOM   5902  C   PRO   380      17.119 -20.457   9.183
ATOM   5903  O   PRO   380      17.851 -21.345   8.733
ATOM   5904  N   ASN   381      17.379 -19.160   8.998
ATOM   5905  H   ASN   381      16.717 -18.514   9.421
ATOM   5906  CA  ASN   381      18.420 -18.531   8.172
ATOM   5907  HA  ASN   381      18.274 -17.454   8.271
ATOM   5908  CB  ASN   381      19.803 -18.858   8.790
ATOM   5909 2HB  ASN   381      19.761 -18.820   9.880
ATOM   5910 3HB  ASN   381      20.118 -19.869   8.525
ATOM   5911  CG  ASN   381      20.876 -17.891   8.329
ATOM   5912  OD1 ASN   381      21.593 -18.126   7.373
ATOM   5913  ND2 ASN   381      21.014 -16.769   8.996
ATOM   5914 1HD2 ASN   381      21.756 -16.163   8.699
ATOM   5915 2HD2 ASN   381      20.468 -16.597   9.822
ATOM   5916  C   ASN   381      18.338 -18.813   6.651
ATOM   5917  O   ASN   381      18.760 -17.985   5.844
ATOM   5918  N   ARG   382      17.758 -19.944   6.232
ATOM   5919  H   ARG   382      17.402 -20.570   6.948
ATOM   5920  CA  ARG   382      17.656 -20.362   4.824
ATOM   5921  HA  ARG   382      18.640 -20.244   4.372
ATOM   5922  CB  ARG   382      17.241 -21.844   4.748
ATOM   5923 2HB  ARG   382      16.304 -21.994   5.286
ATOM   5924 3HB  ARG   382      17.042 -22.110   3.707
ATOM   5925  CG  ARG   382      18.339 -22.776   5.298
ATOM   5926 2HG  ARG   382      19.248 -22.630   4.709
ATOM   5927 3HG  ARG   382      18.592 -22.525   6.331
ATOM   5928  CD  ARG   382      17.884 -24.245   5.220
ATOM   5929 2HD  ARG   382      17.304 -24.493   6.112
ATOM   5930 3HD  ARG   382      17.233 -24.367   4.354
ATOM   5931  NE  ARG   382      19.030 -25.156   5.061
ATOM   5932  HE  ARG   382      19.312 -25.448   4.052
ATOM   5933  CZ  ARG   382      19.853 -25.704   6.077
ATOM   5934  NH1 ARG   382      19.631 -25.420   7.437
ATOM   5935 1HH1 ARG   382      18.865 -24.679   7.659
ATOM   5936 2HH1 ARG   382      20.304 -25.828   8.181
ATOM   5937  NH2 ARG   382      20.924 -26.552   5.734
ATOM   5938 1HH2 ARG   382      21.112 -26.724   4.680
ATOM   5939 2HH2 ARG   382      21.541 -26.932   6.538
ATOM   5940  C   ARG   382      16.682 -19.504   4.012
ATOM   5941  O   ARG   382      15.646 -19.076   4.512
ATOM   5942  N   ARG   383      17.010 -19.304   2.729
ATOM   5943  H   ARG   383      17.821 -19.784   2.377
ATOM   5944  CA  ARG   383      16.184 -18.588   1.741
ATOM   5945  HA  ARG   383      15.476 -17.960   2.274
ATOM   5946  CB  ARG   383      17.060 -17.702   0.828
ATOM   5947 2HB  ARG   383      17.821 -18.321   0.344
ATOM   5948 3HB  ARG   383      16.442 -17.294   0.022
ATOM   5949  CG  ARG   383      17.727 -16.533   1.580
ATOM   5950 2HG  ARG   383      16.961 -15.905   2.038
ATOM   5951 3HG  ARG   383      18.362 -16.912   2.385
ATOM   5952  CD  ARG   383      18.563 -15.693   0.596
ATOM   5953 2HD  ARG   383      19.278 -16.351   0.097
ATOM   5954 3HD  ARG   383      17.896 -15.266  -0.156
ATOM   5955  NE  ARG   383      19.295 -14.614   1.275
ATOM   5956  HE  ARG   383      19.160 -14.464   2.344
ATOM   5957  CZ  ARG   383      20.215 -13.717   0.666
ATOM   5958  NH1 ARG   383      20.464 -13.777  -0.716
ATOM   5959 1HH1 ARG   383      19.860 -14.460  -1.295
ATOM   5960 2HH1 ARG   383      21.121 -13.012  -1.166
ATOM   5961  NH2 ARG   383      20.897 -12.767   1.440
ATOM   5962 1HH2 ARG   383      20.679 -12.682   2.494
ATOM   5963 2HH2 ARG   383      21.559 -12.074   0.889
ATOM   5964  C   ARG   383      15.362 -19.542   0.873
ATOM   5965  O   ARG   383      15.829 -20.644   0.600
ATOM   5966  N   GLY   384      14.218 -19.067   0.390
ATOM   5967  H   GLY   384      13.903 -18.156   0.704
ATOM   5968  CA  GLY   384      13.333 -19.762  -0.547
ATOM   5969 2HA  GLY   384      13.872 -20.019  -1.459
ATOM   5970 3HA  GLY   384      12.993 -20.679  -0.077
ATOM   5971  C   GLY   384      12.118 -18.898  -0.908
ATOM   5972  O   GLY   384      12.118 -17.705  -0.587
ATOM   5973  N   GLU   385      11.088 -19.478  -1.537
ATOM   5974  H   GLU   385      11.120 -20.480  -1.692
ATOM   5975  CA  GLU   385       9.800 -18.781  -1.739
ATOM   5976  HA  GLU   385       9.975 -17.848  -2.273
ATOM   5977  CB  GLU   385       8.740 -19.618  -2.508
ATOM   5978 2HB  GLU   385       8.521 -20.506  -1.930
ATOM   5979 3HB  GLU   385       7.816 -19.034  -2.515
ATOM   5980  CG  GLU   385       9.052 -20.039  -3.963
ATOM   5981 2HG  GLU   385       9.219 -19.151  -4.578
ATOM   5982 3HG  GLU   385       9.972 -20.630  -3.994
ATOM   5983  CD  GLU   385       7.878 -20.861  -4.560
ATOM   5984  OE1 GLU   385       6.733 -20.457  -4.332
ATOM   5985  OE2 GLU   385       8.131 -21.880  -5.205
ATOM   5986  C   GLU   385       9.137 -18.457  -0.389
ATOM   5987  O   GLU   385       9.204 -19.260   0.548
ATOM   5988  N   VAL   386       8.426 -17.329  -0.312
ATOM   5989  H   VAL   386       8.448 -16.696  -1.110
ATOM   5990  CA  VAL   386       7.574 -16.962   0.829
ATOM   5991  HA  VAL   386       7.949 -17.482   1.710
ATOM   5992  CB  VAL   386       7.675 -15.447   1.134
ATOM   5993  HB  VAL   386       7.378 -14.874   0.257
ATOM   5994  CG1 VAL   386       6.777 -15.040   2.322
ATOM   5995 1HG1 VAL   386       6.923 -13.985   2.568
ATOM   5996 2HG1 VAL   386       5.720 -15.163   2.076
ATOM   5997 3HG1 VAL   386       6.999 -15.628   3.214
ATOM   5998  CG2 VAL   386       9.128 -15.080   1.483
ATOM   5999 1HG2 VAL   386       9.499 -15.662   2.327
ATOM   6000 2HG2 VAL   386       9.783 -15.266   0.630
ATOM   6001 3HG2 VAL   386       9.217 -14.022   1.725
ATOM   6002  C   VAL   386       6.130 -17.430   0.604
ATOM   6003  O   VAL   386       5.530 -17.240  -0.454
ATOM   6004  N   CYS   387       5.561 -18.076   1.624
ATOM   6005  H   CYS   387       6.124 -18.252   2.450
ATOM   6006  CA  CYS   387       4.269 -18.754   1.545
ATOM   6007  HA  CYS   387       3.685 -18.331   0.729
ATOM   6008  CB  CYS   387       4.599 -20.225   1.216
ATOM   6009 2HB  CYS   387       5.264 -20.260   0.348
ATOM   6010 3HB  CYS   387       5.128 -20.659   2.061
ATOM   6011  SG  CYS   387       3.116 -21.191   0.846
ATOM   6012  HG  CYS   387       3.008 -20.859  -0.450
ATOM   6013  C   CYS   387       3.488 -18.565   2.864
ATOM   6014  O   CYS   387       4.030 -18.803   3.944
ATOM   6015  N   VAL   388       2.235 -18.097   2.819
ATOM   6016  H   VAL   388       1.821 -17.955   1.899
ATOM   6017  CA  VAL   388       1.506 -17.559   3.995
ATOM   6018  HA  VAL   388       2.020 -17.890   4.894
ATOM   6019  CB  VAL   388       1.538 -16.008   4.021
ATOM   6020  HB  VAL   388       1.051 -15.680   4.940
ATOM   6021  CG1 VAL   388       2.982 -15.473   4.057
ATOM   6022 1HG1 VAL   388       2.992 -14.392   4.210
ATOM   6023 2HG1 VAL   388       3.552 -15.927   4.867
ATOM   6024 3HG1 VAL   388       3.507 -15.672   3.120
ATOM   6025  CG2 VAL   388       0.795 -15.382   2.825
ATOM   6026 1HG2 VAL   388      -0.262 -15.653   2.816
ATOM   6027 2HG2 VAL   388       0.851 -14.293   2.862
ATOM   6028 3HG2 VAL   388       1.229 -15.695   1.872
ATOM   6029  C   VAL   388       0.067 -18.076   4.119
ATOM   6030  O   VAL   388      -0.531 -18.510   3.142
ATOM   6031  N   LYS   389      -0.510 -18.086   5.329
ATOM   6032  H   LYS   389       0.041 -17.765   6.121
ATOM   6033  CA  LYS   389      -1.857 -18.636   5.594
ATOM   6034  HA  LYS   389      -2.502 -18.420   4.741
ATOM   6035  CB  LYS   389      -1.728 -20.179   5.725
ATOM   6036 2HB  LYS   389      -1.297 -20.578   4.805
ATOM   6037 3HB  LYS   389      -1.031 -20.435   6.527
ATOM   6038  CG  LYS   389      -3.079 -20.881   5.977
ATOM   6039 2HG  LYS   389      -3.457 -20.617   6.967
ATOM   6040 3HG  LYS   389      -3.819 -20.526   5.255
ATOM   6041  CD  LYS   389      -2.947 -22.415   5.870
ATOM   6042 2HD  LYS   389      -2.581 -22.692   4.878
ATOM   6043 3HD  LYS   389      -2.208 -22.789   6.584
ATOM   6044  CE  LYS   389      -4.318 -23.066   6.127
ATOM   6045 2HE  LYS   389      -4.629 -22.842   7.150
ATOM   6046 3HE  LYS   389      -5.042 -22.623   5.435
ATOM   6047  NZ  LYS   389      -4.276 -24.527   5.912
ATOM   6048 1HZ  LYS   389      -5.117 -25.012   6.179
ATOM   6049 2HZ  LYS   389      -4.153 -24.740   4.924
ATOM   6050 3HZ  LYS   389      -3.465 -25.000   6.320
ATOM   6051  C   LYS   389      -2.492 -18.018   6.845
ATOM   6052  O   LYS   389      -1.864 -18.002   7.899
ATOM   6053  N   GLY   390      -3.744 -17.558   6.769
ATOM   6054  H   GLY   390      -4.210 -17.529   5.873
ATOM   6055  CA  GLY   390      -4.476 -17.026   7.929
ATOM   6056 2HA  GLY   390      -4.739 -17.855   8.585
ATOM   6057 3HA  GLY   390      -3.827 -16.358   8.490
ATOM   6058  C   GLY   390      -5.768 -16.265   7.577
ATOM   6059  O   GLY   390      -6.086 -16.129   6.395
ATOM   6060  N   PRO   391      -6.524 -15.775   8.581
ATOM   6061  CD  PRO   391      -6.164 -15.862   9.998
ATOM   6062 2HD  PRO   391      -5.244 -15.317  10.213
ATOM   6063 3HD  PRO   391      -6.054 -16.908  10.287
ATOM   6064  CG  PRO   391      -7.337 -15.247  10.775
ATOM   6065 2HG  PRO   391      -7.162 -14.181  10.936
ATOM   6066 3HG  PRO   391      -7.487 -15.719  11.749
ATOM   6067  CB  PRO   391      -8.529 -15.448   9.837
ATOM   6068 2HB  PRO   391      -8.918 -16.463   9.952
ATOM   6069 3HB  PRO   391      -9.352 -14.761  10.050
ATOM   6070  CA  PRO   391      -7.913 -15.292   8.430
ATOM   6071  HA  PRO   391      -8.445 -15.961   7.754
ATOM   6072  C   PRO   391      -8.066 -13.871   7.839
ATOM   6073  O   PRO   391      -8.955 -13.123   8.226
ATOM   6074  N   MET   392      -7.198 -13.484   6.899
ATOM   6075  H   MET   392      -6.515 -14.168   6.603
ATOM   6076  CA  MET   392      -7.302 -12.235   6.116
ATOM   6077  HA  MET   392      -8.341 -11.904   6.142
ATOM   6078  CB  MET   392      -6.442 -11.103   6.746
ATOM   6079 2HB  MET   392      -5.397 -11.407   6.815
ATOM   6080 3HB  MET   392      -6.453 -10.227   6.096
ATOM   6081  CG  MET   392      -6.965 -10.661   8.131
ATOM   6082 2HG  MET   392      -7.975 -10.270   8.002
ATOM   6083 3HG  MET   392      -7.023 -11.522   8.795
ATOM   6084  SD  MET   392      -5.968  -9.390   8.956
ATOM   6085  CE  MET   392      -4.737 -10.428   9.791
ATOM   6086 1HE  MET   392      -5.237 -11.091  10.499
ATOM   6087 2HE  MET   392      -4.192 -11.020   9.056
ATOM   6088 3HE  MET   392      -4.038  -9.793  10.334
ATOM   6089  C   MET   392      -6.983 -12.467   4.622
ATOM   6090  O   MET   392      -6.613 -11.543   3.900
ATOM   6091  N   LEU   393      -7.097 -13.712   4.148
ATOM   6092  H   LEU   393      -7.471 -14.420   4.761
ATOM   6093  CA  LEU   393      -6.812 -14.109   2.764
ATOM   6094  HA  LEU   393      -5.936 -13.553   2.428
ATOM   6095  CB  LEU   393      -6.501 -15.630   2.742
ATOM   6096 2HB  LEU   393      -6.257 -15.989   3.744
ATOM   6097 3HB  LEU   393      -7.404 -16.175   2.454
ATOM   6098  CG  LEU   393      -5.337 -16.005   1.798
ATOM   6099  HG  LEU   393      -5.494 -15.550   0.818
ATOM   6100  CD1 LEU   393      -3.997 -15.522   2.384
ATOM   6101 1HD1 LEU   393      -3.962 -14.436   2.457
ATOM   6102 2HD1 LEU   393      -3.824 -15.939   3.378
ATOM   6103 3HD1 LEU   393      -3.164 -15.824   1.752
ATOM   6104  CD2 LEU   393      -5.285 -17.532   1.635
ATOM   6105 1HD2 LEU   393      -6.226 -17.913   1.232
ATOM   6106 2HD2 LEU   393      -4.499 -17.833   0.942
ATOM   6107 3HD2 LEU   393      -5.101 -18.035   2.586
ATOM   6108  C   LEU   393      -7.968 -13.755   1.810
ATOM   6109  O   LEU   393      -9.136 -13.823   2.194
ATOM   6110  N   MET   394      -7.657 -13.387   0.568
ATOM   6111  H   MET   394      -6.677 -13.246   0.342
ATOM   6112  CA  MET   394      -8.657 -13.001  -0.438
ATOM   6113  HA  MET   394      -9.219 -12.155  -0.038
ATOM   6114  CB  MET   394      -7.950 -12.521  -1.722
ATOM   6115 2HB  MET   394      -8.707 -12.258  -2.465
ATOM   6116 3HB  MET   394      -7.399 -11.604  -1.511
ATOM   6117  CG  MET   394      -6.987 -13.576  -2.313
ATOM   6118 2HG  MET   394      -6.002 -13.435  -1.869
ATOM   6119 3HG  MET   394      -7.325 -14.577  -2.053
ATOM   6120  SD  MET   394      -6.837 -13.507  -4.114
ATOM   6121  CE  MET   394      -5.522 -14.726  -4.350
ATOM   6122 1HE  MET   394      -5.841 -15.698  -3.975
ATOM   6123 2HE  MET   394      -5.299 -14.798  -5.414
ATOM   6124 3HE  MET   394      -4.625 -14.410  -3.817
ATOM   6125  C   MET   394      -9.681 -14.096  -0.797
ATOM   6126  O   MET   394      -9.369 -15.287  -0.851
ATOM   6127  N   LYS   395     -10.891 -13.677  -1.194
ATOM   6128  H   LYS   395     -11.063 -12.676  -1.176
ATOM   6129  CA  LYS   395     -11.927 -14.523  -1.820
ATOM   6130  HA  LYS   395     -11.834 -15.525  -1.399
ATOM   6131  CB  LYS   395     -13.327 -13.978  -1.438
ATOM   6132 2HB  LYS   395     -13.310 -13.659  -0.393
ATOM   6133 3HB  LYS   395     -13.548 -13.082  -2.021
ATOM   6134  CG  LYS   395     -14.449 -15.033  -1.609
ATOM   6135 2HG  LYS   395     -14.347 -15.559  -2.562
ATOM   6136 3HG  LYS   395     -14.350 -15.788  -0.823
ATOM   6137  CD  LYS   395     -15.847 -14.375  -1.558
ATOM   6138 2HD  LYS   395     -15.915 -13.692  -0.716
ATOM   6139 3HD  LYS   395     -15.993 -13.769  -2.454
ATOM   6140  CE  LYS   395     -16.968 -15.423  -1.440
ATOM   6141 2HE  LYS   395     -16.918 -16.103  -2.293
ATOM   6142 3HE  LYS   395     -16.820 -16.013  -0.530
ATOM   6143  NZ  LYS   395     -18.306 -14.793  -1.397
ATOM   6144 1HZ  LYS   395     -18.587 -14.342  -2.251
ATOM   6145 2HZ  LYS   395     -19.006 -15.516  -1.225
ATOM   6146 3HZ  LYS   395     -18.443 -14.153  -0.617
ATOM   6147  C   LYS   395     -11.695 -14.667  -3.337
ATOM   6148  O   LYS   395     -12.619 -14.520  -4.139
ATOM   6149  N   GLY   396     -10.443 -14.907  -3.730
ATOM   6150  H   GLY   396      -9.751 -15.033  -3.004
ATOM   6151  CA  GLY   396      -9.996 -14.937  -5.126
ATOM   6152 2HA  GLY   396      -8.963 -15.280  -5.161
ATOM   6153 3HA  GLY   396     -10.602 -15.655  -5.679
ATOM   6154  C   GLY   396     -10.072 -13.583  -5.851
ATOM   6155  O   GLY   396     -10.347 -12.537  -5.255
ATOM   6156  N   TYR   397      -9.840 -13.615  -7.165
ATOM   6157  H   TYR   397      -9.657 -14.510  -7.594
ATOM   6158  CA  TYR   397      -9.972 -12.459  -8.058
ATOM   6159  HA  TYR   397      -9.731 -11.559  -7.494
ATOM   6160  CB  TYR   397      -8.950 -12.575  -9.214
ATOM   6161 2HB  TYR   397      -9.126 -13.481  -9.800
ATOM   6162 3HB  TYR   397      -9.048 -11.728  -9.898
ATOM   6163  CG  TYR   397      -7.486 -12.590  -8.751
ATOM   6164  CD1 TYR   397      -6.892 -11.384  -8.347
ATOM   6165  HD1 TYR   397      -7.481 -10.472  -8.362
ATOM   6166  CE1 TYR   397      -5.571 -11.313  -7.908
ATOM   6167  HE1 TYR   397      -5.122 -10.373  -7.595
ATOM   6168  CZ  TYR   397      -4.734 -12.602  -7.857
ATOM   6169  OH  TYR   397      -3.438 -12.589  -7.461
ATOM   6170  HH  TYR   397      -3.209 -11.766  -6.970
ATOM   6171  CE2 TYR   397      -5.442 -13.881  -8.348
ATOM   6172  HE2 TYR   397      -4.909 -14.832  -8.352
ATOM   6173  CD2 TYR   397      -6.774 -13.800  -8.755
ATOM   6174  HD2 TYR   397      -7.275 -14.714  -9.071
ATOM   6175  C   TYR   397     -11.414 -12.308  -8.581
ATOM   6176  O   TYR   397     -12.168 -13.282  -8.656
ATOM   6177  N   VAL   398     -11.825 -11.089  -8.958
ATOM   6178  H   VAL   398     -11.165 -10.321  -8.899
ATOM   6179  CA  VAL   398     -13.179 -10.854  -9.507
ATOM   6180  HA  VAL   398     -13.883 -11.273  -8.789
ATOM   6181  CB  VAL   398     -13.561  -9.359  -9.732
ATOM   6182  HB  VAL   398     -13.719  -9.187 -10.797
ATOM   6183  CG1 VAL   398     -14.884  -9.024  -9.019
ATOM   6184 1HG1 VAL   398     -15.681  -9.701  -9.336
ATOM   6185 2HG1 VAL   398     -14.784  -9.102  -7.936
ATOM   6186 3HG1 VAL   398     -15.205  -8.008  -9.256
ATOM   6187  CG2 VAL   398     -12.492  -8.352  -9.282
ATOM   6188 1HG2 VAL   398     -12.830  -7.327  -9.447
ATOM   6189 2HG2 VAL   398     -12.256  -8.468  -8.223
ATOM   6190 3HG2 VAL   398     -11.581  -8.490  -9.868
ATOM   6191  C   VAL   398     -13.374 -11.608 -10.825
ATOM   6192  O   VAL   398     -12.522 -11.546 -11.707
ATOM   6193  N   ASN   399     -14.522 -12.278 -10.974
ATOM   6194  H   ASN   399     -15.144 -12.308 -10.181
ATOM   6195  CA  ASN   399     -14.956 -12.960 -12.205
ATOM   6196  HA  ASN   399     -15.869 -13.500 -11.950
ATOM   6197  CB  ASN   399     -15.349 -11.870 -13.254
ATOM   6198 2HB  ASN   399     -15.654 -10.947 -12.755
ATOM   6199 3HB  ASN   399     -14.470 -11.628 -13.849
ATOM   6200  CG  ASN   399     -16.471 -12.227 -14.226
ATOM   6201  OD1 ASN   399     -17.501 -11.566 -14.307
ATOM   6202  ND2 ASN   399     -16.296 -13.245 -15.031
ATOM   6203 1HD2 ASN   399     -17.023 -13.493 -15.673
ATOM   6204 2HD2 ASN   399     -15.449 -13.803 -14.940
ATOM   6205  C   ASN   399     -13.980 -14.053 -12.736
ATOM   6206  O   ASN   399     -14.151 -14.503 -13.868
ATOM   6207  N   ASN   400     -12.994 -14.516 -11.953
ATOM   6208  H   ASN   400     -12.845 -14.082 -11.051
ATOM   6209  CA  ASN   400     -12.093 -15.608 -12.343
ATOM   6210  HA  ASN   400     -12.595 -16.224 -13.087
ATOM   6211  CB  ASN   400     -10.846 -15.015 -13.045
ATOM   6212 2HB  ASN   400     -11.158 -14.352 -13.855
ATOM   6213 3HB  ASN   400     -10.256 -14.414 -12.351
ATOM   6214  CG  ASN   400      -9.943 -16.092 -13.634
ATOM   6215  OD1 ASN   400      -9.933 -17.242 -13.226
ATOM   6216  ND2 ASN   400      -9.143 -15.760 -14.618
ATOM   6217 1HD2 ASN   400      -8.580 -16.499 -15.005
ATOM   6218 2HD2 ASN   400      -9.166 -14.837 -15.010
ATOM   6219  C   ASN   400     -11.717 -16.494 -11.130
ATOM   6220  O   ASN   400     -10.907 -16.067 -10.304
ATOM   6221  N   PRO   401     -12.265 -17.723 -11.020
ATOM   6222  CD  PRO   401     -13.295 -18.291 -11.891
ATOM   6223 2HD  PRO   401     -12.934 -18.387 -12.916
ATOM   6224 3HD  PRO   401     -14.186 -17.663 -11.862
ATOM   6225  CG  PRO   401     -13.622 -19.680 -11.323
ATOM   6226 2HG  PRO   401     -13.081 -20.448 -11.879
ATOM   6227 3HG  PRO   401     -14.687 -19.914 -11.385
ATOM   6228  CB  PRO   401     -13.116 -19.622  -9.877
ATOM   6229 2HB  PRO   401     -13.898 -19.213  -9.232
ATOM   6230 3HB  PRO   401     -12.846 -20.609  -9.491
ATOM   6231  CA  PRO   401     -11.925 -18.648  -9.932
ATOM   6232  HA  PRO   401     -11.850 -18.113  -8.985
ATOM   6233  C   PRO   401     -10.605 -19.401 -10.171
ATOM   6234  O   PRO   401      -9.904 -19.733  -9.213
ATOM   6235  N   GLU   402     -10.251 -19.670 -11.431
ATOM   6236  H   GLU   402     -10.802 -19.282 -12.181
ATOM   6237  CA  GLU   402      -9.122 -20.535 -11.794
ATOM   6238  HA  GLU   402      -9.133 -21.406 -11.144
ATOM   6239  CB  GLU   402      -9.275 -21.023 -13.255
ATOM   6240 2HB  GLU   402      -9.421 -20.160 -13.907
ATOM   6241 3HB  GLU   402      -8.345 -21.487 -13.587
ATOM   6242  CG  GLU   402     -10.447 -22.019 -13.443
ATOM   6243 2HG  GLU   402     -11.365 -21.610 -13.000
ATOM   6244 3HG  GLU   402     -10.654 -22.137 -14.512
ATOM   6245  CD  GLU   402     -10.136 -23.404 -12.845
ATOM   6246  OE1 GLU   402      -9.251 -24.091 -13.356
ATOM   6247  OE2 GLU   402     -10.735 -23.747 -11.826
ATOM   6248  C   GLU   402      -7.771 -19.844 -11.566
ATOM   6249  O   GLU   402      -6.819 -20.495 -11.141
ATOM   6250  N   ALA   403      -7.711 -18.513 -11.698
ATOM   6251  H   ALA   403      -8.535 -18.042 -12.054
ATOM   6252  CA  ALA   403      -6.542 -17.692 -11.352
ATOM   6253  HA  ALA   403      -5.693 -18.023 -11.955
ATOM   6254  CB  ALA   403      -6.869 -16.230 -11.716
ATOM   6255 1HB  ALA   403      -7.763 -15.882 -11.193
ATOM   6256 2HB  ALA   403      -6.041 -15.572 -11.443
ATOM   6257 3HB  ALA   403      -7.034 -16.125 -12.788
ATOM   6258  C   ALA   403      -6.107 -17.799  -9.873
ATOM   6259  O   ALA   403      -5.028 -17.337  -9.510
ATOM   6260  N   THR   404      -6.923 -18.411  -9.010
ATOM   6261  H   THR   404      -7.818 -18.735  -9.348
ATOM   6262  CA  THR   404      -6.551 -18.723  -7.621
ATOM   6263  HA  THR   404      -5.891 -17.931  -7.266
ATOM   6264  CB  THR   404      -7.786 -18.759  -6.679
ATOM   6265  HB  THR   404      -8.032 -19.794  -6.439
ATOM   6266  CG2 THR   404      -7.507 -17.998  -5.378
ATOM   6267 1HG2 THR   404      -8.340 -18.095  -4.679
ATOM   6268 2HG2 THR   404      -6.611 -18.389  -4.896
ATOM   6269 3HG2 THR   404      -7.345 -16.936  -5.571
ATOM   6270  OG1 THR   404      -8.937 -18.149  -7.229
ATOM   6271 1HG  THR   404      -9.316 -18.774  -7.874
ATOM   6272  C   THR   404      -5.752 -20.032  -7.491
ATOM   6273  O   THR   404      -5.085 -20.233  -6.481
ATOM   6274  N   LYS   405      -5.789 -20.925  -8.493
ATOM   6275  H   LYS   405      -6.290 -20.665  -9.339
ATOM   6276  CA  LYS   405      -5.203 -22.286  -8.457
ATOM   6277  HA  LYS   405      -5.171 -22.641  -7.423
ATOM   6278  CB  LYS   405      -6.093 -23.250  -9.275
ATOM   6279 2HB  LYS   405      -6.146 -22.897 -10.308
ATOM   6280 3HB  LYS   405      -5.616 -24.233  -9.315
ATOM   6281  CG  LYS   405      -7.516 -23.409  -8.688
ATOM   6282 2HG  LYS   405      -7.488 -24.020  -7.783
ATOM   6283 3HG  LYS   405      -7.923 -22.438  -8.394
ATOM   6284  CD  LYS   405      -8.477 -24.022  -9.723
ATOM   6285 2HD  LYS   405      -9.487 -24.079  -9.307
ATOM   6286 3HD  LYS   405      -8.530 -23.340 -10.569
ATOM   6287  CE  LYS   405      -8.029 -25.401 -10.242
ATOM   6288 2HE  LYS   405      -7.009 -25.312 -10.625
ATOM   6289 3HE  LYS   405      -8.030 -26.120  -9.419
ATOM   6290  NZ  LYS   405      -8.924 -25.839 -11.335
ATOM   6291 1HZ  LYS   405      -9.873 -25.961 -11.015
ATOM   6292 2HZ  LYS   405      -9.027 -25.084 -12.023
ATOM   6293 3HZ  LYS   405      -8.583 -26.645 -11.829
ATOM   6294  C   LYS   405      -3.755 -22.364  -8.957
ATOM   6295  O   LYS   405      -3.101 -23.383  -8.782
ATOM   6296  N   GLU   406      -3.244 -21.288  -9.549
ATOM   6297  H   GLU   406      -3.868 -20.522  -9.744
ATOM   6298  CA  GLU   406      -1.810 -21.081  -9.818
ATOM   6299  HA  GLU   406      -1.349 -22.012 -10.147
ATOM   6300  CB  GLU   406      -1.678 -20.024 -10.945
ATOM   6301 2HB  GLU   406      -2.480 -19.287 -10.849
ATOM   6302 3HB  GLU   406      -0.746 -19.467 -10.841
ATOM   6303  CG  GLU   406      -1.685 -20.664 -12.353
ATOM   6304 2HG  GLU   406      -0.821 -21.333 -12.429
ATOM   6305 3HG  GLU   406      -2.573 -21.287 -12.499
ATOM   6306  CD  GLU   406      -1.610 -19.598 -13.465
ATOM   6307  OE1 GLU   406      -0.907 -19.881 -14.435
ATOM   6308  OE2 GLU   406      -2.259 -18.561 -13.300
ATOM   6309  C   GLU   406      -1.030 -20.622  -8.566
ATOM   6310  O   GLU   406       0.186 -20.442  -8.619
ATOM   6311  N   LEU   407      -1.734 -20.370  -7.455
ATOM   6312  H   LEU   407      -2.698 -20.660  -7.448
ATOM   6313  CA  LEU   407      -1.335 -19.374  -6.459
ATOM   6314  HA  LEU   407      -0.259 -19.210  -6.517
ATOM   6315  CB  LEU   407      -2.072 -18.081  -6.888
ATOM   6316 2HB  LEU   407      -1.856 -17.867  -7.938
ATOM   6317 3HB  LEU   407      -3.151 -18.253  -6.834
ATOM   6318  CG  LEU   407      -1.716 -16.840  -6.051
ATOM   6319  HG  LEU   407      -1.875 -17.061  -5.000
ATOM   6320  CD1 LEU   407      -0.262 -16.394  -6.264
ATOM   6321 1HD1 LEU   407       0.438 -17.159  -5.920
ATOM   6322 2HD1 LEU   407      -0.048 -15.494  -5.683
ATOM   6323 3HD1 LEU   407      -0.052 -16.186  -7.313
ATOM   6324  CD2 LEU   407      -2.650 -15.694  -6.452
ATOM   6325 1HD2 LEU   407      -2.487 -14.818  -5.820
ATOM   6326 2HD2 LEU   407      -3.691 -16.000  -6.347
ATOM   6327 3HD2 LEU   407      -2.488 -15.401  -7.491
ATOM   6328  C   LEU   407      -1.654 -19.781  -5.006
ATOM   6329  O   LEU   407      -0.895 -19.435  -4.099
ATOM   6330  N   ILE   408      -2.746 -20.523  -4.785
ATOM   6331  H   ILE   408      -3.352 -20.740  -5.564
ATOM   6332  CA  ILE   408      -3.075 -21.159  -3.505
ATOM   6333  HA  ILE   408      -2.415 -20.737  -2.754
ATOM   6334  CB  ILE   408      -4.525 -20.805  -3.053
ATOM   6335  HB  ILE   408      -5.216 -21.034  -3.869
ATOM   6336  CG2 ILE   408      -4.953 -21.645  -1.826
ATOM   6337 1HG2 ILE   408      -4.945 -22.711  -2.064
ATOM   6338 2HG2 ILE   408      -4.281 -21.487  -0.980
ATOM   6339 3HG2 ILE   408      -5.970 -21.422  -1.505
ATOM   6340  CG1 ILE   408      -4.613 -19.283  -2.731
ATOM   6341 2HG1 ILE   408      -3.829 -19.013  -2.019
ATOM   6342 3HG1 ILE   408      -4.411 -18.710  -3.639
ATOM   6343  CD1 ILE   408      -5.971 -18.825  -2.155
ATOM   6344 1HD1 ILE   408      -6.807 -19.221  -2.735
ATOM   6345 2HD1 ILE   408      -6.096 -19.151  -1.121
ATOM   6346 3HD1 ILE   408      -6.044 -17.735  -2.160
ATOM   6347  C   ILE   408      -2.768 -22.667  -3.564
ATOM   6348  O   ILE   408      -3.250 -23.375  -4.445
ATOM   6349  N   ASP   409      -1.963 -23.114  -2.599
ATOM   6350  H   ASP   409      -1.679 -22.418  -1.922
ATOM   6351  CA  ASP   409      -1.556 -24.490  -2.276
ATOM   6352  HA  ASP   409      -1.103 -24.952  -3.155
ATOM   6353  CB  ASP   409      -0.476 -24.343  -1.160
ATOM   6354 2HB  ASP   409       0.365 -23.772  -1.559
ATOM   6355 3HB  ASP   409      -0.897 -23.742  -0.355
ATOM   6356  CG  ASP   409       0.102 -25.611  -0.512
ATOM   6357  OD1 ASP   409       0.010 -26.656  -1.152
ATOM   6358  OD2 ASP   409       0.615 -25.458   0.607
ATOM   6359  C   ASP   409      -2.759 -25.356  -1.845
ATOM   6360  O   ASP   409      -3.765 -24.844  -1.355
ATOM   6361  N   GLU   410      -2.656 -26.677  -1.980
ATOM   6362  H   GLU   410      -1.738 -27.051  -2.200
ATOM   6363  CA  GLU   410      -3.730 -27.639  -1.679
ATOM   6364  HA  GLU   410      -4.661 -27.266  -2.107
ATOM   6365  CB  GLU   410      -3.398 -28.968  -2.398
ATOM   6366 2HB  GLU   410      -3.447 -28.783  -3.476
ATOM   6367 3HB  GLU   410      -2.368 -29.264  -2.184
ATOM   6368  CG  GLU   410      -4.351 -30.130  -2.047
ATOM   6369 2HG  GLU   410      -4.103 -30.536  -1.060
ATOM   6370 3HG  GLU   410      -5.385 -29.775  -1.992
ATOM   6371  CD  GLU   410      -4.245 -31.235  -3.109
ATOM   6372  OE1 GLU   410      -5.169 -31.298  -3.925
ATOM   6373  OE2 GLU   410      -3.229 -31.930  -3.076
ATOM   6374  C   GLU   410      -3.997 -27.783  -0.169
ATOM   6375  O   GLU   410      -5.144 -27.968   0.233
ATOM   6376  N   GLU   411      -2.999 -27.550   0.697
ATOM   6377  H   GLU   411      -2.063 -27.420   0.329
ATOM   6378  CA  GLU   411      -3.268 -27.346   2.133
ATOM   6379  HA  GLU   411      -4.000 -28.098   2.435
ATOM   6380  CB  GLU   411      -1.992 -27.578   2.989
ATOM   6381 2HB  GLU   411      -1.423 -28.414   2.577
ATOM   6382 3HB  GLU   411      -1.338 -26.711   2.902
ATOM   6383  CG  GLU   411      -2.306 -27.890   4.483
ATOM   6384 2HG  GLU   411      -3.381 -27.842   4.683
ATOM   6385 3HG  GLU   411      -2.019 -28.922   4.706
ATOM   6386  CD  GLU   411      -1.568 -26.965   5.467
ATOM   6387  OE1 GLU   411      -0.338 -26.996   5.458
ATOM   6388  OE2 GLU   411      -2.244 -26.211   6.180
ATOM   6389  C   GLU   411      -3.900 -25.964   2.414
ATOM   6390  O   GLU   411      -4.324 -25.693   3.535
ATOM   6391  N   GLY   412      -3.986 -25.056   1.437
ATOM   6392  H   GLY   412      -3.741 -25.351   0.494
ATOM   6393  CA  GLY   412      -4.597 -23.729   1.577
ATOM   6394 2HA  GLY   412      -4.964 -23.427   0.595
ATOM   6395 3HA  GLY   412      -5.454 -23.783   2.248
ATOM   6396  C   GLY   412      -3.648 -22.632   2.072
ATOM   6397  O   GLY   412      -4.055 -21.795   2.881
ATOM   6398  N   TRP   413      -2.385 -22.638   1.632
ATOM   6399  H   TRP   413      -2.131 -23.360   0.971
ATOM   6400  CA  TRP   413      -1.459 -21.499   1.762
ATOM   6401  HA  TRP   413      -1.782 -20.856   2.579
ATOM   6402  CB  TRP   413      -0.015 -21.964   2.059
ATOM   6403 2HB  TRP   413       0.370 -22.542   1.216
ATOM   6404 3HB  TRP   413       0.617 -21.077   2.127
ATOM   6405  CG  TRP   413       0.225 -22.758   3.304
ATOM   6406  CD1 TRP   413      -0.104 -24.057   3.468
ATOM   6407  HD1 TRP   413      -0.589 -24.675   2.716
ATOM   6408  NE1 TRP   413       0.291 -24.474   4.719
ATOM   6409  HE1 TRP   413       0.093 -25.418   5.077
ATOM   6410  CE2 TRP   413       0.931 -23.486   5.423
ATOM   6411  CZ2 TRP   413       1.537 -23.446   6.683
ATOM   6412  HZ2 TRP   413       1.534 -24.332   7.317
ATOM   6413  CH2 TRP   413       2.176 -22.273   7.085
ATOM   6414  HH2 TRP   413       2.677 -22.232   8.048
ATOM   6415  CZ3 TRP   413       2.197 -21.168   6.234
ATOM   6416  HZ3 TRP   413       2.712 -20.262   6.542
ATOM   6417  CE3 TRP   413       1.591 -21.216   4.979
ATOM   6418  HE3 TRP   413       1.640 -20.361   4.316
ATOM   6419  CD2 TRP   413       0.924 -22.375   4.530
ATOM   6420  C   TRP   413      -1.449 -20.655   0.481
ATOM   6421  O   TRP   413      -1.632 -21.179  -0.607
ATOM   6422  N   LEU   414      -1.172 -19.358   0.580
ATOM   6423  H   LEU   414      -0.967 -18.992   1.500
ATOM   6424  CA  LEU   414      -0.899 -18.469  -0.551
ATOM   6425  HA  LEU   414      -1.385 -18.847  -1.452
ATOM   6426  CB  LEU   414      -1.486 -17.082  -0.193
ATOM   6427 2HB  LEU   414      -2.533 -17.198   0.081
ATOM   6428 3HB  LEU   414      -0.975 -16.706   0.696
ATOM   6429  CG  LEU   414      -1.382 -16.033  -1.324
ATOM   6430  HG  LEU   414      -0.386 -16.057  -1.763
ATOM   6431  CD1 LEU   414      -2.436 -16.306  -2.404
ATOM   6432 1HD1 LEU   414      -2.289 -17.295  -2.841
ATOM   6433 2HD1 LEU   414      -3.450 -16.255  -2.005
ATOM   6434 3HD1 LEU   414      -2.348 -15.575  -3.211
ATOM   6435  CD2 LEU   414      -1.626 -14.625  -0.761
ATOM   6436 1HD2 LEU   414      -2.627 -14.524  -0.339
ATOM   6437 2HD2 LEU   414      -0.894 -14.385   0.012
ATOM   6438 3HD2 LEU   414      -1.516 -13.881  -1.554
ATOM   6439  C   LEU   414       0.615 -18.400  -0.798
ATOM   6440  O   LEU   414       1.354 -18.015   0.111
ATOM   6441  N   HID   415       1.070 -18.719  -2.008
ATOM   6442  H   HID   415       0.396 -18.977  -2.725
ATOM   6443  CA  HID   415       2.417 -18.364  -2.464
ATOM   6444  HA  HID   415       3.142 -18.531  -1.666
ATOM   6445  CB  HID   415       2.811 -19.234  -3.676
ATOM   6446 2HB  HID   415       2.037 -19.187  -4.448
ATOM   6447 3HB  HID   415       3.721 -18.834  -4.131
ATOM   6448  CG  HID   415       3.067 -20.679  -3.333
ATOM   6449  ND1 HID   415       4.289 -21.309  -3.387
ATOM   6450  HD1 HID   415       5.179 -20.887  -3.694
ATOM   6451  CE1 HID   415       4.104 -22.593  -3.056
ATOM   6452  HE1 HID   415       4.878 -23.345  -3.036
ATOM   6453  NE2 HID   415       2.816 -22.837  -2.785
ATOM   6454  CD2 HID   415       2.143 -21.621  -2.963
ATOM   6455  HD2 HID   415       1.080 -21.457  -2.846
ATOM   6456  C   HID   415       2.439 -16.879  -2.840
ATOM   6457  O   HID   415       1.532 -16.416  -3.527
ATOM   6458  N   THR   416       3.450 -16.122  -2.408
ATOM   6459  H   THR   416       4.170 -16.522  -1.810
ATOM   6460  CA  THR   416       3.510 -14.672  -2.687
ATOM   6461  HA  THR   416       2.505 -14.301  -2.888
ATOM   6462  CB  THR   416       4.034 -13.892  -1.468
ATOM   6463  HB  THR   416       3.940 -12.825  -1.670
ATOM   6464  CG2 THR   416       3.275 -14.232  -0.171
ATOM   6465 1HG2 THR   416       3.480 -15.254   0.157
ATOM   6466 2HG2 THR   416       3.564 -13.560   0.638
ATOM   6467 3HG2 THR   416       2.197 -14.136  -0.314
ATOM   6468  OG1 THR   416       5.388 -14.190  -1.249
ATOM   6469 1HG  THR   416       5.712 -13.494  -0.657
ATOM   6470  C   THR   416       4.349 -14.323  -3.917
ATOM   6471  O   THR   416       4.157 -13.269  -4.519
ATOM   6472  N   GLY   417       5.276 -15.206  -4.303
ATOM   6473  H   GLY   417       5.384 -16.039  -3.741
ATOM   6474  CA  GLY   417       6.275 -14.946  -5.341
ATOM   6475 2HA  GLY   417       6.678 -15.898  -5.685
ATOM   6476 3HA  GLY   417       5.796 -14.444  -6.182
ATOM   6477  C   GLY   417       7.456 -14.082  -4.877
ATOM   6478  O   GLY   417       8.327 -13.780  -5.697
ATOM   6479  N   ASP   418       7.513 -13.710  -3.595
ATOM   6480  H   ASP   418       6.754 -13.982  -2.982
ATOM   6481  CA  ASP   418       8.680 -13.085  -2.967
ATOM   6482  HA  ASP   418       9.188 -12.471  -3.703
ATOM   6483  CB  ASP   418       8.261 -12.119  -1.838
ATOM   6484 2HB  ASP   418       7.709 -12.661  -1.067
ATOM   6485 3HB  ASP   418       9.152 -11.719  -1.347
ATOM   6486  CG  ASP   418       7.432 -10.933  -2.348
ATOM   6487  OD1 ASP   418       8.006 -10.105  -3.057
ATOM   6488  OD2 ASP   418       6.264 -10.888  -1.963
ATOM   6489  C   ASP   418       9.677 -14.145  -2.460
ATOM   6490  O   ASP   418       9.324 -15.296  -2.194
ATOM   6491  N   ILE   419      10.937 -13.739  -2.315
ATOM   6492  H   ILE   419      11.130 -12.767  -2.534
ATOM   6493  CA  ILE   419      12.048 -14.510  -1.752
ATOM   6494  HA  ILE   419      11.740 -15.547  -1.639
ATOM   6495  CB  ILE   419      13.291 -14.455  -2.686
ATOM   6496  HB  ILE   419      13.576 -13.405  -2.805
ATOM   6497  CG2 ILE   419      14.504 -15.188  -2.060
ATOM   6498 1HG2 ILE   419      14.248 -16.211  -1.770
ATOM   6499 2HG2 ILE   419      15.338 -15.236  -2.764
ATOM   6500 3HG2 ILE   419      14.863 -14.671  -1.168
ATOM   6501  CG1 ILE   419      12.994 -15.004  -4.108
ATOM   6502 2HG1 ILE   419      12.203 -14.412  -4.566
ATOM   6503 3HG1 ILE   419      13.872 -14.857  -4.740
ATOM   6504  CD1 ILE   419      12.593 -16.494  -4.148
ATOM   6505 1HD1 ILE   419      11.669 -16.679  -3.596
ATOM   6506 2HD1 ILE   419      12.425 -16.812  -5.177
ATOM   6507 3HD1 ILE   419      13.372 -17.137  -3.734
ATOM   6508  C   ILE   419      12.379 -13.952  -0.370
ATOM   6509  O   ILE   419      12.591 -12.746  -0.214
ATOM   6510  N   GLY   420      12.475 -14.826   0.630
ATOM   6511  H   GLY   420      12.301 -15.806   0.429
ATOM   6512  CA  GLY   420      12.681 -14.425   2.022
ATOM   6513 2HA  GLY   420      13.291 -13.522   2.059
ATOM   6514 3HA  GLY   420      11.717 -14.191   2.475
ATOM   6515  C   GLY   420      13.365 -15.487   2.873
ATOM   6516  O   GLY   420      13.673 -16.577   2.396
ATOM   6517  N   TYR   421      13.636 -15.141   4.130
ATOM   6518  H   TYR   421      13.337 -14.214   4.428
ATOM   6519  CA  TYR   421      14.193 -16.011   5.170
ATOM   6520  HA  TYR   421      13.825 -17.024   5.008
ATOM   6521  CB  TYR   421      15.737 -16.069   5.072
ATOM   6522 2HB  TYR   421      16.129 -16.806   5.776
ATOM   6523 3HB  TYR   421      16.040 -16.404   4.081
ATOM   6524  CG  TYR   421      16.490 -14.765   5.342
ATOM   6525  CD1 TYR   421      16.615 -13.824   4.307
ATOM   6526  HD1 TYR   421      16.133 -14.024   3.352
ATOM   6527  CE1 TYR   421      17.323 -12.634   4.467
ATOM   6528  HE1 TYR   421      17.389 -11.914   3.658
ATOM   6529  CZ  TYR   421      17.990 -12.350   5.829
ATOM   6530  OH  TYR   421      18.696 -11.213   6.060
ATOM   6531  HH  TYR   421      18.645 -10.606   5.320
ATOM   6532  CE2 TYR   421      17.809 -13.430   6.912
ATOM   6533  HE2 TYR   421      18.248 -13.291   7.896
ATOM   6534  CD2 TYR   421      17.071 -14.572   6.604
ATOM   6535  HD2 TYR   421      16.948 -15.337   7.368
ATOM   6536  C   TYR   421      13.723 -15.564   6.563
ATOM   6537  O   TYR   421      13.161 -14.481   6.728
ATOM   6538  N   TYR   422      13.937 -16.390   7.587
ATOM   6539  H   TYR   422      14.420 -17.263   7.427
ATOM   6540  CA  TYR   422      13.545 -16.078   8.967
ATOM   6541  HA  TYR   422      13.458 -14.996   9.068
ATOM   6542  CB  TYR   422      12.148 -16.666   9.268
ATOM   6543 2HB  TYR   422      11.746 -16.255  10.198
ATOM   6544 3HB  TYR   422      11.441 -16.403   8.480
ATOM   6545  CG  TYR   422      12.125 -18.186   9.406
ATOM   6546  CD1 TYR   422      12.029 -18.959   8.242
ATOM   6547  HD1 TYR   422      11.994 -18.460   7.279
ATOM   6548  CE1 TYR   422      11.972 -20.348   8.278
ATOM   6549  HE1 TYR   422      11.899 -20.931   7.364
ATOM   6550  CZ  TYR   422      12.007 -21.054   9.648
ATOM   6551  OH  TYR   422      11.952 -22.402   9.761
ATOM   6552  HH  TYR   422      11.919 -22.817   8.880
ATOM   6553  CE2 TYR   422      12.125 -20.139  10.879
ATOM   6554  HE2 TYR   422      12.162 -20.574  11.875
ATOM   6555  CD2 TYR   422      12.176 -18.760  10.686
ATOM   6556  HD2 TYR   422      12.252 -18.118  11.560
ATOM   6557  C   TYR   422      14.598 -16.505   9.996
ATOM   6558  O   TYR   422      15.614 -17.108   9.655
ATOM   6559  N   ASP   423      14.367 -16.123  11.247
ATOM   6560  H   ASP   423      13.528 -15.577  11.402
ATOM   6561  CA  ASP   423      15.315 -16.164  12.363
ATOM   6562  HA  ASP   423      16.287 -16.520  12.015
ATOM   6563  CB  ASP   423      15.464 -14.697  12.811
ATOM   6564 2HB  ASP   423      15.987 -14.124  12.042
ATOM   6565 3HB  ASP   423      14.468 -14.259  12.909
ATOM   6566  CG  ASP   423      16.180 -14.488  14.137
ATOM   6567  OD1 ASP   423      15.601 -13.757  14.936
ATOM   6568  OD2 ASP   423      17.251 -15.057  14.315
ATOM   6569  C   ASP   423      14.857 -17.109  13.494
ATOM   6570  O   ASP   423      13.680 -17.464  13.592
ATOM   6571  N   GLU   424      15.761 -17.499  14.393
ATOM   6572  H   GLU   424      16.696 -17.097  14.341
ATOM   6573  CA  GLU   424      15.439 -18.370  15.534
ATOM   6574  HA  GLU   424      14.784 -19.168  15.182
ATOM   6575  CB  GLU   424      16.717 -19.043  16.082
ATOM   6576 2HB  GLU   424      17.524 -18.315  16.194
ATOM   6577 3HB  GLU   424      16.511 -19.445  17.077
ATOM   6578  CG  GLU   424      17.125 -20.191  15.138
ATOM   6579 2HG  GLU   424      16.273 -20.865  15.013
ATOM   6580 3HG  GLU   424      17.361 -19.797  14.144
ATOM   6581  CD  GLU   424      18.297 -21.016  15.671
ATOM   6582  OE1 GLU   424      19.296 -21.054  14.951
ATOM   6583  OE2 GLU   424      18.092 -21.602  16.733
ATOM   6584  C   GLU   424      14.652 -17.641  16.633
ATOM   6585  O   GLU   424      13.755 -18.239  17.236
ATOM   6586  N   GLU   425      14.855 -16.327  16.783
ATOM   6587  H   GLU   425      15.618 -15.902  16.263
ATOM   6588  CA  GLU   425      13.962 -15.413  17.525
ATOM   6589  HA  GLU   425      13.526 -15.971  18.353
ATOM   6590  CB  GLU   425      14.751 -14.245  18.161
ATOM   6591 2HB  GLU   425      15.157 -13.596  17.388
ATOM   6592 3HB  GLU   425      14.066 -13.624  18.745
ATOM   6593  CG  GLU   425      15.890 -14.737  19.078
ATOM   6594 2HG  GLU   425      15.491 -15.399  19.855
ATOM   6595 3HG  GLU   425      16.618 -15.322  18.508
ATOM   6596  CD  GLU   425      16.610 -13.544  19.714
ATOM   6597  OE1 GLU   425      17.352 -12.909  18.956
ATOM   6598  OE2 GLU   425      16.356 -13.313  20.893
ATOM   6599  C   GLU   425      12.771 -14.926  16.666
ATOM   6600  O   GLU   425      11.969 -14.092  17.089
ATOM   6601  N   LYS   426      12.600 -15.521  15.476
ATOM   6602  H   LYS   426      13.318 -16.184  15.204
ATOM   6603  CA  LYS   426      11.385 -15.512  14.637
ATOM   6604  HA  LYS   426      11.639 -16.092  13.749
ATOM   6605  CB  LYS   426      10.240 -16.301  15.329
ATOM   6606 2HB  LYS   426       9.893 -15.763  16.215
ATOM   6607 3HB  LYS   426       9.385 -16.384  14.656
ATOM   6608  CG  LYS   426      10.746 -17.711  15.716
ATOM   6609 2HG  LYS   426      11.135 -18.219  14.830
ATOM   6610 3HG  LYS   426      11.574 -17.593  16.405
ATOM   6611  CD  LYS   426       9.718 -18.613  16.420
ATOM   6612 2HD  LYS   426       9.379 -18.146  17.349
ATOM   6613 3HD  LYS   426       8.834 -18.729  15.787
ATOM   6614  CE  LYS   426      10.343 -20.005  16.700
ATOM   6615 2HE  LYS   426       9.593 -20.635  17.188
ATOM   6616 3HE  LYS   426      10.583 -20.467  15.737
ATOM   6617  NZ  LYS   426      11.577 -19.941  17.536
ATOM   6618 1HZ  LYS   426      12.012 -20.850  17.624
ATOM   6619 2HZ  LYS   426      12.282 -19.322  17.128
ATOM   6620 3HZ  LYS   426      11.390 -19.576  18.458
ATOM   6621  C   LYS   426      11.012 -14.155  14.044
ATOM   6622  O   LYS   426       9.880 -13.951  13.606
ATOM   6623  N   HID   427      11.999 -13.263  13.948
ATOM   6624  H   HID   427      12.889 -13.528  14.343
ATOM   6625  CA  HID   427      11.998 -12.170  12.975
ATOM   6626  HA  HID   427      11.095 -11.576  13.108
ATOM   6627  CB  HID   427      13.224 -11.249  13.204
ATOM   6628 2HB  HID   427      14.146 -11.802  13.007
ATOM   6629 3HB  HID   427      13.206 -10.427  12.484
ATOM   6630  CG  HID   427      13.329 -10.656  14.594
ATOM   6631  ND1 HID   427      13.109  -9.342  14.960
ATOM   6632  HD1 HID   427      12.874  -8.570  14.353
ATOM   6633  CE1 HID   427      13.361  -9.221  16.277
ATOM   6634  HE1 HID   427      13.287  -8.300  16.848
ATOM   6635  NE2 HID   427      13.724 -10.409  16.789
ATOM   6636  CD2 HID   427      13.715 -11.316  15.729
ATOM   6637  HD2 HID   427      13.955 -12.363  15.805
ATOM   6638  C   HID   427      11.991 -12.746  11.542
ATOM   6639  O   HID   427      12.484 -13.851  11.298
ATOM   6640  N   PHE   428      11.432 -12.003  10.591
ATOM   6641  H   PHE   428      11.003 -11.124  10.862
ATOM   6642  CA  PHE   428      11.306 -12.385   9.182
ATOM   6643  HA  PHE   428      11.808 -13.339   9.015
ATOM   6644  CB  PHE   428       9.810 -12.555   8.841
ATOM   6645 2HB  PHE   428       9.201 -12.649   9.745
ATOM   6646 3HB  PHE   428       9.437 -11.684   8.300
ATOM   6647  CG  PHE   428       9.494 -13.780   7.983
ATOM   6648  CD1 PHE   428       8.989 -14.940   8.579
ATOM   6649  HD1 PHE   428       8.860 -14.979   9.658
ATOM   6650  CE1 PHE   428       8.642 -16.043   7.801
ATOM   6651  HE1 PHE   428       8.247 -16.940   8.272
ATOM   6652  CZ  PHE   428       8.792 -15.993   6.416
ATOM   6653  HZ  PHE   428       8.509 -16.846   5.804
ATOM   6654  CE2 PHE   428       9.303 -14.845   5.816
ATOM   6655  HE2 PHE   428       9.423 -14.800   4.735
ATOM   6656  CD2 PHE   428       9.649 -13.742   6.596
ATOM   6657  HD2 PHE   428      10.030 -12.845   6.112
ATOM   6658  C   PHE   428      11.967 -11.337   8.279
ATOM   6659  O   PHE   428      11.977 -10.149   8.606
ATOM   6660  N   PHE   429      12.492 -11.772   7.136
ATOM   6661  H   PHE   429      12.460 -12.768   6.938
ATOM   6662  CA  PHE   429      13.232 -10.954   6.178
ATOM   6663  HA  PHE   429      13.065  -9.894   6.374
ATOM   6664  CB  PHE   429      14.744 -11.256   6.309
ATOM   6665 2HB  PHE   429      14.932 -12.316   6.130
ATOM   6666 3HB  PHE   429      15.308 -10.698   5.558
ATOM   6667  CG  PHE   429      15.368 -10.933   7.669
ATOM   6668  CD1 PHE   429      15.255 -11.834   8.734
ATOM   6669  HD1 PHE   429      14.705 -12.763   8.598
ATOM   6670  CE1 PHE   429      15.838 -11.552   9.967
ATOM   6671  HE1 PHE   429      15.735 -12.253  10.789
ATOM   6672  CZ  PHE   429      16.565 -10.374  10.141
ATOM   6673  HZ  PHE   429      17.028 -10.153  11.099
ATOM   6674  CE2 PHE   429      16.702  -9.484   9.082
ATOM   6675  HE2 PHE   429      17.273  -8.566   9.213
ATOM   6676  CD2 PHE   429      16.103  -9.762   7.851
ATOM   6677  HD2 PHE   429      16.213  -9.055   7.031
ATOM   6678  C   PHE   429      12.776 -11.267   4.747
ATOM   6679  O   PHE   429      12.712 -12.433   4.358
ATOM   6680  N   ILE   430      12.516 -10.229   3.955
ATOM   6681  H   ILE   430      12.588  -9.303   4.354
ATOM   6682  CA  ILE   430      12.248 -10.296   2.508
ATOM   6683  HA  ILE   430      12.114 -11.334   2.206
ATOM   6684  CB  ILE   430      10.941  -9.519   2.175
ATOM   6685  HB  ILE   430      11.112  -8.464   2.406
ATOM   6686  CG2 ILE   430      10.589  -9.614   0.672
ATOM   6687 1HG2 ILE   430      10.587 -10.648   0.318
ATOM   6688 2HG2 ILE   430       9.600  -9.196   0.469
ATOM   6689 3HG2 ILE   430      11.297  -9.055   0.055
ATOM   6690  CG1 ILE   430       9.734  -9.982   3.042
ATOM   6691 2HG1 ILE   430       9.939  -9.818   4.101
ATOM   6692 3HG1 ILE   430       8.880  -9.342   2.818
ATOM   6693  CD1 ILE   430       9.322 -11.454   2.837
ATOM   6694 1HD1 ILE   430       9.009 -11.640   1.807
ATOM   6695 2HD1 ILE   430      10.136 -12.139   3.079
ATOM   6696 3HD1 ILE   430       8.479 -11.707   3.483
ATOM   6697  C   ILE   430      13.468  -9.750   1.750
ATOM   6698  O   ILE   430      14.192  -8.912   2.287
ATOM   6699  N   VAL   431      13.713 -10.230   0.526
ATOM   6700  H   VAL   431      13.080 -10.936   0.160
ATOM   6701  CA  VAL   431      14.883  -9.855  -0.289
ATOM   6702  HA  VAL   431      15.452  -9.096   0.248
ATOM   6703  CB  VAL   431      15.834 -11.065  -0.509
ATOM   6704  HB  VAL   431      15.384 -11.766  -1.216
ATOM   6705  CG1 VAL   431      17.187 -10.594  -1.075
ATOM   6706 1HG1 VAL   431      17.667  -9.877  -0.405
ATOM   6707 2HG1 VAL   431      17.870 -11.432  -1.214
ATOM   6708 3HG1 VAL   431      17.059 -10.105  -2.043
ATOM   6709  CG2 VAL   431      16.113 -11.837   0.800
ATOM   6710 1HG2 VAL   431      16.853 -12.624   0.646
ATOM   6711 2HG2 VAL   431      16.479 -11.161   1.575
ATOM   6712 3HG2 VAL   431      15.205 -12.315   1.174
ATOM   6713  C   VAL   431      14.473  -9.205  -1.615
ATOM   6714  O   VAL   431      14.786  -8.044  -1.842
ATOM   6715  N   ASP   432      13.785  -9.950  -2.481
ATOM   6716  H   ASP   432      13.501 -10.871  -2.176
ATOM   6717  CA  ASP   432      13.206  -9.510  -3.762
ATOM   6718  HA  ASP   432      12.667  -8.574  -3.609
ATOM   6719  CB  ASP   432      14.329  -9.273  -4.807
ATOM   6720 2HB  ASP   432      15.162  -8.733  -4.354
ATOM   6721 3HB  ASP   432      14.740 -10.231  -5.139
ATOM   6722  CG  ASP   432      13.881  -8.472  -6.042
ATOM   6723  OD1 ASP   432      12.679  -8.223  -6.218
ATOM   6724  OD2 ASP   432      14.736  -8.223  -6.869
ATOM   6725  C   ASP   432      12.199 -10.595  -4.213
ATOM   6726  O   ASP   432      11.681 -11.315  -3.364
ATOM   6727  N   ARG   433      11.914 -10.758  -5.511
ATOM   6728  H   ARG   433      12.344 -10.107  -6.155
ATOM   6729  CA  ARG   433      10.928 -11.703  -6.055
ATOM   6730  HA  ARG   433      10.417 -12.190  -5.229
ATOM   6731  CB  ARG   433       9.866 -10.929  -6.867
ATOM   6732 2HB  ARG   433      10.361 -10.396  -7.681
ATOM   6733 3HB  ARG   433       9.175 -11.626  -7.349
ATOM   6734  CG  ARG   433       9.049  -9.959  -5.975
ATOM   6735 2HG  ARG   433       8.115 -10.442  -5.680
ATOM   6736 3HG  ARG   433       9.576  -9.735  -5.045
ATOM   6737  CD  ARG   433       8.749  -8.625  -6.683
ATOM   6738 2HD  ARG   433       8.242  -8.831  -7.626
ATOM   6739 3HD  ARG   433       8.090  -8.038  -6.042
ATOM   6740  NE  ARG   433       9.990  -7.869  -6.921
ATOM   6741  HE  ARG   433      10.903  -8.136  -6.363
ATOM   6742  CZ  ARG   433      10.277  -6.896  -7.905
ATOM   6743  NH1 ARG   433       9.280  -6.417  -8.772
ATOM   6744 1HH1 ARG   433       8.280  -6.791  -8.617
ATOM   6745 2HH1 ARG   433       9.572  -5.625  -9.472
ATOM   6746  NH2 ARG   433      11.576  -6.385  -8.018
ATOM   6747 1HH2 ARG   433      12.322  -6.856  -7.348
ATOM   6748 2HH2 ARG   433      11.813  -5.756  -8.865
ATOM   6749  C   ARG   433      11.564 -12.820  -6.871
ATOM   6750  O   ARG   433      12.591 -12.633  -7.523
ATOM   6751  N   LEU   434      10.879 -13.960  -6.927
ATOM   6752  H   LEU   434      10.043 -14.019  -6.349
ATOM   6753  CA  LEU   434      11.256 -15.150  -7.699
ATOM   6754  HA  LEU   434      12.187 -15.549  -7.292
ATOM   6755  CB  LEU   434      10.117 -16.184  -7.487
ATOM   6756 2HB  LEU   434       9.995 -16.372  -6.416
ATOM   6757 3HB  LEU   434       9.172 -15.748  -7.820
ATOM   6758  CG  LEU   434      10.322 -17.538  -8.212
ATOM   6759  HG  LEU   434      10.448 -17.364  -9.283
ATOM   6760  CD1 LEU   434      11.547 -18.290  -7.678
ATOM   6761 1HD1 LEU   434      12.470 -17.739  -7.852
ATOM   6762 2HD1 LEU   434      11.453 -18.474  -6.606
ATOM   6763 3HD1 LEU   434      11.649 -19.263  -8.164
ATOM   6764  CD2 LEU   434       9.080 -18.419  -8.019
ATOM   6765 1HD2 LEU   434       9.197 -19.380  -8.525
ATOM   6766 2HD2 LEU   434       8.908 -18.635  -6.960
ATOM   6767 3HD2 LEU   434       8.182 -17.942  -8.411
ATOM   6768  C   LEU   434      11.486 -14.829  -9.190
ATOM   6769  O   LEU   434      12.373 -15.393  -9.827
ATOM   6770  N   LYS   435      10.729 -13.867  -9.740
ATOM   6771  H   LYS   435      10.049 -13.432  -9.136
ATOM   6772  CA  LYS   435      10.871 -13.383 -11.129
ATOM   6773  HA  LYS   435      11.271 -14.215 -11.713
ATOM   6774  CB  LYS   435       9.486 -13.049 -11.740
ATOM   6775 2HB  LYS   435       9.611 -12.861 -12.810
ATOM   6776 3HB  LYS   435       8.840 -13.927 -11.661
ATOM   6777  CG  LYS   435       8.804 -11.825 -11.079
ATOM   6778 2HG  LYS   435       8.560 -12.050 -10.037
ATOM   6779 3HG  LYS   435       9.503 -10.986 -11.054
ATOM   6780  CD  LYS   435       7.527 -11.372 -11.830
ATOM   6781 2HD  LYS   435       7.174 -10.442 -11.375
ATOM   6782 3HD  LYS   435       7.778 -11.130 -12.867
ATOM   6783  CE  LYS   435       6.404 -12.433 -11.782
ATOM   6784 2HE  LYS   435       6.728 -13.315 -12.343
ATOM   6785 3HE  LYS   435       6.263 -12.736 -10.739
ATOM   6786  NZ  LYS   435       5.122 -11.913 -12.330
ATOM   6787 1HZ  LYS   435       4.813 -11.096 -11.813
ATOM   6788 2HZ  LYS   435       5.202 -11.661 -13.310
ATOM   6789 3HZ  LYS   435       4.398 -12.616 -12.268
ATOM   6790  C   LYS   435      11.916 -12.269 -11.337
ATOM   6791  O   LYS   435      12.062 -11.804 -12.465
ATOM   6792  N   SER   436      12.627 -11.843 -10.290
ATOM   6793  H   SER   436      12.431 -12.220  -9.372
ATOM   6794  CA  SER   436      13.741 -10.880 -10.375
ATOM   6795  HA  SER   436      13.615 -10.240 -11.248
ATOM   6796  CB  SER   436      13.782  -9.974  -9.130
ATOM   6797 2HB  SER   436      14.126 -10.556  -8.273
ATOM   6798 3HB  SER   436      14.500  -9.172  -9.306
ATOM   6799  OG  SER   436      12.528  -9.404  -8.810
ATOM   6800  HG  SER   436      12.716  -8.843  -8.033
ATOM   6801  C   SER   436      15.112 -11.558 -10.481
ATOM   6802  O   SER   436      16.035 -10.973 -11.040
ATOM   6803  N   LEU   437      15.234 -12.780  -9.944
ATOM   6804  H   LEU   437      14.408 -13.190  -9.535
ATOM   6805  CA  LEU   437      16.493 -13.515  -9.771
ATOM   6806  HA  LEU   437      17.097 -12.979  -9.040
ATOM   6807  CB  LEU   437      16.197 -14.939  -9.231
ATOM   6808 2HB  LEU   437      15.556 -15.465  -9.943
ATOM   6809 3HB  LEU   437      17.134 -15.495  -9.205
ATOM   6810  CG  LEU   437      15.547 -14.994  -7.825
ATOM   6811  HG  LEU   437      14.585 -14.482  -7.847
ATOM   6812  CD1 LEU   437      15.304 -16.456  -7.422
ATOM   6813 1HD1 LEU   437      16.242 -17.000  -7.307
ATOM   6814 2HD1 LEU   437      14.767 -16.516  -6.473
ATOM   6815 3HD1 LEU   437      14.705 -16.971  -8.176
ATOM   6816  CD2 LEU   437      16.437 -14.340  -6.757
ATOM   6817 1HD2 LEU   437      16.473 -13.262  -6.900
ATOM   6818 2HD2 LEU   437      16.043 -14.515  -5.755
ATOM   6819 3HD2 LEU   437      17.457 -14.730  -6.787
ATOM   6820  C   LEU   437      17.333 -13.621 -11.058
ATOM   6821  O   LEU   437      16.807 -13.878 -12.143
ATOM   6822  N   ILE   438      18.650 -13.468 -10.900
ATOM   6823  H   ILE   438      18.978 -13.217  -9.974
ATOM   6824  CA  ILE   438      19.645 -13.437 -11.976
ATOM   6825  HA  ILE   438      19.111 -13.331 -12.914
ATOM   6826  CB  ILE   438      20.571 -12.196 -11.837
ATOM   6827  HB  ILE   438      21.125 -12.277 -10.899
ATOM   6828  CG2 ILE   438      21.593 -12.170 -13.002
ATOM   6829 1HG2 ILE   438      22.245 -13.047 -12.987
ATOM   6830 2HG2 ILE   438      21.088 -12.159 -13.969
ATOM   6831 3HG2 ILE   438      22.247 -11.300 -12.954
ATOM   6832  CG1 ILE   438      19.727 -10.889 -11.790
ATOM   6833 2HG1 ILE   438      19.146 -10.789 -12.708
ATOM   6834 3HG1 ILE   438      18.997 -10.942 -10.980
ATOM   6835  CD1 ILE   438      20.562  -9.616 -11.554
ATOM   6836 1HD1 ILE   438      21.202  -9.389 -12.405
ATOM   6837 2HD1 ILE   438      19.908  -8.755 -11.407
ATOM   6838 3HD1 ILE   438      21.190  -9.712 -10.664
ATOM   6839  C   ILE   438      20.431 -14.753 -12.002
ATOM   6840  O   ILE   438      21.131 -15.088 -11.043
ATOM   6841  N   LYS   439      20.322 -15.513 -13.094
ATOM   6842  H   LYS   439      19.796 -15.105 -13.870
ATOM   6843  CA  LYS   439      20.737 -16.928 -13.205
ATOM   6844  HA  LYS   439      20.599 -17.391 -12.228
ATOM   6845  CB  LYS   439      19.795 -17.655 -14.194
ATOM   6846 2HB  LYS   439      19.817 -17.166 -15.171
ATOM   6847 3HB  LYS   439      20.148 -18.678 -14.348
ATOM   6848  CG  LYS   439      18.354 -17.704 -13.650
ATOM   6849 2HG  LYS   439      18.363 -18.129 -12.645
ATOM   6850 3HG  LYS   439      17.937 -16.698 -13.562
ATOM   6851  CD  LYS   439      17.452 -18.561 -14.552
ATOM   6852 2HD  LYS   439      17.336 -18.072 -15.524
ATOM   6853 3HD  LYS   439      17.925 -19.530 -14.732
ATOM   6854  CE  LYS   439      16.087 -18.758 -13.870
ATOM   6855 2HE  LYS   439      16.256 -19.199 -12.883
ATOM   6856 3HE  LYS   439      15.627 -17.777 -13.718
ATOM   6857  NZ  LYS   439      15.207 -19.636 -14.676
ATOM   6858 1HZ  LYS   439      15.648 -20.537 -14.807
ATOM   6859 2HZ  LYS   439      14.325 -19.773 -14.200
ATOM   6860 3HZ  LYS   439      15.039 -19.220 -15.582
ATOM   6861  C   LYS   439      22.228 -17.152 -13.513
ATOM   6862  O   LYS   439      22.580 -17.907 -14.420
ATOM   6863  N   TYR   440      23.109 -16.513 -12.748
ATOM   6864  H   TYR   440      22.741 -15.949 -11.995
ATOM   6865  CA  TYR   440      24.559 -16.630 -12.916
ATOM   6866  HA  TYR   440      24.795 -16.436 -13.963
ATOM   6867  CB  TYR   440      25.260 -15.543 -12.072
ATOM   6868 2HB  TYR   440      24.936 -14.544 -12.376
ATOM   6869 3HB  TYR   440      25.026 -15.653 -11.010
ATOM   6870  CG  TYR   440      26.781 -15.589 -12.226
ATOM   6871  CD1 TYR   440      27.349 -15.028 -13.376
ATOM   6872  HD1 TYR   440      26.687 -14.583 -14.115
ATOM   6873  CE1 TYR   440      28.723 -15.035 -13.610
ATOM   6874  HE1 TYR   440      29.125 -14.598 -14.520
ATOM   6875  CZ  TYR   440      29.642 -15.689 -12.561
ATOM   6876  OH  TYR   440      30.989 -15.741 -12.727
ATOM   6877  HH  TYR   440      31.243 -15.331 -13.555
ATOM   6878  CE2 TYR   440      28.945 -16.292 -11.324
ATOM   6879  HE2 TYR   440      29.527 -16.784 -10.551
ATOM   6880  CD2 TYR   440      27.557 -16.203 -11.231
ATOM   6881  HD2 TYR   440      27.052 -16.640 -10.371
ATOM   6882  C   TYR   440      25.087 -18.035 -12.570
ATOM   6883  O   TYR   440      25.172 -18.412 -11.399
ATOM   6884  N   LYS   441      25.506 -18.791 -13.593
ATOM   6885  H   LYS   441      25.355 -18.403 -14.523
ATOM   6886  CA  LYS   441      26.274 -20.051 -13.506
ATOM   6887  HA  LYS   441      26.183 -20.532 -14.480
ATOM   6888  CB  LYS   441      27.779 -19.746 -13.293
ATOM   6889 2HB  LYS   441      27.936 -19.172 -12.375
ATOM   6890 3HB  LYS   441      28.323 -20.684 -13.165
ATOM   6891  CG  LYS   441      28.344 -18.980 -14.506
ATOM   6892 2HG  LYS   441      27.879 -19.383 -15.405
ATOM   6893 3HG  LYS   441      28.059 -17.926 -14.446
ATOM   6894  CD  LYS   441      29.872 -19.106 -14.653
ATOM   6895 2HD  LYS   441      30.216 -18.359 -15.374
ATOM   6896 3HD  LYS   441      30.359 -18.878 -13.701
ATOM   6897  CE  LYS   441      30.238 -20.521 -15.156
ATOM   6898 2HE  LYS   441      29.916 -21.253 -14.408
ATOM   6899 3HE  LYS   441      29.675 -20.715 -16.077
ATOM   6900  NZ  LYS   441      31.689 -20.664 -15.419
ATOM   6901 1HZ  LYS   441      31.969 -20.031 -16.158
ATOM   6902 2HZ  LYS   441      32.223 -20.467 -14.584
ATOM   6903 3HZ  LYS   441      31.893 -21.608 -15.723
ATOM   6904  C   LYS   441      25.715 -21.104 -12.539
ATOM   6905  O   LYS   441      26.467 -21.740 -11.805
ATOM   6906  N   GLY   442      24.397 -21.301 -12.556
ATOM   6907  H   GLY   442      23.843 -20.697 -13.145
ATOM   6908  CA  GLY   442      23.700 -22.261 -11.688
ATOM   6909 2HA  GLY   442      22.799 -22.613 -12.189
ATOM   6910 3HA  GLY   442      24.348 -23.121 -11.509
ATOM   6911  C   GLY   442      23.298 -21.697 -10.320
ATOM   6912  O   GLY   442      22.427 -22.265  -9.666
ATOM   6913  N   TYR   443      23.862 -20.555  -9.920
ATOM   6914  H   TYR   443      24.531 -20.108 -10.535
ATOM   6915  CA  TYR   443      23.349 -19.741  -8.823
ATOM   6916  HA  TYR   443      22.950 -20.425  -8.082
ATOM   6917  CB  TYR   443      24.501 -18.886  -8.223
ATOM   6918 2HB  TYR   443      25.420 -19.049  -8.794
ATOM   6919 3HB  TYR   443      24.279 -17.820  -8.317
ATOM   6920  CG  TYR   443      24.899 -19.095  -6.750
ATOM   6921  CD1 TYR   443      24.076 -19.766  -5.822
ATOM   6922  HD1 TYR   443      23.109 -20.156  -6.117
ATOM   6923  CE1 TYR   443      24.462 -19.977  -4.498
ATOM   6924  HE1 TYR   443      23.811 -20.514  -3.813
ATOM   6925  CZ  TYR   443      25.831 -19.449  -4.028
ATOM   6926  OH  TYR   443      26.275 -19.614  -2.755
ATOM   6927  HH  TYR   443      25.706 -20.192  -2.245
ATOM   6928  CE2 TYR   443      26.667 -18.711  -5.088
ATOM   6929  HE2 TYR   443      27.647 -18.322  -4.831
ATOM   6930  CD2 TYR   443      26.156 -18.590  -6.378
ATOM   6931  HD2 TYR   443      26.762 -18.090  -7.132
ATOM   6932  C   TYR   443      22.189 -18.854  -9.304
ATOM   6933  O   TYR   443      21.970 -18.672 -10.501
ATOM   6934  N   GLN   444      21.447 -18.279  -8.354
ATOM   6935  H   GLN   444      21.676 -18.463  -7.389
ATOM   6936  CA  GLN   444      20.355 -17.340  -8.625
ATOM   6937  HA  GLN   444      20.451 -16.965  -9.642
ATOM   6938  CB  GLN   444      18.993 -18.072  -8.535
ATOM   6939 2HB  GLN   444      18.862 -18.526  -7.549
ATOM   6940 3HB  GLN   444      18.197 -17.339  -8.647
ATOM   6941  CG  GLN   444      18.846 -19.146  -9.641
ATOM   6942 2HG  GLN   444      19.193 -18.752 -10.597
ATOM   6943 3HG  GLN   444      19.467 -20.017  -9.419
ATOM   6944  CD  GLN   444      17.403 -19.602  -9.823
ATOM   6945  OE1 GLN   444      16.679 -19.114 -10.679
ATOM   6946  NE2 GLN   444      16.928 -20.545  -9.039
ATOM   6947 1HE2 GLN   444      15.980 -20.844  -9.196
ATOM   6948 2HE2 GLN   444      17.519 -21.009  -8.371
ATOM   6949  C   GLN   444      20.457 -16.131  -7.682
ATOM   6950  O   GLN   444      20.141 -16.220  -6.497
ATOM   6951  N   VAL   445      20.939 -14.998  -8.201
ATOM   6952  H   VAL   445      21.128 -14.977  -9.200
ATOM   6953  CA  VAL   445      21.272 -13.792  -7.420
ATOM   6954  HA  VAL   445      21.514 -14.104  -6.407
ATOM   6955  CB  VAL   445      22.525 -13.071  -7.994
ATOM   6956  HB  VAL   445      22.266 -12.588  -8.936
ATOM   6957  CG1 VAL   445      23.031 -11.988  -7.020
ATOM   6958 1HG1 VAL   445      23.326 -12.419  -6.062
ATOM   6959 2HG1 VAL   445      23.894 -11.464  -7.438
ATOM   6960 3HG1 VAL   445      22.267 -11.231  -6.828
ATOM   6961  CG2 VAL   445      23.686 -14.050  -8.278
ATOM   6962 1HG2 VAL   445      24.574 -13.512  -8.618
ATOM   6963 2HG2 VAL   445      23.954 -14.624  -7.389
ATOM   6964 3HG2 VAL   445      23.425 -14.754  -9.072
ATOM   6965  C   VAL   445      20.081 -12.819  -7.392
ATOM   6966  O   VAL   445      19.607 -12.449  -8.464
ATOM   6967  N   PRO   446      19.592 -12.362  -6.226
ATOM   6968  CD  PRO   446      19.977 -12.803  -4.890
ATOM   6969 2HD  PRO   446      21.040 -12.636  -4.711
ATOM   6970 3HD  PRO   446      19.731 -13.859  -4.769
ATOM   6971  CG  PRO   446      19.146 -11.960  -3.911
ATOM   6972 2HG  PRO   446      19.749 -11.130  -3.540
ATOM   6973 3HG  PRO   446      18.808 -12.543  -3.054
ATOM   6974  CB  PRO   446      17.985 -11.413  -4.749
ATOM   6975 2HB  PRO   446      17.155 -12.122  -4.733
ATOM   6976 3HB  PRO   446      17.612 -10.455  -4.378
ATOM   6977  CA  PRO   446      18.567 -11.316  -6.168
ATOM   6978  HA  PRO   446      17.780 -11.525  -6.886
ATOM   6979  C   PRO   446      19.186  -9.930  -6.445
ATOM   6980  O   PRO   446      20.156  -9.575  -5.770
ATOM   6981  N   PRO   447      18.643  -9.124  -7.382
ATOM   6982  CD  PRO   447      17.550  -9.467  -8.285
ATOM   6983 2HD  PRO   447      16.663  -9.772  -7.731
ATOM   6984 3HD  PRO   447      17.870 -10.268  -8.952
ATOM   6985  CG  PRO   447      17.237  -8.210  -9.110
ATOM   6986 2HG  PRO   447      16.320  -7.736  -8.761
ATOM   6987 3HG  PRO   447      17.101  -8.444 -10.169
ATOM   6988  CB  PRO   447      18.413  -7.257  -8.892
ATOM   6989 2HB  PRO   447      19.048  -7.240  -9.778
ATOM   6990 3HB  PRO   447      18.056  -6.238  -8.721
ATOM   6991  CA  PRO   447      19.208  -7.805  -7.696
ATOM   6992  HA  PRO   447      20.244  -7.937  -8.007
ATOM   6993  C   PRO   447      19.211  -6.828  -6.512
ATOM   6994  O   PRO   447      20.100  -5.986  -6.433
ATOM   6995  N   ALA   448      18.327  -6.999  -5.524
ATOM   6996  H   ALA   448      17.546  -7.618  -5.687
ATOM   6997  CA  ALA   448      18.364  -6.238  -4.273
ATOM   6998  HA  ALA   448      18.171  -5.190  -4.508
ATOM   6999  CB  ALA   448      17.219  -6.743  -3.380
ATOM   7000 1HB  ALA   448      16.252  -6.615  -3.874
ATOM   7001 2HB  ALA   448      17.336  -7.800  -3.133
ATOM   7002 3HB  ALA   448      17.177  -6.184  -2.442
ATOM   7003  C   ALA   448      19.720  -6.305  -3.526
ATOM   7004  O   ALA   448      20.088  -5.348  -2.846
ATOM   7005  N   GLU   449      20.513  -7.377  -3.678
ATOM   7006  H   GLU   449      20.199  -8.112  -4.304
ATOM   7007  CA  GLU   449      21.874  -7.489  -3.108
ATOM   7008  HA  GLU   449      21.893  -6.941  -2.164
ATOM   7009  CB  GLU   449      22.205  -8.961  -2.787
ATOM   7010 2HB  GLU   449      22.103  -9.574  -3.686
ATOM   7011 3HB  GLU   449      23.251  -9.034  -2.482
ATOM   7012  CG  GLU   449      21.352  -9.534  -1.636
ATOM   7013 2HG  GLU   449      21.402  -8.874  -0.765
ATOM   7014 3HG  GLU   449      20.298  -9.614  -1.914
ATOM   7015  CD  GLU   449      21.893 -10.912  -1.254
ATOM   7016  OE1 GLU   449      21.934 -11.802  -2.104
ATOM   7017  OE2 GLU   449      22.397 -11.078  -0.149
ATOM   7018  C   GLU   449      22.977  -6.836  -3.976
ATOM   7019  O   GLU   449      24.168  -7.100  -3.794
ATOM   7020  N   LEU   450      22.566  -5.994  -4.924
ATOM   7021  H   LEU   450      21.562  -5.939  -5.056
ATOM   7022  CA  LEU   450      23.379  -5.126  -5.779
ATOM   7023  HA  LEU   450      24.403  -5.080  -5.407
ATOM   7024  CB  LEU   450      23.352  -5.709  -7.212
ATOM   7025 2HB  LEU   450      22.397  -6.205  -7.390
ATOM   7026 3HB  LEU   450      23.396  -4.903  -7.948
ATOM   7027  CG  LEU   450      24.509  -6.691  -7.464
ATOM   7028  HG  LEU   450      24.766  -7.223  -6.545
ATOM   7029  CD1 LEU   450      24.088  -7.725  -8.520
ATOM   7030 1HD1 LEU   450      23.228  -8.300  -8.167
ATOM   7031 2HD1 LEU   450      24.885  -8.435  -8.724
ATOM   7032 3HD1 LEU   450      23.807  -7.241  -9.456
ATOM   7033  CD2 LEU   450      25.732  -5.899  -7.955
ATOM   7034 1HD2 LEU   450      26.618  -6.527  -7.986
ATOM   7035 2HD2 LEU   450      25.560  -5.497  -8.955
ATOM   7036 3HD2 LEU   450      25.947  -5.062  -7.288
ATOM   7037  C   LEU   450      22.822  -3.697  -5.774
ATOM   7038  O   LEU   450      23.571  -2.735  -5.619
ATOM   7039  N   GLU   451      21.503  -3.565  -5.892
ATOM   7040  H   GLU   451      20.969  -4.405  -6.093
ATOM   7041  CA  GLU   451      20.751  -2.307  -5.877
ATOM   7042  HA  GLU   451      21.100  -1.669  -6.688
ATOM   7043  CB  GLU   451      19.276  -2.690  -6.141
ATOM   7044 2HB  GLU   451      19.266  -3.488  -6.886
ATOM   7045 3HB  GLU   451      18.826  -3.118  -5.242
ATOM   7046  CG  GLU   451      18.410  -1.528  -6.665
ATOM   7047 2HG  GLU   451      18.174  -0.834  -5.851
ATOM   7048 3HG  GLU   451      18.960  -0.956  -7.421
ATOM   7049  CD  GLU   451      17.129  -2.093  -7.302
ATOM   7050  OE1 GLU   451      16.056  -1.817  -6.768
ATOM   7051  OE2 GLU   451      17.302  -2.786  -8.310
ATOM   7052  C   GLU   451      20.935  -1.546  -4.554
ATOM   7053  O   GLU   451      21.191  -0.343  -4.557
ATOM   7054  N   SER   452      20.938  -2.268  -3.426
ATOM   7055  H   SER   452      20.739  -3.257  -3.497
ATOM   7056  CA  SER   452      21.249  -1.726  -2.092
ATOM   7057  HA  SER   452      20.593  -0.874  -1.909
ATOM   7058  CB  SER   452      20.973  -2.789  -1.009
ATOM   7059 2HB  SER   452      21.274  -2.400  -0.035
ATOM   7060 3HB  SER   452      19.906  -3.015  -0.983
ATOM   7061  OG  SER   452      21.689  -3.980  -1.269
ATOM   7062  HG  SER   452      21.101  -4.561  -1.792
ATOM   7063  C   SER   452      22.690  -1.225  -1.936
ATOM   7064  O   SER   452      22.953  -0.416  -1.046
ATOM   7065  N   VAL   453      23.617  -1.663  -2.796
ATOM   7066  H   VAL   453      23.323  -2.324  -3.503
ATOM   7067  CA  VAL   453      25.011  -1.182  -2.849
ATOM   7068  HA  VAL   453      25.309  -0.835  -1.857
ATOM   7069  CB  VAL   453      25.988  -2.319  -3.262
ATOM   7070  HB  VAL   453      25.887  -2.516  -4.332
ATOM   7071  CG1 VAL   453      27.450  -1.918  -2.990
ATOM   7072 1HG1 VAL   453      27.611  -1.713  -1.927
ATOM   7073 2HG1 VAL   453      28.138  -2.713  -3.282
ATOM   7074 3HG1 VAL   453      27.732  -1.020  -3.544
ATOM   7075  CG2 VAL   453      25.703  -3.635  -2.507
ATOM   7076 1HG2 VAL   453      24.733  -4.056  -2.780
ATOM   7077 2HG2 VAL   453      26.454  -4.392  -2.736
ATOM   7078 3HG2 VAL   453      25.707  -3.476  -1.426
ATOM   7079  C   VAL   453      25.122   0.010  -3.805
ATOM   7080  O   VAL   453      25.834   0.969  -3.524
ATOM   7081  N   LEU   454      24.375  -0.008  -4.915
ATOM   7082  H   LEU   454      23.831  -0.844  -5.102
ATOM   7083  CA  LEU   454      24.365   1.059  -5.921
ATOM   7084  HA  LEU   454      25.400   1.277  -6.183
ATOM   7085  CB  LEU   454      23.595   0.566  -7.178
ATOM   7086 2HB  LEU   454      23.330  -0.490  -7.086
ATOM   7087 3HB  LEU   454      22.641   1.097  -7.254
ATOM   7088  CG  LEU   454      24.402   0.767  -8.478
ATOM   7089  HG  LEU   454      24.757   1.797  -8.537
ATOM   7090  CD1 LEU   454      25.600  -0.189  -8.522
ATOM   7091 1HD1 LEU   454      25.275  -1.227  -8.431
ATOM   7092 2HD1 LEU   454      26.297   0.017  -7.710
ATOM   7093 3HD1 LEU   454      26.152  -0.089  -9.456
ATOM   7094  CD2 LEU   454      23.528   0.473  -9.701
ATOM   7095 1HD2 LEU   454      23.137  -0.547  -9.676
ATOM   7096 2HD2 LEU   454      22.682   1.157  -9.736
ATOM   7097 3HD2 LEU   454      24.097   0.604 -10.623
ATOM   7098  C   LEU   454      23.770   2.372  -5.393
ATOM   7099  O   LEU   454      24.322   3.442  -5.646
ATOM   7100  N   LEU   455      22.680   2.295  -4.620
ATOM   7101  H   LEU   455      22.263   1.380  -4.477
ATOM   7102  CA  LEU   455      21.979   3.470  -4.080
ATOM   7103  HA  LEU   455      21.818   4.155  -4.912
ATOM   7104  CB  LEU   455      20.600   3.032  -3.512
ATOM   7105 2HB  LEU   455      20.354   2.013  -3.820
ATOM   7106 3HB  LEU   455      20.656   3.002  -2.419
ATOM   7107  CG  LEU   455      19.454   3.972  -3.952
ATOM   7108  HG  LEU   455      19.752   5.014  -3.821
ATOM   7109  CD1 LEU   455      19.089   3.729  -5.428
ATOM   7110 1HD1 LEU   455      19.916   3.980  -6.092
ATOM   7111 2HD1 LEU   455      18.235   4.341  -5.716
ATOM   7112 3HD1 LEU   455      18.817   2.685  -5.599
ATOM   7113  CD2 LEU   455      18.200   3.710  -3.105
ATOM   7114 1HD2 LEU   455      18.387   3.950  -2.058
ATOM   7115 2HD2 LEU   455      17.888   2.666  -3.172
ATOM   7116 3HD2 LEU   455      17.371   4.335  -3.443
ATOM   7117  C   LEU   455      22.783   4.264  -3.029
ATOM   7118  O   LEU   455      22.393   5.373  -2.673
ATOM   7119  N   GLN   456      23.901   3.713  -2.545
ATOM   7120  H   GLN   456      24.165   2.802  -2.893
ATOM   7121  CA  GLN   456      24.825   4.389  -1.630
ATOM   7122  HA  GLN   456      24.255   5.051  -0.978
ATOM   7123  CB  GLN   456      25.529   3.335  -0.744
ATOM   7124 2HB  GLN   456      26.039   2.600  -1.371
ATOM   7125 3HB  GLN   456      26.307   3.822  -0.149
ATOM   7126  CG  GLN   456      24.541   2.630   0.213
ATOM   7127 2HG  GLN   456      24.077   3.353   0.888
ATOM   7128 3HG  GLN   456      23.734   2.151  -0.344
ATOM   7129  CD  GLN   456      25.254   1.580   1.054
ATOM   7130  OE1 GLN   456      26.027   1.884   1.947
ATOM   7131  NE2 GLN   456      25.026   0.309   0.812
ATOM   7132 1HE2 GLN   456      25.568  -0.349   1.341
ATOM   7133 2HE2 GLN   456      24.362   0.032   0.096
ATOM   7134  C   GLN   456      25.856   5.271  -2.356
ATOM   7135  O   GLN   456      26.522   6.084  -1.712
ATOM   7136  N   HID   457      26.005   5.152  -3.682
ATOM   7137  H   HID   457      25.407   4.519  -4.201
ATOM   7138  CA  HID   457      27.006   5.928  -4.410
ATOM   7139  HA  HID   457      27.942   5.818  -3.867
ATOM   7140  CB  HID   457      27.245   5.345  -5.814
ATOM   7141 2HB  HID   457      27.403   4.267  -5.780
ATOM   7142 3HB  HID   457      26.376   5.520  -6.449
ATOM   7143  CG  HID   457      28.451   6.004  -6.425
ATOM   7144  ND1 HID   457      29.767   5.695  -6.164
ATOM   7145  HD1 HID   457      30.102   4.857  -5.697
ATOM   7146  CE1 HID   457      30.530   6.670  -6.685
ATOM   7147  HE1 HID   457      31.613   6.696  -6.654
ATOM   7148  NE2 HID   457      29.761   7.616  -7.253
ATOM   7149  CD2 HID   457      28.443   7.175  -7.128
ATOM   7150  HD2 HID   457      27.560   7.705  -7.448
ATOM   7151  C   HID   457      26.616   7.423  -4.491
ATOM   7152  O   HID   457      25.555   7.737  -5.036
ATOM   7153  N   PRO   458      27.458   8.382  -4.043
ATOM   7154  CD  PRO   458      28.753   8.168  -3.399
ATOM   7155 2HD  PRO   458      29.514   7.995  -4.161
ATOM   7156 3HD  PRO   458      28.725   7.337  -2.694
ATOM   7157  CG  PRO   458      29.063   9.462  -2.636
ATOM   7158 2HG  PRO   458      30.134   9.671  -2.584
ATOM   7159 3HG  PRO   458      28.680   9.392  -1.615
ATOM   7160  CB  PRO   458      28.292  10.534  -3.409
ATOM   7161 2HB  PRO   458      28.037  11.394  -2.786
ATOM   7162 3HB  PRO   458      28.900  10.891  -4.246
ATOM   7163  CA  PRO   458      27.048   9.789  -3.919
ATOM   7164  HA  PRO   458      26.275   9.841  -3.150
ATOM   7165  C   PRO   458      26.492  10.436  -5.197
ATOM   7166  O   PRO   458      25.521  11.186  -5.114
ATOM   7167  N   SER   459      27.067  10.134  -6.367
ATOM   7168  H   SER   459      27.896   9.555  -6.355
ATOM   7169  CA  SER   459      26.650  10.690  -7.667
ATOM   7170  HA  SER   459      26.384  11.735  -7.524
ATOM   7171  CB  SER   459      27.826  10.647  -8.667
ATOM   7172 2HB  SER   459      28.123   9.611  -8.841
ATOM   7173 3HB  SER   459      27.517  11.086  -9.617
ATOM   7174  OG  SER   459      28.925  11.377  -8.153
ATOM   7175  HG  SER   459      29.701  11.128  -8.671
ATOM   7176  C   SER   459      25.425  10.017  -8.303
ATOM   7177  O   SER   459      24.909  10.540  -9.289
ATOM   7178  N   ILE   460      24.938   8.892  -7.768
ATOM   7179  H   ILE   460      25.322   8.560  -6.890
ATOM   7180  CA  ILE   460      23.730   8.209  -8.259
ATOM   7181  HA  ILE   460      23.573   8.462  -9.309
ATOM   7182  CB  ILE   460      23.897   6.662  -8.182
ATOM   7183  HB  ILE   460      24.183   6.390  -7.162
ATOM   7184  CG2 ILE   460      22.565   5.941  -8.508
ATOM   7185 1HG2 ILE   460      22.217   6.178  -9.516
ATOM   7186 2HG2 ILE   460      22.666   4.858  -8.434
ATOM   7187 3HG2 ILE   460      21.774   6.213  -7.807
ATOM   7188  CG1 ILE   460      25.022   6.212  -9.161
ATOM   7189 2HG1 ILE   460      24.768   6.513 -10.180
ATOM   7190 3HG1 ILE   460      25.951   6.729  -8.917
ATOM   7191  CD1 ILE   460      25.306   4.695  -9.143
ATOM   7192 1HD1 ILE   460      26.197   4.467  -9.732
ATOM   7193 2HD1 ILE   460      25.475   4.327  -8.131
ATOM   7194 3HD1 ILE   460      24.482   4.127  -9.570
ATOM   7195  C   ILE   460      22.523   8.730  -7.475
ATOM   7196  O   ILE   460      22.544   8.762  -6.247
ATOM   7197  N   PHE   461      21.474   9.168  -8.168
ATOM   7198  H   PHE   461      21.500   9.094  -9.179
ATOM   7199  CA  PHE   461      20.215   9.599  -7.551
ATOM   7200  HA  PHE   461      20.415  10.043  -6.576
ATOM   7201  CB  PHE   461      19.568  10.683  -8.436
ATOM   7202 2HB  PHE   461      20.228  11.545  -8.537
ATOM   7203 3HB  PHE   461      19.364  10.308  -9.441
ATOM   7204  CG  PHE   461      18.253  11.206  -7.862
ATOM   7205  CD1 PHE   461      18.257  12.113  -6.799
ATOM   7206  HD1 PHE   461      19.200  12.450  -6.374
ATOM   7207  CE1 PHE   461      17.058  12.594  -6.275
ATOM   7208  HE1 PHE   461      17.066  13.303  -5.449
ATOM   7209  CZ  PHE   461      15.844  12.172  -6.814
ATOM   7210  HZ  PHE   461      14.907  12.551  -6.411
ATOM   7211  CE2 PHE   461      15.832  11.269  -7.875
ATOM   7212  HE2 PHE   461      14.886  10.941  -8.302
ATOM   7213  CD2 PHE   461      17.032  10.790  -8.397
ATOM   7214  HD2 PHE   461      17.009  10.088  -9.229
ATOM   7215  C   PHE   461      19.278   8.410  -7.313
ATOM   7216  O   PHE   461      18.781   8.228  -6.205
ATOM   7217  N   ASP   462      19.100   7.559  -8.327
ATOM   7218  H   ASP   462      19.599   7.719  -9.191
ATOM   7219  CA  ASP   462      18.257   6.365  -8.247
ATOM   7220  HA  ASP   462      18.257   6.024  -7.212
ATOM   7221  CB  ASP   462      16.804   6.744  -8.627
ATOM   7222 2HB  ASP   462      16.523   7.688  -8.152
ATOM   7223 3HB  ASP   462      16.726   6.899  -9.707
ATOM   7224  CG  ASP   462      15.780   5.691  -8.193
ATOM   7225  OD1 ASP   462      14.644   5.766  -8.657
ATOM   7226  OD2 ASP   462      16.142   4.791  -7.431
ATOM   7227  C   ASP   462      18.806   5.218  -9.117
ATOM   7228  O   ASP   462      19.611   5.444 -10.023
ATOM   7229  N   ALA   463      18.393   3.980  -8.842
ATOM   7230  H   ALA   463      17.673   3.878  -8.128
ATOM   7231  CA  ALA   463      18.885   2.769  -9.496
ATOM   7232  HA  ALA   463      19.238   3.033 -10.491
ATOM   7233  CB  ALA   463      20.083   2.229  -8.689
ATOM   7234 1HB  ALA   463      19.779   1.937  -7.682
ATOM   7235 2HB  ALA   463      20.507   1.347  -9.169
ATOM   7236 3HB  ALA   463      20.872   2.980  -8.600
ATOM   7237  C   ALA   463      17.814   1.676  -9.669
ATOM   7238  O   ALA   463      16.762   1.690  -9.024
ATOM   7239  N   GLY   464      18.130   0.713 -10.542
ATOM   7240  H   GLY   464      18.938   0.876 -11.132
ATOM   7241  CA  GLY   464      17.446  -0.569 -10.705
ATOM   7242 2HA  GLY   464      17.142  -0.932  -9.730
[truncated: 71,311 more chars]
