# Supplementary material for: Small-Molecule Inhibitor Leads of Ribosome-Inactivating Proteins Developed Using the Doorstop Approach
Source: PLoS One. 2011 Mar 24;6(3):e17883. doi: 10.1371/journal.pone.0017883 (PMC3063779; doi:10.1371/journal.pone.0017883)
Supplement: Dataset S2 — The energy-minimized average conformation of the D-luciferin-bound firefly luciferase complex generated by the multiple molecular dynamics simulations. (PDB) [file pone.0017883.s004.pdb]

HEADER    OXIDOREDUCTASE                          30-SEP-10
TITLE     3D MODEL OF THE THERMISTABKE JAPANESE FIREFLY LUCIFERASE 
TITLE    2 COMPLEXED WITH D-LUCIFERIN
COMPND    MOLECULE: LUCIFERIN 4-MONOOXYGENASE;                                 
COMPND   2 SYNONYM: LUCIFERASE;                                                 
COMPND   3 EC: 1.13.12.7;                                                       
COMPND   4 ENGINEERED: YES;                                                     
COMPND   5 MUTATION: YES                                                        
SOURCE    ORGANISM_SCIENTIFIC: LUCIOLA CRUCIATA;                               
SOURCE   2 ORGANISM_COMMON: JAPANESE FIREFLY;                                   
SOURCE   3 ORGANISM_TAXID: 7051;                                                
SOURCE   4 EXPRESSION_SYSTEM: ESCHERICHIA COLI;                                 
SOURCE   5 EXPRESSION_SYSTEM_TAXID: 562;                                        
SOURCE   6 EXPRESSION_SYSTEM_STRAIN: HB101;                                     
SOURCE   7 EXPRESSION_SYSTEM_VECTOR_TYPE: PLASMID;                              
SOURCE   8 EXPRESSION_SYSTEM_PLASMID: PUC18                                     
EXPDTA    THEORETICAL MODEL                                                     
AUTHOR    YUAN-PING PANG                       
REMARK 220 REMARK: THIS IS AN ENERGY-MINIMIZED AVERAGE OF 400 SIMILAR CONFORMERS 
REMARK 220         IDENTIFIED BY CLUSTER ANALYSIS FROM 7 10-NS-LONG MOLECULAR
REMARK 220         DYNAMICS SIMULATIONS OF D-LUCIFERIN*LUC USING PMEMD WITH THE 
REMARK 220         FF99SB FORCE FIELD. 
ATOM      1  N   ASP     1      54.719  -0.757  22.292
ATOM      2  H   ASP     1      53.773  -0.445  22.471
ATOM      3  CA  ASP     1      55.649  -0.627  23.424
ATOM      4  HA  ASP     1      55.962  -1.635  23.657
ATOM      5  CB  ASP     1      56.877   0.213  22.991
ATOM      6 2HB  ASP     1      56.525   1.158  22.570
ATOM      7 3HB  ASP     1      57.416  -0.322  22.207
ATOM      8  CG  ASP     1      57.882   0.522  24.182
ATOM      9  OD1 ASP     1      58.176  -0.447  24.857
ATOM     10  OD2 ASP     1      57.852   1.668  24.576
ATOM     11  C   ASP     1      54.940  -0.078  24.745
ATOM     12  O   ASP     1      53.911   0.599  24.678
ATOM     13  N   GLU     2      55.539  -0.377  25.902
ATOM     14  H   GLU     2      56.410  -0.895  25.835
ATOM     15  CA  GLU     2      55.169   0.144  27.233
ATOM     16  HA  GLU     2      54.594   1.038  27.039
ATOM     17  CB  GLU     2      54.255  -0.847  27.986
ATOM     18 2HB  GLU     2      53.814  -0.305  28.823
ATOM     19 3HB  GLU     2      53.441  -1.165  27.333
ATOM     20  CG  GLU     2      54.986  -2.096  28.533
ATOM     21 2HG  GLU     2      55.159  -2.805  27.719
ATOM     22 3HG  GLU     2      55.962  -1.808  28.931
ATOM     23  CD  GLU     2      54.139  -2.766  29.695
ATOM     24  OE1 GLU     2      53.217  -3.443  29.293
ATOM     25  OE2 GLU     2      54.217  -2.136  30.736
ATOM     26  C   GLU     2      56.395   0.705  28.089
ATOM     27  O   GLU     2      56.214   1.053  29.260
ATOM     28  N   ASN     3      57.563   0.872  27.446
ATOM     29  H   ASN     3      57.604   0.577  26.470
ATOM     30  CA  ASN     3      58.624   1.809  27.864
ATOM     31  HA  ASN     3      58.712   1.674  28.927
ATOM     32  CB  ASN     3      59.975   1.444  27.188
ATOM     33 2HB  ASN     3      59.875   1.540  26.109
ATOM     34 3HB  ASN     3      60.725   2.161  27.515
ATOM     35  CG  ASN     3      60.527   0.007  27.511
ATOM     36  OD1 ASN     3      61.355  -0.179  28.392
ATOM     37  ND2 ASN     3      60.095  -1.000  26.795
ATOM     38 1HD2 ASN     3      60.426  -1.918  27.012
ATOM     39 2HD2 ASN     3      59.396  -0.836  26.062
ATOM     40  C   ASN     3      58.184   3.337  27.651
ATOM     41  O   ASN     3      58.951   4.269  27.915
ATOM     42  N   ILE     4      56.950   3.533  27.179
ATOM     43  H   ILE     4      56.453   2.697  26.912
ATOM     44  CA  ILE     4      56.182   4.786  27.127
ATOM     45  HA  ILE     4      56.826   5.557  27.525
ATOM     46  CB  ILE     4      55.797   5.130  25.656
ATOM     47  HB  ILE     4      55.376   6.136  25.666
ATOM     48  CG2 ILE     4      57.048   5.144  24.734
ATOM     49 1HG2 ILE     4      57.309   4.124  24.453
ATOM     50 2HG2 ILE     4      56.849   5.721  23.832
ATOM     51 3HG2 ILE     4      57.899   5.567  25.260
ATOM     52  CG1 ILE     4      54.713   4.156  25.098
ATOM     53 2HG1 ILE     4      55.098   3.135  25.119
ATOM     54 3HG1 ILE     4      53.831   4.196  25.736
ATOM     55  CD1 ILE     4      54.257   4.480  23.657
ATOM     56 1HD1 ILE     4      53.427   3.825  23.390
ATOM     57 2HD1 ILE     4      53.934   5.517  23.597
ATOM     58 3HD1 ILE     4      55.074   4.310  22.956
ATOM     59  C   ILE     4      54.934   4.722  28.111
ATOM     60  O   ILE     4      54.335   3.665  28.306
ATOM     61  N   VAL     5      54.528   5.875  28.642
ATOM     62  H   VAL     5      55.054   6.706  28.405
ATOM     63  CA  VAL     5      53.287   6.077  29.416
ATOM     64  HA  VAL     5      52.912   5.095  29.669
ATOM     65  CB  VAL     5      53.557   6.864  30.727
ATOM     66  HB  VAL     5      53.830   7.892  30.483
ATOM     67  CG1 VAL     5      52.296   6.878  31.622
ATOM     68 1HG1 VAL     5      52.017   5.858  31.870
ATOM     69 2HG1 VAL     5      51.461   7.355  31.116
ATOM     70 3HG1 VAL     5      52.501   7.418  32.547
ATOM     71  CG2 VAL     5      54.696   6.226  31.553
ATOM     72 1HG2 VAL     5      55.646   6.307  31.025
ATOM     73 2HG2 VAL     5      54.793   6.732  32.512
ATOM     74 3HG2 VAL     5      54.482   5.172  31.733
ATOM     75  C   VAL     5      52.188   6.746  28.495
ATOM     76  O   VAL     5      52.497   7.638  27.698
ATOM     77  N   VAL     6      50.933   6.312  28.624
ATOM     78  H   VAL     6      50.736   5.603  29.317
ATOM     79  CA  VAL     6      49.784   6.795  27.832
ATOM     80  HA  VAL     6      50.076   7.739  27.400
ATOM     81  CB  VAL     6      49.413   5.808  26.686
ATOM     82  HB  VAL     6      48.733   6.325  26.007
ATOM     83  CG1 VAL     6      50.654   5.364  25.868
ATOM     84 1HG1 VAL     6      51.275   4.693  26.465
ATOM     85 2HG1 VAL     6      50.331   4.830  24.978
ATOM     86 3HG1 VAL     6      51.249   6.233  25.601
ATOM     87  CG2 VAL     6      48.710   4.525  27.182
ATOM     88 1HG2 VAL     6      47.768   4.779  27.669
ATOM     89 2HG2 VAL     6      49.347   3.993  27.889
ATOM     90 3HG2 VAL     6      48.490   3.871  26.338
ATOM     91  C   VAL     6      48.559   7.152  28.765
ATOM     92  O   VAL     6      48.365   6.509  29.795
ATOM     93  N   GLY     7      47.770   8.150  28.374
ATOM     94  H   GLY     7      48.025   8.685  27.549
ATOM     95  CA  GLY     7      46.438   8.387  28.942
ATOM     96 2HA  GLY     7      46.508   8.288  30.015
ATOM     97 3HA  GLY     7      46.135   9.377  28.660
ATOM     98  C   GLY     7      45.342   7.378  28.385
ATOM     99  O   GLY     7      45.568   6.744  27.350
ATOM    100  N   PRO     8      44.184   7.249  29.056
ATOM    101  CD  PRO     8      43.824   7.941  30.299
ATOM    102 2HD  PRO     8      44.011   9.000  30.186
ATOM    103 3HD  PRO     8      44.436   7.507  31.078
ATOM    104  CG  PRO     8      42.329   7.635  30.518
ATOM    105 2HG  PRO     8      41.717   8.378  30.005
ATOM    106 3HG  PRO     8      42.077   7.588  31.577
ATOM    107  CB  PRO     8      42.163   6.267  29.833
ATOM    108 2HB  PRO     8      42.537   5.483  30.493
ATOM    109 3HB  PRO     8      41.124   6.075  29.566
ATOM    110  CA  PRO     8      43.082   6.393  28.597
ATOM    111  HA  PRO     8      43.498   5.435  28.320
ATOM    112  C   PRO     8      42.358   6.982  27.309
ATOM    113  O   PRO     8      42.608   8.109  26.881
ATOM    114  N   LYS     9      41.413   6.214  26.761
ATOM    115  H   LYS     9      41.260   5.311  27.184
ATOM    116  CA  LYS     9      40.334   6.759  25.917
ATOM    117  HA  LYS     9      40.809   7.426  25.213
ATOM    118  CB  LYS     9      39.658   5.564  25.200
ATOM    119 2HB  LYS     9      40.415   5.014  24.638
ATOM    120 3HB  LYS     9      39.236   4.898  25.956
ATOM    121  CG  LYS     9      38.533   5.999  24.232
ATOM    122 2HG  LYS     9      37.781   6.571  24.777
ATOM    123 3HG  LYS     9      38.955   6.620  23.440
ATOM    124  CD  LYS     9      37.861   4.753  23.608
ATOM    125 2HD  LYS     9      38.603   4.193  23.035
ATOM    126 3HD  LYS     9      37.473   4.121  24.409
ATOM    127  CE  LYS     9      36.700   5.191  22.686
ATOM    128 2HE  LYS     9      36.003   5.799  23.273
ATOM    129 3HE  LYS     9      37.106   5.822  21.889
ATOM    130  NZ  LYS     9      35.997   4.017  22.110
ATOM    131 1HZ  LYS     9      35.606   3.447  22.850
ATOM    132 2HZ  LYS     9      35.241   4.319  21.508
ATOM    133 3HZ  LYS     9      36.637   3.451  21.568
ATOM    134  C   LYS     9      39.353   7.619  26.841
ATOM    135  O   LYS     9      39.010   7.112  27.908
ATOM    136  N   PRO    10      38.922   8.837  26.456
ATOM    137  CD  PRO    10      39.244   9.554  25.218
ATOM    138 2HD  PRO    10      39.189   8.874  24.382
ATOM    139 3HD  PRO    10      40.236   9.953  25.358
ATOM    140  CG  PRO    10      38.197  10.680  25.119
ATOM    141 2HG  PRO    10      37.283  10.296  24.662
ATOM    142 3HG  PRO    10      38.575  11.539  24.565
ATOM    143  CB  PRO    10      37.937  11.019  26.599
ATOM    144 2HB  PRO    10      38.741  11.652  26.978
ATOM    145 3HB  PRO    10      36.971  11.506  26.738
ATOM    146  CA  PRO    10      37.996   9.633  27.280
ATOM    147  HA  PRO    10      38.420   9.705  28.273
ATOM    148  C   PRO    10      36.577   8.935  27.422
ATOM    149  O   PRO    10      36.167   8.164  26.550
ATOM    150  N   PHE    11      35.847   9.284  28.485
ATOM    151  H   PHE    11      36.263   9.903  29.171
ATOM    152  CA  PHE    11      34.469   8.819  28.736
ATOM    153  HA  PHE    11      34.493   7.739  28.707
ATOM    154  CB  PHE    11      34.077   9.324  30.150
ATOM    155 2HB  PHE    11      34.686   8.805  30.892
ATOM    156 3HB  PHE    11      34.315  10.387  30.223
ATOM    157  CG  PHE    11      32.612   9.135  30.500
ATOM    158  CD1 PHE    11      31.735  10.225  30.463
ATOM    159  HD1 PHE    11      32.104  11.215  30.206
ATOM    160  CE1 PHE    11      30.380  10.047  30.753
ATOM    161  HE1 PHE    11      29.701  10.896  30.722
ATOM    162  CZ  PHE    11      29.898   8.779  31.083
ATOM    163  HZ  PHE    11      28.843   8.639  31.309
ATOM    164  CE2 PHE    11      30.770   7.689  31.123
ATOM    165  HE2 PHE    11      30.394   6.701  31.380
ATOM    166  CD2 PHE    11      32.126   7.866  30.832
ATOM    167  HD2 PHE    11      32.800   7.014  30.860
ATOM    168  C   PHE    11      33.432   9.253  27.603
ATOM    169  O   PHE    11      32.403   8.607  27.419
ATOM    170  N   TYR    12      33.735  10.330  26.873
ATOM    171  H   TYR    12      34.630  10.765  27.030
ATOM    172  CA  TYR    12      32.832  10.997  25.919
ATOM    173  HA  TYR    12      32.089  10.263  25.645
ATOM    174  CB  TYR    12      32.181  12.204  26.654
ATOM    175 2HB  TYR    12      32.378  12.137  27.726
ATOM    176 3HB  TYR    12      32.654  13.125  26.308
ATOM    177  CG  TYR    12      30.678  12.305  26.490
ATOM    178  CD1 TYR    12      30.114  13.346  25.744
ATOM    179  HD1 TYR    12      30.758  14.093  25.279
ATOM    180  CE1 TYR    12      28.726  13.424  25.579
ATOM    181  HE1 TYR    12      28.292  14.230  24.994
ATOM    182  CZ  TYR    12      27.896  12.447  26.175
ATOM    183  OH  TYR    12      26.547  12.507  26.021
ATOM    184  HH  TYR    12      26.284  13.239  25.483
ATOM    185  CE2 TYR    12      28.470  11.402  26.929
ATOM    186  HE2 TYR    12      27.827  10.653  27.383
ATOM    187  CD2 TYR    12      29.858  11.337  27.081
ATOM    188  HD2 TYR    12      30.302  10.524  27.657
ATOM    189  C   TYR    12      33.583  11.403  24.569
ATOM    190  O   TYR    12      34.799  11.614  24.608
ATOM    191  N   PRO    13      32.884  11.524  23.419
ATOM    192  CD  PRO    13      31.487  11.132  23.183
ATOM    193 2HD  PRO    13      30.869  11.449  24.004
ATOM    194 3HD  PRO    13      31.483  10.056  23.079
ATOM    195  CG  PRO    13      31.080  11.835  21.873
ATOM    196 2HG  PRO    13      30.741  12.850  22.088
ATOM    197 3HG  PRO    13      30.314  11.277  21.334
ATOM    198  CB  PRO    13      32.410  11.882  21.100
ATOM    199 2HB  PRO    13      32.603  10.906  20.650
ATOM    200 3HB  PRO    13      32.403  12.659  20.335
ATOM    201  CA  PRO    13      33.446  12.158  22.214
ATOM    202  HA  PRO    13      34.386  11.669  21.999
ATOM    203  C   PRO    13      33.771  13.703  22.434
ATOM    204  O   PRO    13      33.388  14.305  23.437
ATOM    205  N   ILE    14      34.468  14.303  21.465
ATOM    206  H   ILE    14      34.687  13.762  20.643
ATOM    207  CA  ILE    14      34.775  15.746  21.426
ATOM    208  HA  ILE    14      34.829  16.078  22.453
ATOM    209  CB  ILE    14      36.154  15.981  20.740
ATOM    210  HB  ILE    14      36.118  15.572  19.728
ATOM    211  CG2 ILE    14      36.439  17.501  20.648
ATOM    212 1HG2 ILE    14      35.627  18.014  20.133
ATOM    213 2HG2 ILE    14      36.541  17.901  21.656
ATOM    214 3HG2 ILE    14      37.354  17.687  20.086
ATOM    215  CG1 ILE    14      37.291  15.271  21.541
ATOM    216 2HG1 ILE    14      37.079  14.203  21.598
ATOM    217 3HG1 ILE    14      37.312  15.664  22.559
ATOM    218  CD1 ILE    14      38.703  15.427  20.925
ATOM    219 1HD1 ILE    14      38.691  15.102  19.884
ATOM    220 2HD1 ILE    14      39.033  16.463  20.982
ATOM    221 3HD1 ILE    14      39.408  14.811  21.483
ATOM    222  C   ILE    14      33.559  16.540  20.776
ATOM    223  O   ILE    14      33.179  16.250  19.646
ATOM    224  N   GLU    15      33.016  17.521  21.498
ATOM    225  H   GLU    15      33.408  17.710  22.405
ATOM    226  CA  GLU    15      31.815  18.283  21.108
ATOM    227  HA  GLU    15      31.088  17.536  20.817
ATOM    228  CB  GLU    15      31.318  19.032  22.375
ATOM    229 2HB  GLU    15      31.219  18.304  23.182
ATOM    230 3HB  GLU    15      32.059  19.774  22.676
ATOM    231  CG  GLU    15      29.951  19.727  22.192
ATOM    232 2HG  GLU    15      30.089  20.632  21.597
ATOM    233 3HG  GLU    15      29.298  19.061  21.622
ATOM    234  CD  GLU    15      29.250  20.089  23.578
ATOM    235  OE1 GLU    15      29.371  21.256  23.911
ATOM    236  OE2 GLU    15      28.225  19.469  23.775
ATOM    237  C   GLU    15      32.027  19.190  19.808
ATOM    238  O   GLU    15      33.140  19.641  19.526
ATOM    239  N   GLU    16      30.951  19.446  19.057
ATOM    240  H   GLU    16      30.073  19.043  19.348
ATOM    241  CA  GLU    16      30.927  20.191  17.778
ATOM    242  HA  GLU    16      31.826  19.915  17.245
ATOM    243  CB  GLU    16      29.691  19.736  16.961
ATOM    244 2HB  GLU    16      28.787  19.916  17.544
ATOM    245 3HB  GLU    16      29.635  20.334  16.051
ATOM    246  CG  GLU    16      29.755  18.248  16.548
ATOM    247 2HG  GLU    16      30.702  18.065  16.035
ATOM    248 3HG  GLU    16      29.734  17.621  17.443
ATOM    249  CD  GLU    16      28.549  17.859  15.591
ATOM    250  OE1 GLU    16      27.536  17.531  16.177
ATOM    251  OE2 GLU    16      28.717  18.178  14.431
ATOM    252  C   GLU    16      30.996  21.782  17.930
ATOM    253  O   GLU    16      31.017  22.315  19.038
ATOM    254  N   GLY    17      31.033  22.498  16.798
ATOM    255  H   GLY    17      30.987  21.990  15.927
ATOM    256  CA  GLY    17      31.076  23.972  16.734
ATOM    257 2HA  GLY    17      30.864  24.260  15.715
ATOM    258 3HA  GLY    17      30.319  24.351  17.407
ATOM    259  C   GLY    17      32.462  24.635  17.145
ATOM    260  O   GLY    17      33.472  23.948  17.302
ATOM    261  N   SER    18      32.490  25.963  17.281
ATOM    262  H   SER    18      31.655  26.499  17.073
ATOM    263  CA  SER    18      33.637  26.691  17.862
ATOM    264  HA  SER    18      34.532  26.223  17.477
ATOM    265  CB  SER    18      33.608  28.169  17.409
ATOM    266 2HB  SER    18      34.453  28.704  17.813
ATOM    267 3HB  SER    18      33.648  28.230  16.332
ATOM    268  OG  SER    18      32.427  28.793  17.869
ATOM    269  HG  SER    18      31.750  28.675  17.161
ATOM    270  C   SER    18      33.701  26.536  19.443
ATOM    271  O   SER    18      32.663  26.475  20.106
ATOM    272  N   ALA    19      34.905  26.601  20.024
ATOM    273  H   ALA    19      35.714  26.747  19.436
ATOM    274  CA  ALA    19      35.079  26.795  21.473
ATOM    275  HA  ALA    19      34.573  25.971  21.956
ATOM    276  CB  ALA    19      36.590  26.769  21.806
ATOM    277 1HB  ALA    19      36.725  26.864  22.882
ATOM    278 2HB  ALA    19      37.037  25.831  21.487
ATOM    279 3HB  ALA    19      37.097  27.597  21.315
ATOM    280  C   ALA    19      34.354  28.129  21.960
ATOM    281  O   ALA    19      33.868  28.199  23.085
ATOM    282  N   GLY    20      34.244  29.132  21.081
ATOM    283  H   GLY    20      34.697  29.033  20.184
ATOM    284  CA  GLY    20      33.411  30.320  21.317
ATOM    285 2HA  GLY    20      33.772  30.796  22.218
ATOM    286 3HA  GLY    20      33.509  30.956  20.450
ATOM    287  C   GLY    20      31.870  29.983  21.505
ATOM    288  O   GLY    20      31.277  30.335  22.525
ATOM    289  N   THR    21      31.286  29.239  20.560
ATOM    290  H   THR    21      31.820  29.000  19.729
ATOM    291  CA  THR    21      29.907  28.712  20.651
ATOM    292  HA  THR    21      29.268  29.566  20.824
ATOM    293  CB  THR    21      29.510  28.023  19.318
ATOM    294  HB  THR    21      30.252  27.291  19.033
ATOM    295  CG2 THR    21      28.119  27.362  19.365
ATOM    296 1HG2 THR    21      27.373  28.089  19.687
ATOM    297 2HG2 THR    21      27.859  26.992  18.373
ATOM    298 3HG2 THR    21      28.128  26.521  20.058
ATOM    299  OG1 THR    21      29.421  29.012  18.318
ATOM    300 1HG  THR    21      29.738  28.613  17.464
ATOM    301  C   THR    21      29.704  27.780  21.918
ATOM    302  O   THR    21      28.705  27.929  22.616
ATOM    303  N   GLN    22      30.663  26.899  22.221
ATOM    304  H   GLN    22      31.442  26.806  21.576
ATOM    305  CA  GLN    22      30.636  26.046  23.425
ATOM    306  HA  GLN    22      29.685  25.535  23.425
ATOM    307  CB  GLN    22      31.794  25.026  23.367
ATOM    308 2HB  GLN    22      32.731  25.570  23.256
ATOM    309 3HB  GLN    22      31.830  24.483  24.313
ATOM    310  CG  GLN    22      31.657  23.995  22.223
ATOM    311 2HG  GLN    22      30.800  23.352  22.421
ATOM    312 3HG  GLN    22      31.481  24.502  21.276
ATOM    313  CD  GLN    22      32.937  23.088  22.060
ATOM    314  OE1 GLN    22      33.904  23.182  22.802
ATOM    315  NE2 GLN    22      32.947  22.219  21.079
ATOM    316 1HE2 GLN    22      33.719  21.583  21.010
ATOM    317 2HE2 GLN    22      32.165  22.184  20.428
ATOM    318  C   GLN    22      30.688  26.894  24.768
ATOM    319  O   GLN    22      29.868  26.702  25.666
ATOM    320  N   LEU    23      31.630  27.840  24.857
ATOM    321  H   LEU    23      32.299  27.940  24.100
ATOM    322  CA  LEU    23      31.772  28.718  26.027
ATOM    323  HA  LEU    23      31.808  28.051  26.877
ATOM    324  CB  LEU    23      33.100  29.506  25.901
ATOM    325 2HB  LEU    23      33.921  28.793  25.832
ATOM    326 3HB  LEU    23      33.075  30.089  24.979
ATOM    327  CG  LEU    23      33.380  30.468  27.086
ATOM    328  HG  LEU    23      32.605  31.232  27.117
ATOM    329  CD1 LEU    23      33.448  29.754  28.454
ATOM    330 1HD1 LEU    23      34.226  28.993  28.439
ATOM    331 2HD1 LEU    23      33.669  30.482  29.234
ATOM    332 3HD1 LEU    23      32.490  29.292  28.685
ATOM    333  CD2 LEU    23      34.741  31.154  26.862
ATOM    334 1HD2 LEU    23      34.726  31.698  25.918
ATOM    335 2HD2 LEU    23      34.925  31.851  27.677
ATOM    336 3HD2 LEU    23      35.535  30.409  26.834
ATOM    337  C   LEU    23      30.476  29.609  26.235
ATOM    338  O   LEU    23      29.988  29.699  27.362
ATOM    339  N   ARG    24      29.895  30.145  25.148
ATOM    340  H   ARG    24      30.373  30.066  24.254
ATOM    341  CA  ARG    24      28.545  30.743  25.182
ATOM    342  HA  ARG    24      28.586  31.525  25.929
ATOM    343  CB  ARG    24      28.152  31.348  23.807
ATOM    344 2HB  ARG    24      28.798  32.200  23.589
ATOM    345 3HB  ARG    24      28.269  30.603  23.019
ATOM    346  CG  ARG    24      26.670  31.804  23.863
ATOM    347 2HG  ARG    24      26.027  30.927  23.939
ATOM    348 3HG  ARG    24      26.519  32.414  24.753
ATOM    349  CD  ARG    24      26.212  32.611  22.633
ATOM    350 2HD  ARG    24      26.877  33.454  22.494
ATOM    351 3HD  ARG    24      26.239  31.988  21.750
ATOM    352  NE  ARG    24      24.833  33.082  22.857
ATOM    353  HE  ARG    24      24.238  32.527  23.479
ATOM    354  CZ  ARG    24      24.274  34.191  22.417
ATOM    355  NH1 ARG    24      24.865  34.998  21.588
ATOM    356 1HH1 ARG    24      25.770  34.773  21.237
ATOM    357 2HH1 ARG    24      24.343  35.781  21.200
ATOM    358  NH2 ARG    24      23.090  34.516  22.818
ATOM    359 1HH2 ARG    24      22.664  33.911  23.530
ATOM    360 2HH2 ARG    24      22.707  35.405  22.538
ATOM    361  C   ARG    24      27.490  29.711  25.752
ATOM    362  O   ARG    24      26.938  29.945  26.819
ATOM    363  N   LYS    25      27.301  28.577  25.072
ATOM    364  H   LYS    25      27.837  28.465  24.217
ATOM    365  CA  LYS    25      26.347  27.499  25.422
ATOM    366  HA  LYS    25      25.354  27.915  25.294
ATOM    367  CB  LYS    25      26.622  26.357  24.408
ATOM    368 2HB  LYS    25      26.387  26.719  23.405
ATOM    369 3HB  LYS    25      27.688  26.141  24.443
ATOM    370  CG  LYS    25      25.873  25.020  24.635
ATOM    371 2HG  LYS    25      26.042  24.669  25.652
ATOM    372 3HG  LYS    25      24.804  25.156  24.472
ATOM    373  CD  LYS    25      26.441  23.972  23.644
ATOM    374 2HD  LYS    25      26.163  24.249  22.625
ATOM    375 3HD  LYS    25      27.530  23.974  23.720
ATOM    376  CE  LYS    25      25.941  22.543  23.951
ATOM    377 2HE  LYS    25      26.099  22.341  25.014
ATOM    378 3HE  LYS    25      24.872  22.469  23.738
ATOM    379  NZ  LYS    25      26.705  21.556  23.156
ATOM    380 1HZ  LYS    25      27.711  21.661  23.322
ATOM    381 2HZ  LYS    25      26.593  20.592  23.474
ATOM    382 3HZ  LYS    25      26.533  21.603  22.164
ATOM    383  C   LYS    25      26.419  27.051  26.947
ATOM    384  O   LYS    25      25.408  26.620  27.499
ATOM    385  N   TYR    26      27.593  27.147  27.580
ATOM    386  H   TYR    26      28.402  27.411  27.029
ATOM    387  CA  TYR    26      27.783  26.851  29.013
ATOM    388  HA  TYR    26      27.007  26.158  29.302
ATOM    389  CB  TYR    26      29.155  26.154  29.241
ATOM    390 2HB  TYR    26      29.934  26.877  28.992
ATOM    391 3HB  TYR    26      29.246  25.950  30.309
ATOM    392  CG  TYR    26      29.490  24.853  28.493
ATOM    393  CD1 TYR    26      28.629  24.251  27.559
ATOM    394  HD1 TYR    26      27.630  24.632  27.396
ATOM    395  CE1 TYR    26      29.060  23.168  26.779
ATOM    396  HE1 TYR    26      28.410  22.732  26.028
ATOM    397  CZ  TYR    26      30.357  22.646  26.960
ATOM    398  OH  TYR    26      30.800  21.627  26.177
ATOM    399  HH  TYR    26      30.226  21.483  25.396
ATOM    400  CE2 TYR    26      31.191  23.191  27.956
ATOM    401  HE2 TYR    26      32.185  22.782  28.099
ATOM    402  CD2 TYR    26      30.751  24.287  28.709
ATOM    403  HD2 TYR    26      31.407  24.733  29.453
ATOM    404  C   TYR    26      27.522  28.142  29.919
ATOM    405  O   TYR    26      26.704  28.081  30.839
ATOM    406  N   MET    27      28.137  29.291  29.601
ATOM    407  H   MET    27      28.750  29.315  28.790
ATOM    408  CA  MET    27      27.904  30.572  30.309
ATOM    409  HA  MET    27      28.128  30.401  31.349
ATOM    410  CB  MET    27      28.818  31.689  29.739
ATOM    411 2HB  MET    27      28.706  31.728  28.654
ATOM    412 3HB  MET    27      28.483  32.643  30.148
ATOM    413  CG  MET    27      30.310  31.498  30.107
ATOM    414 2HG  MET    27      30.462  31.548  31.174
ATOM    415 3HG  MET    27      30.669  30.548  29.746
ATOM    416  SD  MET    27      31.255  32.840  29.281
ATOM    417  CE  MET    27      30.990  34.252  30.425
ATOM    418 1HE  MET    27      29.935  34.453  30.533
ATOM    419 2HE  MET    27      31.415  34.020  31.391
ATOM    420 3HE  MET    27      31.478  35.127  30.021
ATOM    421  C   MET    27      26.381  31.019  30.283
ATOM    422  O   MET    27      25.859  31.495  31.283
ATOM    423  N   GLU    28      25.693  30.777  29.171
ATOM    424  H   GLU    28      26.212  30.408  28.380
ATOM    425  CA  GLU    28      24.271  31.082  28.935
ATOM    426  HA  GLU    28      24.136  32.127  29.178
ATOM    427  CB  GLU    28      24.069  30.853  27.411
ATOM    428 2HB  GLU    28      24.876  31.382  26.903
ATOM    429 3HB  GLU    28      24.170  29.788  27.196
ATOM    430  CG  GLU    28      22.768  31.373  26.761
ATOM    431 2HG  GLU    28      21.947  30.699  27.018
ATOM    432 3HG  GLU    28      22.542  32.357  27.179
ATOM    433  CD  GLU    28      22.903  31.486  25.169
ATOM    434  OE1 GLU    28      23.545  30.609  24.624
ATOM    435  OE2 GLU    28      22.659  32.580  24.696
ATOM    436  C   GLU    28      23.309  30.277  29.923
ATOM    437  O   GLU    28      22.226  30.756  30.264
ATOM    438  N   ARG    29      23.773  29.132  30.459
ATOM    439  H   ARG    29      24.695  28.830  30.165
ATOM    440  CA  ARG    29      23.139  28.437  31.603
ATOM    441  HA  ARG    29      22.075  28.611  31.510
ATOM    442  CB  ARG    29      23.420  26.912  31.540
ATOM    443 2HB  ARG    29      22.956  26.505  30.640
ATOM    444 3HB  ARG    29      24.496  26.740  31.488
ATOM    445  CG  ARG    29      22.859  26.189  32.798
ATOM    446 2HG  ARG    29      23.432  26.512  33.668
ATOM    447 3HG  ARG    29      21.816  26.473  32.954
ATOM    448  CD  ARG    29      22.965  24.646  32.714
ATOM    449 2HD  ARG    29      23.936  24.373  32.323
ATOM    450 3HD  ARG    29      22.896  24.230  33.710
ATOM    451  NE  ARG    29      21.912  24.061  31.854
ATOM    452  HE  ARG    29      22.131  23.983  30.875
ATOM    453  CZ  ARG    29      20.722  23.615  32.233
ATOM    454  NH1 ARG    29      20.293  23.707  33.461
ATOM    455 1HH1 ARG    29      20.866  24.157  34.151
ATOM    456 2HH1 ARG    29      19.391  23.350  33.724
ATOM    457  NH2 ARG    29      19.926  23.054  31.366
ATOM    458 1HH2 ARG    29      20.203  22.949  30.408
ATOM    459 2HH2 ARG    29      19.034  22.699  31.664
ATOM    460  C   ARG    29      23.501  29.101  32.996
ATOM    461  O   ARG    29      22.607  29.257  33.817
ATOM    462  N   TYR    30      24.765  29.454  33.237
ATOM    463  H   TYR    30      25.459  29.292  32.518
ATOM    464  CA  TYR    30      25.194  30.079  34.506
ATOM    465  HA  TYR    30      24.738  29.502  35.297
ATOM    466  CB  TYR    30      26.740  29.996  34.626
ATOM    467 2HB  TYR    30      27.166  30.695  33.906
ATOM    468 3HB  TYR    30      27.029  30.334  35.621
ATOM    469  CG  TYR    30      27.351  28.615  34.393
ATOM    470  CD1 TYR    30      26.798  27.474  34.990
ATOM    471  HD1 TYR    30      25.943  27.570  35.655
ATOM    472  CE1 TYR    30      27.343  26.208  34.748
ATOM    473  HE1 TYR    30      26.915  25.330  35.221
ATOM    474  CZ  TYR    30      28.460  26.078  33.892
ATOM    475  OH  TYR    30      28.996  24.850  33.660
ATOM    476  HH  TYR    30      28.602  24.202  34.227
ATOM    477  CE2 TYR    30      29.030  27.227  33.307
ATOM    478  HE2 TYR    30      29.916  27.133  32.684
ATOM    479  CD2 TYR    30      28.479  28.485  33.574
ATOM    480  HD2 TYR    30      28.949  29.369  33.152
ATOM    481  C   TYR    30      24.585  31.544  34.682
ATOM    482  O   TYR    30      24.156  31.921  35.772
ATOM    483  N   ALA    31      24.453  32.278  33.574
ATOM    484  H   ALA    31      24.893  31.937  32.726
ATOM    485  CA  ALA    31      23.670  33.515  33.463
ATOM    486  HA  ALA    31      24.058  34.201  34.205
ATOM    487  CB  ALA    31      23.886  34.065  32.033
ATOM    488 1HB  ALA    31      23.327  34.992  31.910
ATOM    489 2HB  ALA    31      24.946  34.260  31.862
ATOM    490 3HB  ALA    31      23.533  33.344  31.295
ATOM    491  C   ALA    31      22.140  33.265  33.827
ATOM    492  O   ALA    31      21.601  33.905  34.728
ATOM    493  N   LYS    32      21.514  32.247  33.212
ATOM    494  H   LYS    32      22.016  31.754  32.484
ATOM    495  CA  LYS    32      20.144  31.783  33.538
ATOM    496  HA  LYS    32      19.603  32.695  33.753
ATOM    497  CB  LYS    32      19.510  31.105  32.293
ATOM    498 2HB  LYS    32      19.884  31.596  31.392
ATOM    499 3HB  LYS    32      19.797  30.053  32.261
ATOM    500  CG  LYS    32      17.963  31.242  32.304
ATOM    501 2HG  LYS    32      17.547  30.694  33.149
ATOM    502 3HG  LYS    32      17.706  32.297  32.414
ATOM    503  CD  LYS    32      17.314  30.713  31.004
ATOM    504 2HD  LYS    32      17.755  31.228  30.148
ATOM    505 3HD  LYS    32      17.497  29.641  30.919
ATOM    506  CE  LYS    32      15.792  30.996  31.066
ATOM    507 2HE  LYS    32      15.373  30.465  31.928
ATOM    508 3HE  LYS    32      15.649  32.068  31.240
ATOM    509  NZ  LYS    32      15.094  30.591  29.820
ATOM    510 1HZ  LYS    32      15.192  29.597  29.663
ATOM    511 2HZ  LYS    32      14.106  30.808  29.885
ATOM    512 3HZ  LYS    32      15.475  31.088  29.024
ATOM    513  C   LYS    32      20.028  30.985  34.918
ATOM    514  O   LYS    32      19.043  30.290  35.146
ATOM    515  N   LEU    33      21.031  31.137  35.786
ATOM    516  H   LEU    33      21.831  31.655  35.456
ATOM    517  CA  LEU    33      21.048  30.757  37.210
ATOM    518  HA  LEU    33      20.029  30.538  37.495
ATOM    519  CB  LEU    33      21.966  29.515  37.395
ATOM    520 2HB  LEU    33      22.932  29.735  36.941
ATOM    521 3HB  LEU    33      22.137  29.361  38.461
ATOM    522  CG  LEU    33      21.413  28.190  36.802
ATOM    523  HG  LEU    33      21.122  28.331  35.763
ATOM    524  CD1 LEU    33      22.512  27.106  36.856
ATOM    525 1HD1 LEU    33      22.131  26.173  36.448
ATOM    526 2HD1 LEU    33      22.821  26.951  37.890
ATOM    527 3HD1 LEU    33      23.368  27.434  36.267
ATOM    528  CD2 LEU    33      20.195  27.664  37.591
ATOM    529 1HD2 LEU    33      20.449  27.559  38.646
ATOM    530 2HD2 LEU    33      19.363  28.361  37.492
ATOM    531 3HD2 LEU    33      19.881  26.699  37.196
ATOM    532  C   LEU    33      21.441  31.983  38.155
ATOM    533  O   LEU    33      21.619  31.788  39.352
ATOM    534  N   GLY    34      21.595  33.195  37.603
ATOM    535  H   GLY    34      21.447  33.305  36.607
ATOM    536  CA  GLY    34      21.969  34.405  38.360
ATOM    537 2HA  GLY    34      21.947  35.232  37.665
ATOM    538 3HA  GLY    34      21.248  34.536  39.155
ATOM    539  C   GLY    34      23.415  34.384  39.020
ATOM    540  O   GLY    34      23.698  35.185  39.907
ATOM    541  N   ALA    35      24.278  33.452  38.609
ATOM    542  H   ALA    35      24.007  32.846  37.848
ATOM    543  CA  ALA    35      25.572  33.211  39.261
ATOM    544  HA  ALA    35      25.357  33.173  40.321
ATOM    545  CB  ALA    35      26.087  31.831  38.790
ATOM    546 1HB  ALA    35      27.051  31.622  39.254
ATOM    547 2HB  ALA    35      25.377  31.054  39.075
ATOM    548 3HB  ALA    35      26.208  31.829  37.706
ATOM    549  C   ALA    35      26.611  34.410  39.072
ATOM    550  O   ALA    35      26.644  35.061  38.026
ATOM    551  N   ILE    36      27.491  34.592  40.062
ATOM    552  H   ILE    36      27.405  34.003  40.874
ATOM    553  CA  ILE    36      28.684  35.460  39.993
ATOM    554  HA  ILE    36      28.449  36.265  39.317
ATOM    555  CB  ILE    36      29.004  36.037  41.405
ATOM    556  HB  ILE    36      29.249  35.197  42.054
ATOM    557  CG2 ILE    36      30.245  36.964  41.375
ATOM    558 1HG2 ILE    36      30.466  37.327  42.379
ATOM    559 2HG2 ILE    36      31.122  36.433  41.008
ATOM    560 3HG2 ILE    36      30.065  37.822  40.732
ATOM    561  CG1 ILE    36      27.805  36.792  42.060
ATOM    562 2HG1 ILE    36      27.019  36.074  42.292
ATOM    563 3HG1 ILE    36      28.138  37.219  43.008
ATOM    564  CD1 ILE    36      27.182  37.928  41.208
ATOM    565 1HD1 ILE    36      27.937  38.666  40.938
ATOM    566 2HD1 ILE    36      26.731  37.520  40.304
ATOM    567 3HD1 ILE    36      26.404  38.423  41.788
ATOM    568  C   ILE    36      29.893  34.669  39.325
ATOM    569  O   ILE    36      30.163  33.537  39.723
ATOM    570  N   ALA    37      30.567  35.285  38.352
ATOM    571  H   ALA    37      30.282  36.231  38.123
ATOM    572  CA  ALA    37      31.724  34.750  37.617
ATOM    573  HA  ALA    37      31.682  33.672  37.682
ATOM    574  CB  ALA    37      31.591  35.203  36.144
ATOM    575 1HB  ALA    37      31.634  36.291  36.079
ATOM    576 2HB  ALA    37      32.406  34.777  35.558
ATOM    577 3HB  ALA    37      30.645  34.859  35.732
ATOM    578  C   ALA    37      33.112  35.154  38.280
ATOM    579  O   ALA    37      33.966  34.293  38.483
ATOM    580  N   PHE    38      33.263  36.433  38.636
ATOM    581  H   PHE    38      32.491  37.064  38.475
ATOM    582  CA  PHE    38      34.468  37.014  39.258
ATOM    583  HA  PHE    38      35.077  36.191  39.598
ATOM    584  CB  PHE    38      35.262  37.849  38.222
ATOM    585 2HB  PHE    38      34.581  38.513  37.689
ATOM    586 3HB  PHE    38      35.965  38.487  38.759
ATOM    587  CG  PHE    38      36.053  37.029  37.221
ATOM    588  CD1 PHE    38      35.466  36.632  36.017
ATOM    589  HD1 PHE    38      34.436  36.903  35.797
ATOM    590  CE1 PHE    38      36.203  35.903  35.083
ATOM    591  HE1 PHE    38      35.744  35.618  34.139
ATOM    592  CZ  PHE    38      37.526  35.551  35.359
ATOM    593  HZ  PHE    38      38.098  34.980  34.633
ATOM    594  CE2 PHE    38      38.117  35.945  36.561
ATOM    595  HE2 PHE    38      39.151  35.684  36.769
ATOM    596  CD2 PHE    38      37.382  36.684  37.491
ATOM    597  HD2 PHE    38      37.848  36.994  38.424
ATOM    598  C   PHE    38      34.124  37.842  40.566
ATOM    599  O   PHE    38      33.041  38.417  40.670
ATOM    600  N   THR    39      35.076  37.881  41.500
ATOM    601  H   THR    39      35.895  37.297  41.355
ATOM    602  CA  THR    39      35.012  38.600  42.788
ATOM    603  HA  THR    39      34.342  39.433  42.658
ATOM    604  CB  THR    39      34.489  37.647  43.890
ATOM    605  HB  THR    39      35.110  36.773  43.930
ATOM    606  CG2 THR    39      34.459  38.306  45.279
ATOM    607 1HG2 THR    39      33.933  39.260  45.237
ATOM    608 2HG2 THR    39      33.957  37.640  45.978
ATOM    609 3HG2 THR    39      35.474  38.480  45.636
ATOM    610  OG1 THR    39      33.186  37.199  43.608
ATOM    611 1HG  THR    39      32.605  38.003  43.709
ATOM    612  C   THR    39      36.441  39.183  43.157
ATOM    613  O   THR    39      37.390  38.411  43.307
ATOM    614  N   ASN    40      36.574  40.505  43.293
ATOM    615  H   ASN    40      35.742  41.083  43.189
ATOM    616  CA  ASN    40      37.853  41.193  43.548
ATOM    617  HA  ASN    40      38.647  40.494  43.321
ATOM    618  CB  ASN    40      37.975  42.370  42.547
ATOM    619 2HB  ASN    40      37.965  41.981  41.530
ATOM    620 3HB  ASN    40      37.114  43.025  42.654
ATOM    621  CG  ASN    40      39.282  43.236  42.727
ATOM    622  OD1 ASN    40      39.920  43.231  43.771
ATOM    623  ND2 ASN    40      39.698  43.960  41.718
ATOM    624 1HD2 ASN    40      40.517  44.520  41.842
ATOM    625 2HD2 ASN    40      39.195  43.965  40.823
ATOM    626  C   ASN    40      38.053  41.554  45.092
ATOM    627  O   ASN    40      37.425  42.475  45.621
ATOM    628  N   ALA    41      38.965  40.844  45.767
ATOM    629  H   ALA    41      39.471  40.120  45.269
ATOM    630  CA  ALA    41      39.229  40.963  47.212
ATOM    631  HA  ALA    41      38.258  41.091  47.673
ATOM    632  CB  ALA    41      39.844  39.629  47.689
ATOM    633 1HB  ALA    41      39.212  38.799  47.374
ATOM    634 2HB  ALA    41      40.841  39.508  47.270
ATOM    635 3HB  ALA    41      39.914  39.632  48.776
ATOM    636  C   ALA    41      40.051  42.268  47.644
ATOM    637  O   ALA    41      40.451  42.385  48.803
ATOM    638  N   VAL    42      40.304  43.201  46.715
ATOM    639  H   VAL    42      40.029  42.999  45.757
ATOM    640  CA  VAL    42      40.881  44.543  46.983
ATOM    641  HA  VAL    42      40.801  44.691  48.049
ATOM    642  CB  VAL    42      42.382  44.646  46.590
ATOM    643  HB  VAL    42      42.706  45.678  46.720
ATOM    644  CG1 VAL    42      43.262  43.777  47.517
ATOM    645 1HG1 VAL    42      44.308  43.858  47.222
ATOM    646 2HG1 VAL    42      43.150  44.115  48.547
ATOM    647 3HG1 VAL    42      42.944  42.739  47.454
ATOM    648  CG2 VAL    42      42.650  44.245  45.124
ATOM    649 1HG2 VAL    42      42.429  43.188  44.970
ATOM    650 2HG2 VAL    42      42.022  44.842  44.461
ATOM    651 3HG2 VAL    42      43.695  44.433  44.882
ATOM    652  C   VAL    42      39.998  45.743  46.436
ATOM    653  O   VAL    42      40.385  46.895  46.607
ATOM    654  N   THR    43      38.826  45.454  45.862
ATOM    655  H   THR    43      38.628  44.485  45.648
ATOM    656  CA  THR    43      37.783  46.452  45.517
ATOM    657  HA  THR    43      38.064  47.386  45.979
ATOM    658  CB  THR    43      37.660  46.652  43.985
ATOM    659  HB  THR    43      36.943  47.434  43.782
ATOM    660  CG2 THR    43      38.999  47.016  43.313
ATOM    661 1HG2 THR    43      39.397  47.923  43.767
ATOM    662 2HG2 THR    43      39.721  46.210  43.443
ATOM    663 3HG2 THR    43      38.840  47.188  42.249
ATOM    664  OG1 THR    43      37.186  45.458  43.412
ATOM    665 1HG  THR    43      37.240  45.529  42.455
ATOM    666  C   THR    43      36.367  46.122  46.150
ATOM    667  O   THR    43      35.514  47.003  46.215
ATOM    668  N   GLY    44      36.148  44.878  46.592
ATOM    669  H   GLY    44      36.867  44.181  46.440
ATOM    670  CA  GLY    44      34.839  44.379  47.048
ATOM    671 2HA  GLY    44      35.013  43.420  47.515
ATOM    672 3HA  GLY    44      34.426  45.094  47.745
ATOM    673  C   GLY    44      33.778  44.153  45.887
ATOM    674  O   GLY    44      32.613  43.877  46.166
ATOM    675  N   VAL    45      34.200  44.293  44.626
ATOM    676  H   VAL    45      35.178  44.501  44.474
ATOM    677  CA  VAL    45      33.343  44.146  43.433
ATOM    678  HA  VAL    45      32.397  44.599  43.689
ATOM    679  CB  VAL    45      33.969  44.902  42.226
ATOM    680  HB  VAL    45      34.977  44.524  42.060
ATOM    681  CG1 VAL    45      33.159  44.715  40.921
ATOM    682 1HG1 VAL    45      32.129  45.043  41.060
ATOM    683 2HG1 VAL    45      33.623  45.292  40.121
ATOM    684 3HG1 VAL    45      33.168  43.667  40.622
ATOM    685  CG2 VAL    45      34.041  46.425  42.506
ATOM    686 1HG2 VAL    45      34.538  46.924  41.675
ATOM    687 2HG2 VAL    45      33.037  46.830  42.629
ATOM    688 3HG2 VAL    45      34.611  46.617  43.414
ATOM    689  C   VAL    45      33.032  42.620  43.129
ATOM    690  O   VAL    45      33.942  41.791  43.141
ATOM    691  N   ASP    46      31.768  42.331  42.810
ATOM    692  H   ASP    46      31.111  43.095  42.801
ATOM    693  CA  ASP    46      31.270  41.075  42.221
ATOM    694  HA  ASP    46      32.099  40.385  42.170
ATOM    695  CB  ASP    46      30.120  40.492  43.087
ATOM    696 2HB  ASP    46      29.428  41.295  43.346
ATOM    697 3HB  ASP    46      29.570  39.774  42.477
ATOM    698  CG  ASP    46      30.577  39.740  44.407
ATOM    699  OD1 ASP    46      31.562  39.041  44.253
ATOM    700  OD2 ASP    46      29.680  39.483  45.188
ATOM    701  C   ASP    46      30.816  41.309  40.716
ATOM    702  O   ASP    46      30.285  42.371  40.395
ATOM    703  N   TYR    47      31.007  40.306  39.854
ATOM    704  H   TYR    47      31.508  39.492  40.197
ATOM    705  CA  TYR    47      30.718  40.356  38.408
ATOM    706  HA  TYR    47      30.202  41.287  38.210
ATOM    707  CB  TYR    47      32.068  40.324  37.653
ATOM    708 2HB  TYR    47      32.864  40.651  38.325
ATOM    709 3HB  TYR    47      32.300  39.298  37.367
ATOM    710  CG  TYR    47      32.105  41.194  36.416
ATOM    711  CD1 TYR    47      33.003  42.264  36.368
ATOM    712  HD1 TYR    47      33.645  42.477  37.220
ATOM    713  CE1 TYR    47      33.079  43.068  35.232
ATOM    714  HE1 TYR    47      33.772  43.900  35.201
ATOM    715  CZ  TYR    47      32.252  42.788  34.125
ATOM    716  OH  TYR    47      32.343  43.546  33.006
ATOM    717  HH  TYR    47      33.056  44.223  33.091
ATOM    718  CE2 TYR    47      31.337  41.719  34.178
ATOM    719  HE2 TYR    47      30.699  41.521  33.323
ATOM    720  CD2 TYR    47      31.261  40.932  35.330
ATOM    721  HD2 TYR    47      30.553  40.108  35.359
ATOM    722  C   TYR    47      29.743  39.183  37.966
ATOM    723  O   TYR    47      30.080  38.013  38.150
ATOM    724  N   SER    48      28.577  39.488  37.387
ATOM    725  H   SER    48      28.375  40.462  37.205
ATOM    726  CA  SER    48      27.584  38.459  37.002
ATOM    727  HA  SER    48      27.563  37.758  37.822
ATOM    728  CB  SER    48      26.168  39.069  36.871
ATOM    729 2HB  SER    48      25.438  38.272  36.863
ATOM    730 3HB  SER    48      25.951  39.721  37.706
ATOM    731  OG  SER    48      26.040  39.788  35.661
ATOM    732  HG  SER    48      26.422  40.664  35.772
ATOM    733  C   SER    48      28.018  37.612  35.725
ATOM    734  O   SER    48      28.590  38.162  34.785
ATOM    735  N   TYR    49      27.672  36.318  35.675
ATOM    736  H   TYR    49      27.243  35.895  36.493
ATOM    737  CA  TYR    49      27.823  35.491  34.459
ATOM    738  HA  TYR    49      28.865  35.550  34.175
ATOM    739  CB  TYR    49      27.414  34.018  34.740
ATOM    740 2HB  TYR    49      26.652  33.983  35.519
ATOM    741 3HB  TYR    49      26.952  33.617  33.837
ATOM    742  CG  TYR    49      28.566  33.096  35.090
ATOM    743  CD1 TYR    49      28.817  32.751  36.421
ATOM    744  HD1 TYR    49      28.191  33.147  37.211
ATOM    745  CE1 TYR    49      29.889  31.917  36.749
ATOM    746  HE1 TYR    49      30.093  31.662  37.788
ATOM    747  CZ  TYR    49      30.733  31.432  35.729
ATOM    748  OH  TYR    49      31.821  30.684  36.036
ATOM    749  HH  TYR    49      32.007  30.688  36.990
ATOM    750  CE2 TYR    49      30.463  31.756  34.382
ATOM    751  HE2 TYR    49      31.119  31.369  33.607
ATOM    752  CD2 TYR    49      29.382  32.590  34.072
ATOM    753  HD2 TYR    49      29.186  32.862  33.036
ATOM    754  C   TYR    49      27.027  36.086  33.219
ATOM    755  O   TYR    49      27.466  35.924  32.082
ATOM    756  N   ALA    50      25.903  36.764  33.477
ATOM    757  H   ALA    50      25.633  36.887  34.439
ATOM    758  CA  ALA    50      25.116  37.465  32.455
ATOM    759  HA  ALA    50      24.970  36.769  31.640
ATOM    760  CB  ALA    50      23.756  37.853  33.081
ATOM    761 1HB  ALA    50      23.134  38.330  32.321
ATOM    762 2HB  ALA    50      23.243  36.966  33.453
ATOM    763 3HB  ALA    50      23.907  38.556  33.901
ATOM    764  C   ALA    50      25.924  38.680  31.825
ATOM    765  O   ALA    50      26.161  38.701  30.622
ATOM    766  N   GLU    51      26.405  39.603  32.661
ATOM    767  H   GLU    51      26.202  39.522  33.651
ATOM    768  CA  GLU    51      27.204  40.755  32.208
ATOM    769  HA  GLU    51      26.637  41.222  31.412
ATOM    770  CB  GLU    51      27.374  41.738  33.392
ATOM    771 2HB  GLU    51      26.398  41.933  33.838
ATOM    772 3HB  GLU    51      28.016  41.269  34.140
ATOM    773  CG  GLU    51      27.988  43.090  32.949
ATOM    774 2HG  GLU    51      28.942  42.904  32.451
ATOM    775 3HG  GLU    51      27.320  43.547  32.215
ATOM    776  CD  GLU    51      28.236  44.123  34.136
ATOM    777  OE1 GLU    51      28.665  45.199  33.752
ATOM    778  OE2 GLU    51      28.337  43.621  35.235
ATOM    779  C   GLU    51      28.584  40.306  31.556
ATOM    780  O   GLU    51      28.993  40.867  30.541
ATOM    781  N   TYR    52      29.243  39.277  32.107
ATOM    782  H   TYR    52      28.890  38.876  32.971
ATOM    783  CA  TYR    52      30.488  38.737  31.529
ATOM    784  HA  TYR    52      31.122  39.599  31.368
ATOM    785  CB  TYR    52      31.174  37.761  32.522
ATOM    786 2HB  TYR    52      30.761  37.907  33.519
ATOM    787 3HB  TYR    52      30.958  36.732  32.235
ATOM    788  CG  TYR    52      32.676  37.963  32.604
ATOM    789  CD1 TYR    52      33.216  38.576  33.736
ATOM    790  HD1 TYR    52      32.575  38.838  34.572
ATOM    791  CE1 TYR    52      34.573  38.885  33.801
ATOM    792  HE1 TYR    52      34.969  39.382  34.682
ATOM    793  CZ  TYR    52      35.420  38.549  32.726
ATOM    794  OH  TYR    52      36.737  38.883  32.774
ATOM    795  HH  TYR    52      36.922  39.337  33.620
ATOM    796  CE2 TYR    52      34.883  37.892  31.595
ATOM    797  HE2 TYR    52      35.532  37.643  30.763
ATOM    798  CD2 TYR    52      33.511  37.613  31.537
ATOM    799  HD2 TYR    52      33.095  37.145  30.647
ATOM    800  C   TYR    52      30.247  38.100  30.093
ATOM    801  O   TYR    52      31.039  38.313  29.171
ATOM    802  N   LEU    53      29.135  37.374  29.924
ATOM    803  H   LEU    53      28.517  37.248  30.719
ATOM    804  CA  LEU    53      28.682  36.862  28.622
ATOM    805  HA  LEU    53      29.535  36.366  28.180
ATOM    806  CB  LEU    53      27.523  35.856  28.865
ATOM    807 2HB  LEU    53      27.909  34.996  29.413
ATOM    808 3HB  LEU    53      26.768  36.339  29.487
ATOM    809  CG  LEU    53      26.819  35.363  27.572
ATOM    810  HG  LEU    53      26.358  36.209  27.062
ATOM    811  CD1 LEU    53      27.791  34.664  26.600
ATOM    812 1HD1 LEU    53      27.243  34.340  25.719
ATOM    813 2HD1 LEU    53      28.556  35.367  26.277
ATOM    814 3HD1 LEU    53      28.259  33.810  27.088
ATOM    815  CD2 LEU    53      25.713  34.356  27.940
ATOM    816 1HD2 LEU    53      26.150  33.492  28.436
ATOM    817 2HD2 LEU    53      24.997  34.833  28.610
ATOM    818 3HD2 LEU    53      25.188  34.036  27.039
ATOM    819  C   LEU    53      28.301  38.044  27.632
ATOM    820  O   LEU    53      28.815  38.108  26.515
ATOM    821  N   GLU    54      27.421  38.944  28.067
ATOM    822  H   GLU    54      27.024  38.827  28.998
ATOM    823  CA  GLU    54      26.864  40.008  27.219
ATOM    824  HA  GLU    54      26.584  39.527  26.295
ATOM    825  CB  GLU    54      25.606  40.604  27.886
ATOM    826 2HB  GLU    54      24.878  39.804  28.033
ATOM    827 3HB  GLU    54      25.863  41.033  28.856
ATOM    828  CG  GLU    54      24.991  41.698  26.983
ATOM    829 2HG  GLU    54      25.552  42.626  27.114
ATOM    830 3HG  GLU    54      25.100  41.398  25.937
ATOM    831  CD  GLU    54      23.456  41.940  27.289
ATOM    832  OE1 GLU    54      22.712  41.393  26.495
ATOM    833  OE2 GLU    54      23.226  42.528  28.322
ATOM    834  C   GLU    54      27.943  41.090  26.810
ATOM    835  O   GLU    54      28.029  41.457  25.637
ATOM    836  N   LYS    55      28.805  41.511  27.740
ATOM    837  H   LYS    55      28.701  41.169  28.695
ATOM    838  CA  LYS    55      29.904  42.446  27.436
ATOM    839  HA  LYS    55      29.450  43.239  26.858
ATOM    840  CB  LYS    55      30.448  43.011  28.768
ATOM    841 2HB  LYS    55      29.596  43.165  29.429
ATOM    842 3HB  LYS    55      31.117  42.284  29.232
ATOM    843  CG  LYS    55      31.178  44.367  28.577
ATOM    844 2HG  LYS    55      32.077  44.209  27.980
ATOM    845 3HG  LYS    55      30.525  45.058  28.042
ATOM    846  CD  LYS    55      31.577  45.006  29.932
ATOM    847 2HD  LYS    55      32.228  44.314  30.463
ATOM    848 3HD  LYS    55      32.136  45.923  29.740
ATOM    849  CE  LYS    55      30.341  45.335  30.809
ATOM    850 2HE  LYS    55      29.757  46.132  30.341
ATOM    851 3HE  LYS    55      29.702  44.451  30.879
ATOM    852  NZ  LYS    55      30.731  45.714  32.182
ATOM    853 1HZ  LYS    55      29.897  45.805  32.773
ATOM    854 2HZ  LYS    55      31.239  44.949  32.614
ATOM    855 3HZ  LYS    55      31.291  46.547  32.223
ATOM    856  C   LYS    55      30.973  41.792  26.466
ATOM    857  O   LYS    55      31.484  42.479  25.584
ATOM    858  N   SER    56      31.184  40.475  26.571
ATOM    859  H   SER    56      30.737  39.985  27.333
ATOM    860  CA  SER    56      31.971  39.695  25.592
ATOM    861  HA  SER    56      32.873  40.262  25.412
ATOM    862  CB  SER    56      32.355  38.308  26.156
ATOM    863 2HB  SER    56      31.478  37.693  26.296
ATOM    864 3HB  SER    56      33.014  37.817  25.455
ATOM    865  OG  SER    56      33.029  38.428  27.393
ATOM    866  HG  SER    56      32.356  38.430  28.102
ATOM    867  C   SER    56      31.244  39.586  24.181
ATOM    868  O   SER    56      31.893  39.709  23.145
ATOM    869  N   CYS    57      29.914  39.427  24.155
ATOM    870  H   CYS    57      29.428  39.288  25.034
ATOM    871  CA  CYS    57      29.108  39.484  22.918
ATOM    872  HA  CYS    57      29.569  38.811  22.208
ATOM    873  CB  CYS    57      27.654  39.039  23.224
ATOM    874 2HB  CYS    57      27.219  39.641  24.008
ATOM    875 3HB  CYS    57      27.051  39.171  22.339
ATOM    876  SG  CYS    57      27.583  37.288  23.703
ATOM    877  HG  CYS    57      28.132  37.437  24.920
ATOM    878  C   CYS    57      29.169  40.924  22.236
ATOM    879  O   CYS    57      29.423  41.048  21.037
ATOM    880  N   CYS    58      28.985  41.977  23.036
ATOM    881  H   CYS    58      28.742  41.807  24.006
ATOM    882  CA  CYS    58      29.052  43.374  22.584
ATOM    883  HA  CYS    58      28.433  43.439  21.700
ATOM    884  CB  CYS    58      28.485  44.300  23.687
ATOM    885 2HB  CYS    58      29.060  44.220  24.599
ATOM    886 3HB  CYS    58      28.515  45.326  23.348
ATOM    887  SG  CYS    58      26.753  43.871  24.025
ATOM    888  HG  CYS    58      26.983  42.794  24.793
ATOM    889  C   CYS    58      30.514  43.758  22.097
ATOM    890  O   CYS    58      30.653  44.354  21.032
ATOM    891  N   LEU    59      31.559  43.335  22.820
ATOM    892  H   LEU    59      31.391  42.885  23.715
ATOM    893  CA  LEU    59      32.951  43.477  22.364
ATOM    894  HA  LEU    59      33.032  44.508  22.063
ATOM    895  CB  LEU    59      33.923  43.205  23.541
ATOM    896 2HB  LEU    59      33.672  43.867  24.370
ATOM    897 3HB  LEU    59      33.787  42.178  23.878
ATOM    898  CG  LEU    59      35.415  43.421  23.156
ATOM    899  HG  LEU    59      35.689  42.734  22.357
ATOM    900  CD1 LEU    59      35.702  44.862  22.684
ATOM    901 1HD1 LEU    59      35.236  45.030  21.715
ATOM    902 2HD1 LEU    59      35.313  45.579  23.405
ATOM    903 3HD1 LEU    59      36.773  45.005  22.570
ATOM    904  CD2 LEU    59      36.319  43.125  24.366
ATOM    905 1HD2 LEU    59      37.364  43.265  24.089
ATOM    906 2HD2 LEU    59      36.074  43.784  25.196
ATOM    907 3HD2 LEU    59      36.168  42.092  24.675
ATOM    908  C   LEU    59      33.245  42.616  21.057
ATOM    909  O   LEU    59      33.917  43.103  20.151
ATOM    910  N   GLY    60      32.689  41.405  20.954
ATOM    911  H   GLY    60      32.189  41.025  21.751
ATOM    912  CA  GLY    60      32.748  40.589  19.730
ATOM    913 2HA  GLY    60      33.785  40.364  19.521
ATOM    914 3HA  GLY    60      32.170  39.695  19.911
ATOM    915  C   GLY    60      32.125  41.330  18.473
ATOM    916  O   GLY    60      32.780  41.450  17.435
ATOM    917  N   LYS    61      30.926  41.910  18.632
ATOM    918  H   LYS    61      30.422  41.744  19.500
ATOM    919  CA  LYS    61      30.330  42.803  17.617
ATOM    920  HA  LYS    61      30.383  42.245  16.694
ATOM    921  CB  LYS    61      28.855  43.125  17.977
ATOM    922 2HB  LYS    61      28.281  42.200  18.002
ATOM    923 3HB  LYS    61      28.822  43.571  18.973
ATOM    924  CG  LYS    61      28.187  44.113  16.978
ATOM    925 2HG  LYS    61      27.157  44.284  17.290
ATOM    926 3HG  LYS    61      28.708  45.068  17.026
ATOM    927  CD  LYS    61      28.191  43.628  15.505
ATOM    928 2HD  LYS    61      29.208  43.387  15.198
ATOM    929 3HD  LYS    61      27.572  42.734  15.409
ATOM    930  CE  LYS    61      27.664  44.757  14.590
ATOM    931 2HE  LYS    61      26.591  44.881  14.765
ATOM    932 3HE  LYS    61      28.164  45.692  14.867
ATOM    933  NZ  LYS    61      27.935  44.462  13.163
ATOM    934 1HZ  LYS    61      27.618  45.226  12.579
ATOM    935 2HZ  LYS    61      28.931  44.355  13.019
ATOM    936 3HZ  LYS    61      27.477  43.604  12.881
ATOM    937  C   LYS    61      31.212  44.096  17.360
ATOM    938  O   LYS    61      31.412  44.472  16.207
ATOM    939  N   ALA    62      31.735  44.712  18.420
ATOM    940  H   ALA    62      31.483  44.382  19.343
ATOM    941  CA  ALA    62      32.580  45.906  18.311
ATOM    942  HA  ALA    62      31.995  46.599  17.731
ATOM    943  CB  ALA    62      32.840  46.466  19.728
ATOM    944 1HB  ALA    62      33.408  47.393  19.658
ATOM    945 2HB  ALA    62      31.896  46.658  20.237
ATOM    946 3HB  ALA    62      33.429  45.752  20.295
ATOM    947  C   ALA    62      33.908  45.631  17.478
ATOM    948  O   ALA    62      34.275  46.427  16.619
ATOM    949  N   LEU    63      34.549  44.482  17.710
ATOM    950  H   LEU    63      34.196  43.883  18.450
ATOM    951  CA  LEU    63      35.726  44.025  16.956
ATOM    952  HA  LEU    63      36.421  44.852  16.948
ATOM    953  CB  LEU    63      36.323  42.794  17.687
ATOM    954 2HB  LEU    63      35.512  42.097  17.899
ATOM    955 3HB  LEU    63      37.026  42.295  17.020
ATOM    956  CG  LEU    63      37.061  43.130  19.013
ATOM    957  HG  LEU    63      36.434  43.760  19.644
ATOM    958  CD1 LEU    63      37.367  41.823  19.772
ATOM    959 1HD1 LEU    63      36.432  41.313  20.007
ATOM    960 2HD1 LEU    63      37.983  41.168  19.156
ATOM    961 3HD1 LEU    63      37.889  42.046  20.702
ATOM    962  CD2 LEU    63      38.396  43.862  18.756
ATOM    963 1HD2 LEU    63      39.014  43.279  18.074
ATOM    964 2HD2 LEU    63      38.211  44.844  18.323
ATOM    965 3HD2 LEU    63      38.930  43.997  19.695
ATOM    966  C   LEU    63      35.387  43.769  15.423
ATOM    967  O   LEU    63      36.107  44.267  14.557
ATOM    968  N   GLN    64      34.272  43.088  15.127
ATOM    969  H   GLN    64      33.732  42.687  15.885
ATOM    970  CA  GLN    64      33.751  42.970  13.748
ATOM    971  HA  GLN    64      34.496  42.446  13.164
ATOM    972  CB  GLN    64      32.397  42.210  13.758
ATOM    973 2HB  GLN    64      31.722  42.726  14.436
ATOM    974 3HB  GLN    64      31.960  42.267  12.760
ATOM    975  CG  GLN    64      32.460  40.717  14.164
ATOM    976 2HG  GLN    64      32.915  40.150  13.351
ATOM    977 3HG  GLN    64      33.093  40.601  15.041
ATOM    978  CD  GLN    64      31.038  40.094  14.492
ATOM    979  OE1 GLN    64      30.021  40.774  14.553
ATOM    980  NE2 GLN    64      30.955  38.800  14.715
ATOM    981 1HE2 GLN    64      30.043  38.416  14.903
ATOM    982 2HE2 GLN    64      31.770  38.217  14.649
ATOM    983  C   GLN    64      33.576  44.406  13.082
ATOM    984  O   GLN    64      34.036  44.657  11.972
ATOM    985  N   ASN    65      32.942  45.328  13.811
ATOM    986  H   ASN    65      32.610  45.059  14.731
ATOM    987  CA  ASN    65      32.613  46.684  13.342
ATOM    988  HA  ASN    65      32.260  46.573  12.324
ATOM    989  CB  ASN    65      31.467  47.175  14.258
ATOM    990 2HB  ASN    65      30.807  46.344  14.502
ATOM    991 3HB  ASN    65      31.892  47.539  15.185
ATOM    992  CG  ASN    65      30.550  48.290  13.648
ATOM    993  OD1 ASN    65      29.390  48.040  13.355
ATOM    994  ND2 ASN    65      31.062  49.482  13.451
ATOM    995 1HD2 ASN    65      30.474  50.178  13.033
ATOM    996 2HD2 ASN    65      32.058  49.633  13.565
ATOM    997  C   ASN    65      33.880  47.658  13.236
ATOM    998  O   ASN    65      33.813  48.673  12.551
ATOM    999  N   TYR    66      34.995  47.293  13.878
ATOM   1000  H   TYR    66      34.909  46.521  14.526
ATOM   1001  CA  TYR    66      36.331  47.916  13.763
ATOM   1002  HA  TYR    66      36.177  48.956  13.505
ATOM   1003  CB  TYR    66      36.968  47.801  15.171
ATOM   1004 2HB  TYR    66      36.369  48.388  15.870
ATOM   1005 3HB  TYR    66      36.902  46.762  15.495
ATOM   1006  CG  TYR    66      38.418  48.229  15.291
ATOM   1007  CD1 TYR    66      39.432  47.283  15.109
ATOM   1008  HD1 TYR    66      39.168  46.271  14.817
ATOM   1009  CE1 TYR    66      40.772  47.625  15.307
ATOM   1010  HE1 TYR    66      41.554  46.879  15.182
ATOM   1011  CZ  TYR    66      41.097  48.940  15.704
ATOM   1012  OH  TYR    66      42.384  49.283  15.960
ATOM   1013  HH  TYR    66      43.015  48.556  15.850
ATOM   1014  CE2 TYR    66      40.076  49.906  15.847
ATOM   1015  HE2 TYR    66      40.336  50.921  16.139
ATOM   1016  CD2 TYR    66      38.741  49.542  15.641
ATOM   1017  HD2 TYR    66      37.947  50.276  15.773
ATOM   1018  C   TYR    66      37.217  47.297  12.580
ATOM   1019  O   TYR    66      38.284  47.830  12.230
ATOM   1020  N   GLY    67      36.743  46.188  11.998
ATOM   1021  H   GLY    67      35.844  45.841  12.313
ATOM   1022  CA  GLY    67      37.387  45.446  10.902
ATOM   1023 2HA  GLY    67      36.582  45.043  10.304
ATOM   1024 3HA  GLY    67      37.988  46.129  10.321
ATOM   1025  C   GLY    67      38.297  44.211  11.319
ATOM   1026  O   GLY    67      39.240  43.897  10.595
ATOM   1027  N   LEU    68      38.028  43.548  12.454
ATOM   1028  H   LEU    68      37.245  43.859  13.019
ATOM   1029  CA  LEU    68      38.570  42.197  12.718
ATOM   1030  HA  LEU    68      39.575  42.207  12.328
ATOM   1031  CB  LEU    68      38.590  41.854  14.236
ATOM   1032 2HB  LEU    68      37.764  42.356  14.732
ATOM   1033 3HB  LEU    68      38.397  40.788  14.334
ATOM   1034  CG  LEU    68      39.903  42.148  15.012
ATOM   1035  HG  LEU    68      39.762  41.793  16.033
ATOM   1036  CD1 LEU    68      41.129  41.409  14.428
ATOM   1037 1HD1 LEU    68      40.905  40.345  14.361
ATOM   1038 2HD1 LEU    68      41.385  41.793  13.443
ATOM   1039 3HD1 LEU    68      41.987  41.551  15.083
ATOM   1040  CD2 LEU    68      40.207  43.654  15.082
ATOM   1041 1HD2 LEU    68      40.344  44.058  14.079
ATOM   1042 2HD2 LEU    68      39.373  44.155  15.571
ATOM   1043 3HD2 LEU    68      41.111  43.820  15.666
ATOM   1044  C   LEU    68      37.821  41.094  11.847
ATOM   1045  O   LEU    68      36.595  41.102  11.748
ATOM   1046  N   VAL    69      38.602  40.174  11.275
ATOM   1047  H   VAL    69      39.589  40.217  11.469
ATOM   1048  CA  VAL    69      38.185  39.117  10.328
ATOM   1049  HA  VAL    69      37.144  38.905  10.526
ATOM   1050  CB  VAL    69      38.359  39.606   8.856
ATOM   1051  HB  VAL    69      38.050  38.796   8.193
ATOM   1052  CG1 VAL    69      37.466  40.827   8.528
ATOM   1053 1HG1 VAL    69      37.515  41.041   7.461
ATOM   1054 2HG1 VAL    69      36.432  40.612   8.799
ATOM   1055 3HG1 VAL    69      37.803  41.706   9.078
ATOM   1056  CG2 VAL    69      39.826  39.967   8.518
ATOM   1057 1HG2 VAL    69      40.478  39.114   8.713
ATOM   1058 2HG2 VAL    69      39.903  40.225   7.462
ATOM   1059 3HG2 VAL    69      40.154  40.819   9.112
ATOM   1060  C   VAL    69      38.948  37.749  10.620
ATOM   1061  O   VAL    69      39.724  37.671  11.573
ATOM   1062  N   VAL    70      38.705  36.722   9.797
ATOM   1063  H   VAL    70      38.070  36.871   9.031
ATOM   1064  CA  VAL    70      39.370  35.397   9.869
ATOM   1065  HA  VAL    70      39.091  34.988  10.830
ATOM   1066  CB  VAL    70      38.860  34.467   8.731
ATOM   1067  HB  VAL    70      39.142  34.896   7.768
ATOM   1068  CG1 VAL    70      39.459  33.045   8.831
ATOM   1069 1HG1 VAL    70      39.043  32.409   8.050
ATOM   1070 2HG1 VAL    70      40.540  33.077   8.696
ATOM   1071 3HG1 VAL    70      39.235  32.605   9.804
ATOM   1072  CG2 VAL    70      37.317  34.323   8.767
ATOM   1073 1HG2 VAL    70      36.834  35.283   8.594
ATOM   1074 2HG2 VAL    70      36.993  33.635   7.986
ATOM   1075 3HG2 VAL    70      37.003  33.929   9.735
ATOM   1076  C   VAL    70      40.956  35.532   9.899
ATOM   1077  O   VAL    70      41.513  36.429   9.270
ATOM   1078  N   ASP    71      41.608  34.685  10.697
ATOM   1079  H   ASP    71      41.094  33.889  11.055
ATOM   1080  CA  ASP    71      43.014  34.777  11.138
ATOM   1081  HA  ASP    71      42.930  34.271  12.084
ATOM   1082  CB  ASP    71      43.979  33.954  10.239
ATOM   1083 2HB  ASP    71      43.436  33.106   9.819
ATOM   1084 3HB  ASP    71      44.311  34.581   9.409
ATOM   1085  CG  ASP    71      45.237  33.376  11.030
ATOM   1086  OD1 ASP    71      45.021  33.050  12.185
ATOM   1087  OD2 ASP    71      46.339  33.634  10.601
ATOM   1088  C   ASP    71      43.532  36.209  11.619
ATOM   1089  O   ASP    71      44.735  36.465  11.699
ATOM   1090  N   GLY    72      42.615  37.101  12.005
ATOM   1091  H   GLY    72      41.638  36.897  11.828
ATOM   1092  CA  GLY    72      42.951  38.382  12.638
ATOM   1093 2HA  GLY    72      43.513  38.956  11.915
ATOM   1094 3HA  GLY    72      42.022  38.868  12.890
ATOM   1095  C   GLY    72      43.823  38.246  13.961
ATOM   1096  O   GLY    72      43.939  37.166  14.555
ATOM   1097  N   ARG    73      44.418  39.366  14.390
ATOM   1098  H   ARG    73      44.278  40.205  13.846
ATOM   1099  CA  ARG    73      45.316  39.464  15.560
ATOM   1100  HA  ARG    73      45.169  38.574  16.152
ATOM   1101  CB  ARG    73      46.790  39.573  15.079
ATOM   1102 2HB  ARG    73      46.884  40.459  14.448
ATOM   1103 3HB  ARG    73      47.436  39.714  15.947
ATOM   1104  CG  ARG    73      47.307  38.351  14.278
ATOM   1105 2HG  ARG    73      46.642  38.149  13.437
ATOM   1106 3HG  ARG    73      48.290  38.598  13.875
ATOM   1107  CD  ARG    73      47.441  37.084  15.155
ATOM   1108 2HD  ARG    73      48.191  37.259  15.914
ATOM   1109 3HD  ARG    73      46.511  36.857  15.656
ATOM   1110  NE  ARG    73      47.858  35.934  14.334
ATOM   1111  HE  ARG    73      48.833  35.861  14.113
ATOM   1112  CZ  ARG    73      47.074  35.015  13.795
ATOM   1113  NH1 ARG    73      45.791  34.964  13.976
ATOM   1114 1HH1 ARG    73      45.287  35.795  14.251
ATOM   1115 2HH1 ARG    73      45.307  34.266  13.410
ATOM   1116  NH2 ARG    73      47.583  34.100  13.030
ATOM   1117 1HH2 ARG    73      48.523  34.152  12.707
ATOM   1118 2HH2 ARG    73      46.918  33.623  12.405
ATOM   1119  C   ARG    73      44.907  40.654  16.512
ATOM   1120  O   ARG    73      44.867  41.800  16.066
ATOM   1121  N   ILE    74      44.684  40.357  17.791
ATOM   1122  H   ILE    74      44.743  39.380  18.064
ATOM   1123  CA  ILE    74      44.476  41.345  18.871
ATOM   1124  HA  ILE    74      44.849  42.291  18.503
ATOM   1125  CB  ILE    74      42.971  41.505  19.245
ATOM   1126  HB  ILE    74      42.897  42.359  19.921
ATOM   1127  CG2 ILE    74      42.132  41.830  17.983
ATOM   1128 1HG2 ILE    74      42.645  42.569  17.372
ATOM   1129 2HG2 ILE    74      41.994  40.928  17.391
ATOM   1130 3HG2 ILE    74      41.159  42.225  18.270
ATOM   1131  CG1 ILE    74      42.403  40.260  19.990
ATOM   1132 2HG1 ILE    74      42.520  39.376  19.364
ATOM   1133 3HG1 ILE    74      42.972  40.107  20.906
ATOM   1134  CD1 ILE    74      40.912  40.400  20.385
ATOM   1135 1HD1 ILE    74      40.622  39.566  21.024
ATOM   1136 2HD1 ILE    74      40.755  41.331  20.931
ATOM   1137 3HD1 ILE    74      40.284  40.387  19.494
ATOM   1138  C   ILE    74      45.407  41.000  20.104
ATOM   1139  O   ILE    74      45.652  39.824  20.369
ATOM   1140  N   ALA    75      45.889  42.013  20.824
ATOM   1141  H   ALA    75      45.627  42.962  20.572
ATOM   1142  CA  ALA    75      46.730  41.830  22.017
ATOM   1143  HA  ALA    75      46.817  40.768  22.193
ATOM   1144  CB  ALA    75      48.147  42.379  21.753
ATOM   1145 1HB  ALA    75      48.097  43.445  21.545
ATOM   1146 2HB  ALA    75      48.771  42.216  22.633
ATOM   1147 3HB  ALA    75      48.595  41.855  20.910
ATOM   1148  C   ALA    75      46.046  42.370  23.340
ATOM   1149  O   ALA    75      45.259  43.317  23.328
ATOM   1150  N   LEU    76      46.426  41.753  24.451
ATOM   1151  H   LEU    76      47.093  40.991  24.360
ATOM   1152  CA  LEU    76      46.116  42.181  25.816
ATOM   1153  HA  LEU    76      45.607  43.131  25.754
ATOM   1154  CB  LEU    76      45.174  41.114  26.424
ATOM   1155 2HB  LEU    76      44.236  41.130  25.867
ATOM   1156 3HB  LEU    76      45.625  40.135  26.281
ATOM   1157  CG  LEU    76      44.864  41.281  27.930
ATOM   1158  HG  LEU    76      45.787  41.226  28.508
ATOM   1159  CD1 LEU    76      44.139  42.601  28.256
ATOM   1160 1HD1 LEU    76      43.890  42.619  29.317
ATOM   1161 2HD1 LEU    76      44.776  43.452  28.035
ATOM   1162 3HD1 LEU    76      43.220  42.672  27.676
ATOM   1163  CD2 LEU    76      43.940  40.123  28.339
ATOM   1164 1HD2 LEU    76      43.022  40.141  27.753
ATOM   1165 2HD2 LEU    76      44.448  39.170  28.199
ATOM   1166 3HD2 LEU    76      43.681  40.227  29.389
ATOM   1167  C   LEU    76      47.484  42.456  26.570
ATOM   1168  O   LEU    76      48.426  41.678  26.442
ATOM   1169  N   CYS    77      47.553  43.587  27.261
ATOM   1170  H   CYS    77      46.752  44.204  27.188
ATOM   1171  CA  CYS    77      48.708  44.128  27.989
ATOM   1172  HA  CYS    77      49.262  43.281  28.372
ATOM   1173  CB  CYS    77      49.565  44.960  27.001
ATOM   1174 2HB  CYS    77      49.752  44.411  26.088
ATOM   1175 3HB  CYS    77      49.073  45.891  26.758
ATOM   1176  SG  CYS    77      51.158  45.313  27.787
ATOM   1177  HG  CYS    77      51.670  44.080  27.642
ATOM   1178  C   CYS    77      48.209  44.928  29.274
ATOM   1179  O   CYS    77      48.680  46.023  29.576
ATOM   1180  N   SER    78      47.162  44.418  29.929
ATOM   1181  H   SER    78      46.809  43.522  29.630
ATOM   1182  CA  SER    78      46.636  44.975  31.189
ATOM   1183  HA  SER    78      46.863  46.031  31.193
ATOM   1184  CB  SER    78      45.101  44.805  31.279
ATOM   1185 2HB  SER    78      44.633  45.083  30.344
ATOM   1186 3HB  SER    78      44.847  43.781  31.513
ATOM   1187  OG  SER    78      44.614  45.662  32.293
ATOM   1188  HG  SER    78      43.889  45.222  32.749
ATOM   1189  C   SER    78      47.408  44.381  32.438
ATOM   1190  O   SER    78      48.109  43.371  32.332
ATOM   1191  N   GLU    79      47.227  45.013  33.590
ATOM   1192  H   GLU    79      46.584  45.793  33.571
ATOM   1193  CA  GLU    79      47.419  44.364  34.894
ATOM   1194  HA  GLU    79      48.255  43.687  34.783
ATOM   1195  CB  GLU    79      47.808  45.421  35.951
ATOM   1196 2HB  GLU    79      48.032  44.919  36.893
ATOM   1197 3HB  GLU    79      48.725  45.902  35.609
ATOM   1198  CG  GLU    79      46.740  46.513  36.203
ATOM   1199 2HG  GLU    79      46.217  46.750  35.275
ATOM   1200 3HG  GLU    79      45.999  46.133  36.910
ATOM   1201  CD  GLU    79      47.416  47.835  36.764
ATOM   1202  OE1 GLU    79      47.931  48.507  35.881
ATOM   1203  OE2 GLU    79      47.898  47.692  37.869
ATOM   1204  C   GLU    79      46.183  43.424  35.243
ATOM   1205  O   GLU    79      45.206  43.350  34.499
ATOM   1206  N   ASN    80      46.294  42.664  36.330
ATOM   1207  H   ASN    80      47.071  42.848  36.945
ATOM   1208  CA  ASN    80      45.512  41.440  36.566
ATOM   1209  HA  ASN    80      45.351  41.014  35.582
ATOM   1210  CB  ASN    80      46.430  40.492  37.383
ATOM   1211 2HB  ASN    80      47.475  40.671  37.130
ATOM   1212 3HB  ASN    80      46.303  40.690  38.447
ATOM   1213  CG  ASN    80      46.163  38.974  37.100
ATOM   1214  OD1 ASN    80      46.753  38.384  36.206
ATOM   1215  ND2 ASN    80      45.286  38.363  37.852
ATOM   1216 1HD2 ASN    80      45.037  37.423  37.581
ATOM   1217 2HD2 ASN    80      44.681  38.914  38.443
ATOM   1218  C   ASN    80      44.026  41.680  37.122
ATOM   1219  O   ASN    80      43.651  41.059  38.117
ATOM   1220  N   CYS    81      43.278  42.603  36.503
ATOM   1221  H   CYS    81      43.676  43.028  35.671
ATOM   1222  CA  CYS    81      41.921  43.049  36.882
ATOM   1223  HA  CYS    81      41.897  43.038  37.964
ATOM   1224  CB  CYS    81      41.724  44.504  36.375
ATOM   1225 2HB  CYS    81      40.777  44.887  36.735
ATOM   1226 3HB  CYS    81      42.513  45.145  36.742
ATOM   1227  SG  CYS    81      41.718  44.544  34.552
ATOM   1228  HG  CYS    81      41.187  45.766  34.391
ATOM   1229  C   CYS    81      40.746  42.060  36.440
ATOM   1230  O   CYS    81      40.923  41.194  35.586
ATOM   1231  N   GLU    82      39.555  42.226  37.022
ATOM   1232  H   GLU    82      39.465  42.936  37.751
ATOM   1233  CA  GLU    82      38.394  41.340  36.809
ATOM   1234  HA  GLU    82      38.770  40.335  36.945
ATOM   1235  CB  GLU    82      37.291  41.602  37.877
ATOM   1236 2HB  GLU    82      36.440  40.966  37.630
ATOM   1237 3HB  GLU    82      37.652  41.281  38.855
ATOM   1238  CG  GLU    82      36.780  43.067  37.987
ATOM   1239 2HG  GLU    82      36.841  43.548  37.008
ATOM   1240 3HG  GLU    82      35.722  43.023  38.253
ATOM   1241  CD  GLU    82      37.535  43.957  39.077
ATOM   1242  OE1 GLU    82      36.829  44.584  39.838
ATOM   1243  OE2 GLU    82      38.746  43.844  39.100
ATOM   1244  C   GLU    82      37.841  41.325  35.315
ATOM   1245  O   GLU    82      37.228  40.340  34.913
ATOM   1246  N   GLU    83      38.100  42.360  34.508
ATOM   1247  H   GLU    83      38.622  43.135  34.892
ATOM   1248  CA  GLU    83      37.717  42.419  33.077
ATOM   1249  HA  GLU    83      36.872  41.755  32.960
ATOM   1250  CB  GLU    83      37.241  43.849  32.687
ATOM   1251 2HB  GLU    83      38.015  44.578  32.933
ATOM   1252 3HB  GLU    83      37.062  43.877  31.613
ATOM   1253  CG  GLU    83      35.915  44.211  33.407
ATOM   1254 2HG  GLU    83      35.235  43.364  33.298
ATOM   1255 3HG  GLU    83      36.115  44.334  34.474
ATOM   1256  CD  GLU    83      35.173  45.515  32.868
ATOM   1257  OE1 GLU    83      33.974  45.517  33.111
ATOM   1258  OE2 GLU    83      35.847  46.518  32.916
ATOM   1259  C   GLU    83      38.793  41.772  32.090
ATOM   1260  O   GLU    83      38.547  41.704  30.885
ATOM   1261  N   PHE    84      39.918  41.259  32.611
ATOM   1262  H   PHE    84      40.058  41.340  33.614
ATOM   1263  CA  PHE    84      41.034  40.698  31.819
ATOM   1264  HA  PHE    84      41.414  41.515  31.225
ATOM   1265  CB  PHE    84      42.130  40.214  32.809
ATOM   1266 2HB  PHE    84      42.330  41.021  33.513
ATOM   1267 3HB  PHE    84      41.743  39.369  33.380
ATOM   1268  CG  PHE    84      43.461  39.818  32.187
ATOM   1269  CD1 PHE    84      43.641  38.548  31.625
ATOM   1270  HD1 PHE    84      42.819  37.834  31.619
ATOM   1271  CE1 PHE    84      44.870  38.199  31.055
ATOM   1272  HE1 PHE    84      44.998  37.217  30.607
ATOM   1273  CZ  PHE    84      45.929  39.112  31.055
ATOM   1274  HZ  PHE    84      46.883  38.848  30.601
ATOM   1275  CE2 PHE    84      45.759  40.373  31.630
ATOM   1276  HE2 PHE    84      46.581  41.090  31.633
ATOM   1277  CD2 PHE    84      44.530  40.723  32.196
ATOM   1278  HD2 PHE    84      44.405  41.708  32.642
ATOM   1279  C   PHE    84      40.588  39.580  30.771
ATOM   1280  O   PHE    84      41.162  39.482  29.688
ATOM   1281  N   PHE    85      39.555  38.786  31.079
ATOM   1282  H   PHE    85      39.066  38.950  31.949
ATOM   1283  CA  PHE    85      39.056  37.728  30.182
ATOM   1284  HA  PHE    85      39.912  37.380  29.620
ATOM   1285  CB  PHE    85      38.511  36.524  30.992
ATOM   1286 2HB  PHE    85      37.689  36.845  31.626
ATOM   1287 3HB  PHE    85      38.102  35.796  30.291
ATOM   1288  CG  PHE    85      39.551  35.834  31.852
ATOM   1289  CD1 PHE    85      40.181  34.667  31.403
ATOM   1290  HD1 PHE    85      39.914  34.238  30.441
ATOM   1291  CE1 PHE    85      41.159  34.053  32.189
ATOM   1292  HE1 PHE    85      41.646  33.145  31.844
ATOM   1293  CZ  PHE    85      41.519  34.611  33.416
ATOM   1294  HZ  PHE    85      42.293  34.147  34.024
ATOM   1295  CE2 PHE    85      40.876  35.760  33.873
ATOM   1296  HE2 PHE    85      41.135  36.184  34.837
ATOM   1297  CD2 PHE    85      39.895  36.372  33.095
ATOM   1298  HD2 PHE    85      39.399  37.269  33.464
ATOM   1299  C   PHE    85      38.060  38.259  29.064
ATOM   1300  O   PHE    85      37.871  37.559  28.070
ATOM   1301  N   ILE    86      37.487  39.464  29.193
ATOM   1302  H   ILE    86      37.736  40.043  29.988
ATOM   1303  CA  ILE    86      36.489  39.978  28.227
ATOM   1304  HA  ILE    86      35.760  39.182  28.144
ATOM   1305  CB  ILE    86      35.747  41.245  28.765
ATOM   1306  HB  ILE    86      36.461  42.048  28.940
ATOM   1307  CG2 ILE    86      34.700  41.745  27.732
ATOM   1308 1HG2 ILE    86      33.933  40.985  27.590
ATOM   1309 2HG2 ILE    86      34.234  42.667  28.074
ATOM   1310 3HG2 ILE    86      35.174  41.950  26.776
ATOM   1311  CG1 ILE    86      35.053  40.916  30.119
ATOM   1312 2HG1 ILE    86      34.371  40.077  29.978
ATOM   1313 3HG1 ILE    86      35.816  40.627  30.840
ATOM   1314  CD1 ILE    86      34.259  42.080  30.747
ATOM   1315 1HD1 ILE    86      33.356  42.270  30.170
ATOM   1316 2HD1 ILE    86      33.972  41.799  31.759
ATOM   1317 3HD1 ILE    86      34.874  42.980  30.779
ATOM   1318  C   ILE    86      37.089  40.087  26.749
ATOM   1319  O   ILE    86      36.470  39.539  25.837
ATOM   1320  N   PRO    87      38.291  40.665  26.515
ATOM   1321  CD  PRO    87      39.071  41.515  27.423
ATOM   1322 2HD  PRO    87      39.705  40.859  27.999
ATOM   1323 3HD  PRO    87      38.412  42.087  28.053
ATOM   1324  CG  PRO    87      39.884  42.430  26.489
ATOM   1325 2HG  PRO    87      40.791  42.795  26.968
ATOM   1326 3HG  PRO    87      39.263  43.260  26.148
ATOM   1327  CB  PRO    87      40.202  41.495  25.310
ATOM   1328 2HB  PRO    87      40.389  42.052  24.392
ATOM   1329 3HB  PRO    87      41.065  40.878  25.563
ATOM   1330  CA  PRO    87      38.939  40.610  25.189
ATOM   1331  HA  PRO    87      38.241  41.033  24.484
ATOM   1332  C   PRO    87      39.253  39.135  24.690
ATOM   1333  O   PRO    87      39.140  38.850  23.500
ATOM   1334  N   VAL    88      39.606  38.235  25.615
ATOM   1335  H   VAL    88      39.605  38.525  26.582
ATOM   1336  CA  VAL    88      39.932  36.825  25.312
ATOM   1337  HA  VAL    88      40.588  36.850  24.457
ATOM   1338  CB  VAL    88      40.647  36.140  26.513
ATOM   1339  HB  VAL    88      39.938  36.021  27.332
ATOM   1340  CG1 VAL    88      41.165  34.740  26.110
ATOM   1341 1HG1 VAL    88      41.850  34.829  25.267
ATOM   1342 2HG1 VAL    88      41.680  34.277  26.952
ATOM   1343 3HG1 VAL    88      40.330  34.101  25.822
ATOM   1344  CG2 VAL    88      41.857  36.955  27.035
ATOM   1345 1HG2 VAL    88      42.580  37.112  26.236
ATOM   1346 2HG2 VAL    88      41.528  37.921  27.418
ATOM   1347 3HG2 VAL    88      42.336  36.419  27.854
ATOM   1348  C   VAL    88      38.646  36.035  24.830
ATOM   1349  O   VAL    88      38.669  35.375  23.792
ATOM   1350  N   ILE    89      37.548  36.170  25.577
ATOM   1351  H   ILE    89      37.608  36.747  26.412
ATOM   1352  CA  ILE    89      36.246  35.559  25.260
ATOM   1353  HA  ILE    89      36.452  34.533  24.988
ATOM   1354  CB  ILE    89      35.322  35.593  26.517
ATOM   1355  HB  ILE    89      35.197  36.632  26.829
ATOM   1356  CG2 ILE    89      33.926  35.010  26.172
ATOM   1357 1HG2 ILE    89      34.008  33.954  25.924
ATOM   1358 2HG2 ILE    89      33.245  35.133  27.014
ATOM   1359 3HG2 ILE    89      33.493  35.534  25.322
ATOM   1360  CG1 ILE    89      35.967  34.787  27.690
ATOM   1361 2HG1 ILE    89      36.127  33.758  27.372
ATOM   1362 3HG1 ILE    89      36.943  35.203  27.927
ATOM   1363  CD1 ILE    89      35.138  34.787  28.997
ATOM   1364 1HD1 ILE    89      34.224  34.208  28.870
ATOM   1365 2HD1 ILE    89      35.726  34.336  29.797
ATOM   1366 3HD1 ILE    89      34.888  35.811  29.273
ATOM   1367  C   ILE    89      35.631  36.219  23.953
ATOM   1368  O   ILE    89      35.215  35.497  23.049
ATOM   1369  N   ALA    90      35.674  37.552  23.840
ATOM   1370  H   ALA    90      36.043  38.096  24.614
ATOM   1371  CA  ALA    90      35.231  38.278  22.640
ATOM   1372  HA  ALA    90      34.202  37.991  22.472
ATOM   1373  CB  ALA    90      35.323  39.788  22.936
ATOM   1374 1HB  ALA    90      34.957  40.344  22.076
ATOM   1375 2HB  ALA    90      34.717  40.028  23.808
ATOM   1376 3HB  ALA    90      36.360  40.068  23.122
ATOM   1377  C   ALA    90      36.028  37.852  21.327
ATOM   1378  O   ALA    90      35.407  37.621  20.291
ATOM   1379  N   GLY    91      37.357  37.713  21.416
ATOM   1380  H   GLY    91      37.817  37.955  22.287
ATOM   1381  CA  GLY    91      38.187  37.191  20.318
ATOM   1382 2HA  GLY    91      38.034  37.817  19.450
ATOM   1383 3HA  GLY    91      39.212  37.216  20.653
ATOM   1384  C   GLY    91      37.841  35.692  19.932
ATOM   1385  O   GLY    91      37.616  35.393  18.757
ATOM   1386  N   LEU    92      37.708  34.818  20.939
ATOM   1387  H   LEU    92      37.918  35.132  21.881
ATOM   1388  CA  LEU    92      37.306  33.413  20.754
ATOM   1389  HA  LEU    92      37.987  33.018  20.014
ATOM   1390  CB  LEU    92      37.463  32.683  22.117
ATOM   1391 2HB  LEU    92      38.436  32.923  22.549
ATOM   1392 3HB  LEU    92      36.693  33.055  22.794
ATOM   1393  CG  LEU    92      37.337  31.137  22.010
ATOM   1394  HG  LEU    92      36.449  30.879  21.436
ATOM   1395  CD1 LEU    92      38.577  30.515  21.333
ATOM   1396 1HD1 LEU    92      38.485  29.430  21.315
ATOM   1397 2HD1 LEU    92      38.658  30.866  20.306
ATOM   1398 3HD1 LEU    92      39.477  30.790  21.882
ATOM   1399  CD2 LEU    92      37.199  30.521  23.417
ATOM   1400 1HD2 LEU    92      37.112  29.437  23.340
ATOM   1401 2HD2 LEU    92      38.071  30.771  24.022
ATOM   1402 3HD2 LEU    92      36.301  30.906  23.899
ATOM   1403  C   LEU    92      35.848  33.282  20.127
ATOM   1404  O   LEU    92      35.631  32.449  19.249
ATOM   1405  N   PHE    93      34.917  34.143  20.554
ATOM   1406  H   PHE    93      35.165  34.768  21.316
ATOM   1407  CA  PHE    93      33.558  34.266  19.998
ATOM   1408  HA  PHE    93      33.103  33.290  20.057
ATOM   1409  CB  PHE    93      32.755  35.323  20.813
ATOM   1410 2HB  PHE    93      33.370  36.212  20.935
ATOM   1411 3HB  PHE    93      31.908  35.621  20.197
ATOM   1412  CG  PHE    93      32.178  34.950  22.175
ATOM   1413  CD1 PHE    93      31.418  35.907  22.859
ATOM   1414  HD1 PHE    93      31.291  36.901  22.435
ATOM   1415  CE1 PHE    93      30.817  35.595  24.082
ATOM   1416  HE1 PHE    93      30.227  36.343  24.606
ATOM   1417  CZ  PHE    93      30.968  34.320  24.630
ATOM   1418  HZ  PHE    93      30.503  34.071  25.582
ATOM   1419  CE2 PHE    93      31.731  33.364  23.960
ATOM   1420  HE2 PHE    93      31.854  32.372  24.389
ATOM   1421  CD2 PHE    93      32.338  33.680  22.743
ATOM   1422  HD2 PHE    93      32.931  32.924  22.248
ATOM   1423  C   PHE    93      33.544  34.603  18.444
ATOM   1424  O   PHE    93      32.591  34.225  17.765
ATOM   1425  N   ILE    94      34.581  35.273  17.926
ATOM   1426  H   ILE    94      35.325  35.549  18.556
ATOM   1427  CA  ILE    94      34.719  35.656  16.503
ATOM   1428  HA  ILE    94      33.845  35.269  16.009
ATOM   1429  CB  ILE    94      34.696  37.202  16.316
ATOM   1430  HB  ILE    94      34.625  37.400  15.245
ATOM   1431  CG2 ILE    94      33.434  37.812  16.991
ATOM   1432 1HG2 ILE    94      33.308  38.848  16.685
ATOM   1433 2HG2 ILE    94      32.549  37.247  16.700
ATOM   1434 3HG2 ILE    94      33.539  37.777  18.076
ATOM   1435  CG1 ILE    94      36.006  37.857  16.835
ATOM   1436 2HG1 ILE    94      36.096  37.697  17.905
ATOM   1437 3HG1 ILE    94      36.851  37.369  16.358
ATOM   1438  CD1 ILE    94      36.103  39.373  16.548
ATOM   1439 1HD1 ILE    94      35.995  39.558  15.478
ATOM   1440 2HD1 ILE    94      35.326  39.907  17.092
ATOM   1441 3HD1 ILE    94      37.076  39.738  16.877
ATOM   1442  C   ILE    94      35.888  34.886  15.743
ATOM   1443  O   ILE    94      36.262  35.281  14.642
ATOM   1444  N   GLY    95      36.437  33.824  16.345
ATOM   1445  H   GLY    95      36.064  33.548  17.245
ATOM   1446  CA  GLY    95      37.513  33.002  15.758
ATOM   1447 2HA  GLY    95      37.642  32.150  16.405
ATOM   1448 3HA  GLY    95      37.192  32.703  14.770
ATOM   1449  C   GLY    95      38.937  33.702  15.610
ATOM   1450  O   GLY    95      39.819  33.149  14.956
ATOM   1451  N   VAL    96      39.119  34.880  16.214
ATOM   1452  H   VAL    96      38.380  35.194  16.831
ATOM   1453  CA  VAL    96      40.323  35.734  16.109
ATOM   1454  HA  VAL    96      40.715  35.585  15.112
ATOM   1455  CB  VAL    96      39.895  37.218  16.291
ATOM   1456  HB  VAL    96      39.163  37.277  17.098
ATOM   1457  CG1 VAL    96      41.046  38.185  16.650
ATOM   1458 1HG1 VAL    96      41.476  37.913  17.613
ATOM   1459 2HG1 VAL    96      41.817  38.151  15.884
ATOM   1460 3HG1 VAL    96      40.650  39.197  16.723
ATOM   1461  CG2 VAL    96      39.246  37.740  14.989
ATOM   1462 1HG2 VAL    96      38.449  37.069  14.666
ATOM   1463 2HG2 VAL    96      38.821  38.726  15.161
ATOM   1464 3HG2 VAL    96      39.990  37.797  14.196
ATOM   1465  C   VAL    96      41.480  35.272  17.092
ATOM   1466  O   VAL    96      41.223  34.965  18.254
ATOM   1467  N   GLY    97      42.731  35.301  16.619
ATOM   1468  H   GLY    97      42.882  35.636  15.677
ATOM   1469  CA  GLY    97      43.915  34.949  17.418
ATOM   1470 2HA  GLY    97      43.709  34.011  17.912
ATOM   1471 3HA  GLY    97      44.747  34.852  16.738
ATOM   1472  C   GLY    97      44.303  36.041  18.504
ATOM   1473  O   GLY    97      44.717  37.149  18.149
ATOM   1474  N   VAL    98      44.191  35.691  19.790
ATOM   1475  H   VAL    98      43.796  34.774  19.991
ATOM   1476  CA  VAL    98      44.463  36.586  20.938
ATOM   1477  HA  VAL    98      44.425  37.591  20.549
ATOM   1478  CB  VAL    98      43.363  36.441  22.027
ATOM   1479  HB  VAL    98      43.441  35.458  22.489
ATOM   1480  CG1 VAL    98      43.546  37.518  23.125
ATOM   1481 1HG1 VAL    98      42.740  37.441  23.852
ATOM   1482 2HG1 VAL    98      44.491  37.370  23.646
ATOM   1483 3HG1 VAL    98      43.526  38.513  22.681
ATOM   1484  CG2 VAL    98      41.938  36.586  21.441
ATOM   1485 1HG2 VAL    98      41.723  35.751  20.773
ATOM   1486 2HG2 VAL    98      41.196  36.571  22.238
ATOM   1487 3HG2 VAL    98      41.853  37.516  20.883
ATOM   1488  C   VAL    98      45.930  36.393  21.518
ATOM   1489  O   VAL    98      46.330  35.270  21.818
ATOM   1490  N   ALA    99      46.664  37.489  21.737
ATOM   1491  H   ALA    99      46.288  38.370  21.401
ATOM   1492  CA  ALA    99      47.995  37.527  22.374
ATOM   1493  HA  ALA    99      48.364  36.515  22.424
ATOM   1494  CB  ALA    99      48.929  38.315  21.423
ATOM   1495 1HB  ALA    99      48.946  37.839  20.443
ATOM   1496 2HB  ALA    99      48.580  39.341  21.316
ATOM   1497 3HB  ALA    99      49.940  38.325  21.830
ATOM   1498  C   ALA    99      47.942  38.078  23.884
ATOM   1499  O   ALA    99      48.048  39.294  24.077
ATOM   1500  N   PRO   100      47.755  37.223  24.917
ATOM   1501  CD  PRO   100      47.449  35.789  24.822
ATOM   1502 2HD  PRO   100      48.242  35.291  24.287
ATOM   1503 3HD  PRO   100      46.501  35.713  24.312
ATOM   1504  CG  PRO   100      47.330  35.282  26.273
ATOM   1505 2HG  PRO   100      48.310  34.971  26.640
ATOM   1506 3HG  PRO   100      46.612  34.468  26.361
ATOM   1507  CB  PRO   100      46.862  36.541  27.022
ATOM   1508 2HB  PRO   100      45.798  36.703  26.844
ATOM   1509 3HB  PRO   100      47.065  36.482  28.093
ATOM   1510  CA  PRO   100      47.685  37.649  26.327
ATOM   1511  HA  PRO   100      47.157  38.587  26.367
ATOM   1512  C   PRO   100      49.113  37.918  26.974
ATOM   1513  O   PRO   100      49.628  37.086  27.721
ATOM   1514  N   THR   101      49.691  39.093  26.713
ATOM   1515  H   THR   101      49.188  39.736  26.110
ATOM   1516  CA  THR   101      50.746  39.667  27.578
ATOM   1517  HA  THR   101      51.365  38.838  27.883
ATOM   1518  CB  THR   101      51.655  40.693  26.838
ATOM   1519  HB  THR   101      52.560  40.828  27.414
ATOM   1520  CG2 THR   101      52.051  40.259  25.411
ATOM   1521 1HG2 THR   101      51.176  40.234  24.761
ATOM   1522 2HG2 THR   101      52.773  40.969  25.007
ATOM   1523 3HG2 THR   101      52.513  39.273  25.442
ATOM   1524  OG1 THR   101      51.038  41.950  26.745
ATOM   1525 1HG  THR   101      50.101  41.803  26.520
ATOM   1526  C   THR   101      50.112  40.226  28.928
ATOM   1527  O   THR   101      48.895  40.190  29.124
ATOM   1528  N   ASN   102      50.948  40.725  29.837
ATOM   1529  H   ASN   102      51.932  40.777  29.617
ATOM   1530  CA  ASN   102      50.533  41.363  31.094
ATOM   1531  HA  ASN   102      49.560  41.802  30.923
ATOM   1532  CB  ASN   102      50.462  40.255  32.175
ATOM   1533 2HB  ASN   102      49.808  39.462  31.816
ATOM   1534 3HB  ASN   102      51.455  39.831  32.319
ATOM   1535  CG  ASN   102      49.931  40.733  33.576
ATOM   1536  OD1 ASN   102      50.605  41.424  34.320
ATOM   1537  ND2 ASN   102      48.730  40.350  33.945
ATOM   1538 1HD2 ASN   102      48.429  40.612  34.863
ATOM   1539 2HD2 ASN   102      48.147  39.818  33.323
ATOM   1540  C   ASN   102      51.500  42.580  31.427
ATOM   1541  O   ASN   102      52.649  42.582  30.986
ATOM   1542  N   GLU   103      51.030  43.563  32.195
ATOM   1543  H   GLU   103      50.067  43.510  32.509
ATOM   1544  CA  GLU   103      51.818  44.756  32.561
ATOM   1545  HA  GLU   103      52.104  45.213  31.623
ATOM   1546  CB  GLU   103      50.901  45.716  33.366
ATOM   1547 2HB  GLU   103      49.944  45.779  32.848
ATOM   1548 3HB  GLU   103      50.721  45.303  34.359
ATOM   1549  CG  GLU   103      51.444  47.164  33.486
ATOM   1550 2HG  GLU   103      51.810  47.472  32.506
ATOM   1551 3HG  GLU   103      50.602  47.815  33.736
ATOM   1552  CD  GLU   103      52.578  47.382  34.581
ATOM   1553  OE1 GLU   103      52.195  47.259  35.729
ATOM   1554  OE2 GLU   103      53.580  47.939  34.178
ATOM   1555  C   GLU   103      53.192  44.401  33.289
ATOM   1556  O   GLU   103      54.133  45.182  33.219
ATOM   1557  N   ILE   104      53.306  43.219  33.905
ATOM   1558  H   ILE   104      52.489  42.621  33.923
ATOM   1559  CA  ILE   104      54.510  42.766  34.634
ATOM   1560  HA  ILE   104      54.657  43.523  35.390
ATOM   1561  CB  ILE   104      54.187  41.388  35.291
ATOM   1562  HB  ILE   104      53.198  41.457  35.748
ATOM   1563  CG2 ILE   104      54.132  40.260  34.225
ATOM   1564 1HG2 ILE   104      55.127  40.079  33.813
ATOM   1565 2HG2 ILE   104      53.770  39.338  34.680
ATOM   1566 3HG2 ILE   104      53.461  40.538  33.414
ATOM   1567  CG1 ILE   104      55.181  40.969  36.413
ATOM   1568 2HG1 ILE   104      54.909  39.972  36.764
ATOM   1569 3HG1 ILE   104      56.195  40.917  36.014
ATOM   1570  CD1 ILE   104      55.167  41.917  37.637
ATOM   1571 1HD1 ILE   104      54.149  42.020  38.015
ATOM   1572 2HD1 ILE   104      55.797  41.500  38.422
ATOM   1573 3HD1 ILE   104      55.557  42.898  37.365
ATOM   1574  C   ILE   104      55.868  42.775  33.786
ATOM   1575  O   ILE   104      56.943  42.871  34.373
ATOM   1576  N   TYR   105      55.797  42.693  32.451
ATOM   1577  H   TYR   105      54.877  42.683  32.032
ATOM   1578  CA  TYR   105      56.978  42.656  31.566
ATOM   1579  HA  TYR   105      57.649  41.926  32.000
ATOM   1580  CB  TYR   105      56.558  42.218  30.142
ATOM   1581 2HB  TYR   105      55.748  42.866  29.803
ATOM   1582 3HB  TYR   105      57.397  42.388  29.468
ATOM   1583  CG  TYR   105      56.155  40.764  29.996
ATOM   1584  CD1 TYR   105      57.095  39.751  30.227
ATOM   1585  HD1 TYR   105      58.107  40.009  30.540
ATOM   1586  CE1 TYR   105      56.744  38.408  30.057
ATOM   1587  HE1 TYR   105      57.474  37.622  30.236
ATOM   1588  CZ  TYR   105      55.435  38.083  29.642
ATOM   1589  OH  TYR   105      55.087  36.796  29.400
ATOM   1590  HH  TYR   105      55.776  36.166  29.663
ATOM   1591  CE2 TYR   105      54.491  39.103  29.405
ATOM   1592  HE2 TYR   105      53.491  38.835  29.085
ATOM   1593  CD2 TYR   105      54.858  40.439  29.587
ATOM   1594  HD2 TYR   105      54.140  41.235  29.403
ATOM   1595  C   TYR   105      57.808  44.013  31.522
ATOM   1596  O   TYR   105      57.257  45.117  31.625
ATOM   1597  N   THR   106      59.111  43.908  31.237
ATOM   1598  H   THR   106      59.523  42.979  31.136
ATOM   1599  CA  THR   106      59.913  45.055  30.768
ATOM   1600  HA  THR   106      59.660  45.877  31.421
ATOM   1601  CB  THR   106      61.442  44.809  30.840
ATOM   1602  HB  THR   106      61.944  45.745  30.640
ATOM   1603  CG2 THR   106      61.926  44.284  32.206
ATOM   1604 1HG2 THR   106      63.011  44.181  32.192
ATOM   1605 2HG2 THR   106      61.642  44.982  32.992
ATOM   1606 3HG2 THR   106      61.486  43.309  32.422
ATOM   1607  OG1 THR   106      61.833  43.911  29.832
ATOM   1608 1HG  THR   106      61.487  43.021  30.127
ATOM   1609  C   THR   106      59.478  45.490  29.307
ATOM   1610  O   THR   106      58.984  44.687  28.513
ATOM   1611  N   LEU   107      59.745  46.750  28.946
ATOM   1612  H   LEU   107      60.120  47.383  29.634
ATOM   1613  CA  LEU   107      59.493  47.256  27.586
ATOM   1614  HA  LEU   107      58.437  47.099  27.409
ATOM   1615  CB  LEU   107      59.829  48.771  27.585
ATOM   1616 2HB  LEU   107      59.202  49.273  28.324
ATOM   1617 3HB  LEU   107      60.872  48.895  27.882
ATOM   1618  CG  LEU   107      59.632  49.468  26.211
ATOM   1619  HG  LEU   107      60.279  48.999  25.471
ATOM   1620  CD1 LEU   107      58.173  49.410  25.717
ATOM   1621 1HD1 LEU   107      58.082  49.962  24.782
ATOM   1622 2HD1 LEU   107      57.879  48.378  25.530
ATOM   1623 3HD1 LEU   107      57.505  49.853  26.456
ATOM   1624  CD2 LEU   107      60.038  50.949  26.334
ATOM   1625 1HD2 LEU   107      59.990  51.415  25.353
ATOM   1626 2HD2 LEU   107      59.363  51.472  27.013
ATOM   1627 3HD2 LEU   107      61.058  51.028  26.707
ATOM   1628  C   LEU   107      60.247  46.405  26.462
ATOM   1629  O   LEU   107      59.723  46.244  25.364
ATOM   1630  N   ARG   108      61.424  45.839  26.776
ATOM   1631  H   ARG   108      61.754  45.941  27.723
ATOM   1632  CA  ARG   108      62.185  44.956  25.864
ATOM   1633  HA  ARG   108      62.250  45.470  24.913
ATOM   1634  CB  ARG   108      63.597  44.715  26.467
ATOM   1635 2HB  ARG   108      64.138  45.662  26.485
ATOM   1636 3HB  ARG   108      63.492  44.357  27.493
ATOM   1637  CG  ARG   108      64.411  43.665  25.661
ATOM   1638 2HG  ARG   108      63.907  42.700  25.733
ATOM   1639 3HG  ARG   108      64.450  43.953  24.609
ATOM   1640  CD  ARG   108      65.851  43.489  26.206
ATOM   1641 2HD  ARG   108      65.818  43.387  27.284
ATOM   1642 3HD  ARG   108      66.266  42.579  25.791
ATOM   1643  NE  ARG   108      66.726  44.618  25.826
ATOM   1644  HE  ARG   108      66.345  45.277  25.168
ATOM   1645  CZ  ARG   108      67.982  44.802  26.197
ATOM   1646  NH1 ARG   108      68.585  44.002  27.031
ATOM   1647 1HH1 ARG   108      68.078  43.215  27.399
ATOM   1648 2HH1 ARG   108      69.542  44.150  27.293
ATOM   1649  NH2 ARG   108      68.668  45.806  25.727
ATOM   1650 1HH2 ARG   108      68.256  46.434  25.059
ATOM   1651 2HH2 ARG   108      69.626  45.933  25.999
ATOM   1652  C   ARG   108      61.390  43.626  25.529
ATOM   1653  O   ARG   108      61.239  43.273  24.364
ATOM   1654  N   GLU   109      60.891  42.956  26.562
ATOM   1655  H   GLU   109      61.027  43.328  27.494
ATOM   1656  CA  GLU   109      60.096  41.722  26.429
ATOM   1657  HA  GLU   109      60.628  41.057  25.763
ATOM   1658  CB  GLU   109      59.923  41.086  27.823
ATOM   1659 2HB  GLU   109      59.421  41.818  28.454
ATOM   1660 3HB  GLU   109      59.279  40.209  27.745
ATOM   1661  CG  GLU   109      61.268  40.663  28.463
ATOM   1662 2HG  GLU   109      61.549  39.686  28.062
ATOM   1663 3HG  GLU   109      62.058  41.364  28.187
ATOM   1664  CD  GLU   109      61.189  40.621  30.045
ATOM   1665  OE1 GLU   109      61.818  39.720  30.549
ATOM   1666  OE2 GLU   109      60.770  41.656  30.537
ATOM   1667  C   GLU   109      58.693  42.009  25.753
ATOM   1668  O   GLU   109      58.209  41.197  24.961
ATOM   1669  N   LEU   110      58.110  43.177  26.041
ATOM   1670  H   LEU   110      58.532  43.764  26.754
ATOM   1671  CA  LEU   110      56.867  43.630  25.408
ATOM   1672  HA  LEU   110      56.207  42.778  25.462
ATOM   1673  CB  LEU   110      56.289  44.814  26.220
ATOM   1674 2HB  LEU   110      56.260  44.552  27.279
ATOM   1675 3HB  LEU   110      56.948  45.674  26.094
ATOM   1676  CG  LEU   110      54.860  45.196  25.750
ATOM   1677  HG  LEU   110      54.864  45.383  24.678
ATOM   1678  CD1 LEU   110      53.833  44.085  26.053
ATOM   1679 1HD1 LEU   110      53.820  43.865  27.120
ATOM   1680 2HD1 LEU   110      52.847  44.411  25.732
ATOM   1681 3HD1 LEU   110      54.070  43.179  25.499
ATOM   1682  CD2 LEU   110      54.419  46.486  26.466
ATOM   1683 1HD2 LEU   110      54.407  46.332  27.545
ATOM   1684 2HD2 LEU   110      55.107  47.292  26.215
ATOM   1685 3HD2 LEU   110      53.420  46.766  26.134
ATOM   1686  C   LEU   110      57.054  43.926  23.857
ATOM   1687  O   LEU   110      56.269  43.425  23.057
ATOM   1688  N   VAL   111      58.113  44.647  23.464
ATOM   1689  H   VAL   111      58.727  45.039  24.171
ATOM   1690  CA  VAL   111      58.481  44.812  22.038
ATOM   1691  HA  VAL   111      57.618  45.240  21.548
ATOM   1692  CB  VAL   111      59.712  45.750  21.872
ATOM   1693  HB  VAL   111      60.507  45.418  22.540
ATOM   1694  CG1 VAL   111      60.259  45.750  20.424
ATOM   1695 1HG1 VAL   111      60.650  44.766  20.165
ATOM   1696 2HG1 VAL   111      61.071  46.472  20.331
ATOM   1697 3HG1 VAL   111      59.466  46.015  19.723
ATOM   1698  CG2 VAL   111      59.357  47.218  22.205
ATOM   1699 1HG2 VAL   111      58.615  47.590  21.498
ATOM   1700 2HG2 VAL   111      58.964  47.290  23.215
ATOM   1701 3HG2 VAL   111      60.253  47.836  22.139
ATOM   1702  C   VAL   111      58.688  43.401  21.342
ATOM   1703  O   VAL   111      58.145  43.170  20.266
ATOM   1704  N   HID   112      59.412  42.485  21.995
ATOM   1705  H   HID   112      59.840  42.745  22.877
ATOM   1706  CA  HID   112      59.662  41.136  21.463
ATOM   1707  HA  HID   112      60.059  41.282  20.467
ATOM   1708  CB  HID   112      60.719  40.446  22.365
ATOM   1709 2HB  HID   112      61.541  41.141  22.542
ATOM   1710 3HB  HID   112      60.269  40.209  23.330
ATOM   1711  CG  HID   112      61.305  39.188  21.771
ATOM   1712  ND1 HID   112      61.190  37.906  22.262
ATOM   1713  HD1 HID   112      60.661  37.589  23.074
ATOM   1714  CE1 HID   112      61.916  37.092  21.481
ATOM   1715  HE1 HID   112      62.020  36.026  21.632
ATOM   1716  NE2 HID   112      62.505  37.784  20.496
ATOM   1717  CD2 HID   112      62.121  39.118  20.672
ATOM   1718  HD2 HID   112      62.434  39.952  20.061
ATOM   1719  C   HID   112      58.322  40.294  21.271
ATOM   1720  O   HID   112      58.076  39.756  20.194
ATOM   1721  N   SER   113      57.478  40.233  22.307
ATOM   1722  H   SER   113      57.732  40.739  23.148
ATOM   1723  CA  SER   113      56.267  39.385  22.356
ATOM   1724  HA  SER   113      56.501  38.494  21.791
ATOM   1725  CB  SER   113      55.986  38.978  23.820
ATOM   1726 2HB  SER   113      55.115  38.340  23.862
ATOM   1727 3HB  SER   113      56.833  38.438  24.219
ATOM   1728  OG  SER   113      55.755  40.118  24.623
ATOM   1729  HG  SER   113      56.618  40.512  24.848
ATOM   1730  C   SER   113      54.996  40.011  21.634
ATOM   1731  O   SER   113      54.318  39.325  20.861
ATOM   1732  N   LEU   114      54.728  41.301  21.856
ATOM   1733  H   LEU   114      55.327  41.815  22.496
ATOM   1734  CA  LEU   114      53.611  42.034  21.234
ATOM   1735  HA  LEU   114      52.795  41.329  21.170
ATOM   1736  CB  LEU   114      53.199  43.184  22.197
ATOM   1737 2HB  LEU   114      53.204  42.778  23.210
ATOM   1738 3HB  LEU   114      53.933  43.988  22.159
ATOM   1739  CG  LEU   114      51.782  43.758  21.920
ATOM   1740  HG  LEU   114      51.142  42.975  21.514
ATOM   1741  CD1 LEU   114      51.141  44.273  23.226
ATOM   1742 1HD1 LEU   114      50.141  44.649  23.018
ATOM   1743 2HD1 LEU   114      51.064  43.455  23.944
ATOM   1744 3HD1 LEU   114      51.748  45.071  23.653
ATOM   1745  CD2 LEU   114      51.821  44.946  20.939
ATOM   1746 1HD2 LEU   114      52.403  45.763  21.360
ATOM   1747 2HD2 LEU   114      52.264  44.638  19.994
ATOM   1748 3HD2 LEU   114      50.808  45.295  20.750
ATOM   1749  C   LEU   114      53.946  42.427  19.727
ATOM   1750  O   LEU   114      53.068  42.394  18.869
ATOM   1751  N   GLY   115      55.221  42.682  19.412
ATOM   1752  H   GLY   115      55.915  42.705  20.150
ATOM   1753  CA  GLY   115      55.675  42.908  18.030
ATOM   1754 2HA  GLY   115      55.028  43.649  17.589
ATOM   1755 3HA  GLY   115      56.700  43.242  18.069
ATOM   1756  C   GLY   115      55.609  41.629  17.097
ATOM   1757  O   GLY   115      55.027  41.691  16.014
ATOM   1758  N   ILE   116      56.128  40.480  17.551
ATOM   1759  H   ILE   116      56.607  40.478  18.446
ATOM   1760  CA  ILE   116      56.117  39.233  16.753
ATOM   1761  HA  ILE   116      56.485  39.531  15.781
ATOM   1762  CB  ILE   116      57.098  38.198  17.378
ATOM   1763  HB  ILE   116      58.005  38.730  17.671
ATOM   1764  CG2 ILE   116      56.485  37.543  18.644
ATOM   1765 1HG2 ILE   116      56.121  38.316  19.316
ATOM   1766 2HG2 ILE   116      55.656  36.892  18.377
ATOM   1767 3HG2 ILE   116      57.248  36.972  19.172
ATOM   1768  CG1 ILE   116      57.507  37.131  16.321
ATOM   1769 2HG1 ILE   116      56.637  36.540  16.039
ATOM   1770 3HG1 ILE   116      57.874  37.643  15.430
ATOM   1771  CD1 ILE   116      58.620  36.173  16.806
ATOM   1772 1HD1 ILE   116      59.484  36.748  17.144
ATOM   1773 2HD1 ILE   116      58.255  35.548  17.621
ATOM   1774 3HD1 ILE   116      58.924  35.527  15.982
ATOM   1775  C   ILE   116      54.648  38.675  16.479
ATOM   1776  O   ILE   116      54.431  37.953  15.506
ATOM   1777  N   SER   117      53.679  39.058  17.320
ATOM   1778  H   SER   117      53.936  39.668  18.083
ATOM   1779  CA  SER   117      52.251  38.694  17.213
ATOM   1780  HA  SER   117      52.217  37.778  16.641
ATOM   1781  CB  SER   117      51.676  38.398  18.619
ATOM   1782 2HB  SER   117      50.612  38.221  18.549
ATOM   1783 3HB  SER   117      52.145  37.516  19.032
ATOM   1784  OG  SER   117      51.904  39.477  19.502
ATOM   1785  HG  SER   117      52.739  39.335  19.979
ATOM   1786  C   SER   117      51.372  39.704  16.346
ATOM   1787  O   SER   117      50.233  39.374  16.017
ATOM   1788  N   LYS   118      51.939  40.853  15.941
ATOM   1789  H   LYS   118      52.873  41.045  16.284
ATOM   1790  CA  LYS   118      51.382  41.799  14.941
ATOM   1791  HA  LYS   118      51.921  42.723  15.100
ATOM   1792  CB  LYS   118      51.703  41.267  13.517
ATOM   1793 2HB  LYS   118      51.218  40.298  13.384
ATOM   1794 3HB  LYS   118      51.295  41.958  12.778
ATOM   1795  CG  LYS   118      53.226  41.126  13.265
ATOM   1796 2HG  LYS   118      53.685  42.115  13.287
ATOM   1797 3HG  LYS   118      53.677  40.508  14.041
ATOM   1798  CD  LYS   118      53.504  40.451  11.906
ATOM   1799 2HD  LYS   118      53.100  39.437  11.927
ATOM   1800 3HD  LYS   118      53.027  41.019  11.105
ATOM   1801  CE  LYS   118      55.032  40.406  11.685
ATOM   1802 2HE  LYS   118      55.393  41.427  11.534
ATOM   1803 3HE  LYS   118      55.502  40.011  12.592
ATOM   1804  NZ  LYS   118      55.383  39.549  10.531
ATOM   1805 1HZ  LYS   118      56.368  39.619  10.320
ATOM   1806 2HZ  LYS   118      55.211  38.570  10.773
ATOM   1807 3HZ  LYS   118      54.839  39.784   9.714
ATOM   1808  C   LYS   118      49.853  42.231  15.153
ATOM   1809  O   LYS   118      49.076  42.160  14.198
ATOM   1810  N   PRO   119      49.428  42.650  16.362
ATOM   1811  CD  PRO   119      50.260  42.890  17.547
ATOM   1812 2HD  PRO   119      51.135  43.451  17.253
ATOM   1813 3HD  PRO   119      50.513  41.923  17.957
ATOM   1814  CG  PRO   119      49.363  43.680  18.513
ATOM   1815 2HG  PRO   119      49.412  44.744  18.281
ATOM   1816 3HG  PRO   119      49.638  43.499  19.550
ATOM   1817  CB  PRO   119      47.966  43.126  18.177
ATOM   1818 2HB  PRO   119      47.840  42.141  18.627
ATOM   1819 3HB  PRO   119      47.176  43.804  18.497
ATOM   1820  CA  PRO   119      48.024  42.987  16.644
ATOM   1821  HA  PRO   119      47.427  42.156  16.304
ATOM   1822  C   PRO   119      47.515  44.283  15.875
ATOM   1823  O   PRO   119      48.270  45.241  15.701
ATOM   1824  N   THR   120      46.229  44.314  15.507
ATOM   1825  H   THR   120      45.667  43.476  15.643
ATOM   1826  CA  THR   120      45.551  45.488  14.904
ATOM   1827  HA  THR   120      46.324  46.080  14.452
ATOM   1828  CB  THR   120      44.553  45.069  13.801
ATOM   1829  HB  THR   120      44.123  45.950  13.346
ATOM   1830  CG2 THR   120      45.209  44.203  12.706
ATOM   1831 1HG2 THR   120      45.553  43.255  13.121
ATOM   1832 2HG2 THR   120      46.062  44.736  12.285
ATOM   1833 3HG2 THR   120      44.491  44.007  11.910
ATOM   1834  OG1 THR   120      43.516  44.314  14.376
ATOM   1835 1HG  THR   120      43.045  43.883  13.672
ATOM   1836  C   THR   120      44.881  46.454  15.972
ATOM   1837  O   THR   120      44.464  47.567  15.641
ATOM   1838  N   ILE   121      44.795  45.995  17.223
ATOM   1839  H   ILE   121      45.134  45.059  17.387
ATOM   1840  CA  ILE   121      44.288  46.706  18.412
ATOM   1841  HA  ILE   121      44.679  47.710  18.341
ATOM   1842  CB  ILE   121      42.727  46.725  18.411
ATOM   1843  HB  ILE   121      42.420  47.213  17.493
ATOM   1844  CG2 ILE   121      42.126  45.297  18.383
ATOM   1845 1HG2 ILE   121      41.042  45.344  18.288
ATOM   1846 2HG2 ILE   121      42.505  44.765  17.514
ATOM   1847 3HG2 ILE   121      42.387  44.757  19.293
ATOM   1848  CG1 ILE   121      42.152  47.564  19.588
ATOM   1849 2HG1 ILE   121      42.326  47.051  20.535
ATOM   1850 3HG1 ILE   121      42.661  48.526  19.617
ATOM   1851  CD1 ILE   121      40.638  47.841  19.442
ATOM   1852 1HD1 ILE   121      40.430  48.275  18.464
ATOM   1853 2HD1 ILE   121      40.065  46.922  19.564
ATOM   1854 3HD1 ILE   121      40.323  48.545  20.208
ATOM   1855  C   ILE   121      44.921  46.071  19.726
ATOM   1856  O   ILE   121      45.190  44.864  19.750
ATOM   1857  N   VAL   122      45.133  46.889  20.764
ATOM   1858  H   VAL   122      44.893  47.868  20.652
ATOM   1859  CA  VAL   122      45.660  46.463  22.081
ATOM   1860  HA  VAL   122      45.635  45.388  22.086
ATOM   1861  CB  VAL   122      47.120  46.946  22.308
ATOM   1862  HB  VAL   122      47.119  48.028  22.434
ATOM   1863  CG1 VAL   122      47.718  46.304  23.585
ATOM   1864 1HG1 VAL   122      47.166  46.633  24.465
ATOM   1865 2HG1 VAL   122      47.672  45.217  23.516
ATOM   1866 3HG1 VAL   122      48.756  46.613  23.704
ATOM   1867  CG2 VAL   122      48.049  46.603  21.122
ATOM   1868 1HG2 VAL   122      47.990  45.544  20.886
ATOM   1869 2HG2 VAL   122      47.750  47.175  20.247
ATOM   1870 3HG2 VAL   122      49.075  46.869  21.371
ATOM   1871  C   VAL   122      44.711  46.923  23.261
ATOM   1872  O   VAL   122      44.348  48.093  23.318
ATOM   1873  N   PHE   123      44.407  46.027  24.201
ATOM   1874  H   PHE   123      44.744  45.080  24.073
ATOM   1875  CA  PHE   123      43.732  46.334  25.478
ATOM   1876  HA  PHE   123      43.291  47.314  25.390
ATOM   1877  CB  PHE   123      42.609  45.291  25.711
ATOM   1878 2HB  PHE   123      43.056  44.299  25.787
ATOM   1879 3HB  PHE   123      42.131  45.510  26.666
ATOM   1880  CG  PHE   123      41.547  45.273  24.621
ATOM   1881  CD1 PHE   123      41.745  44.526  23.454
ATOM   1882  HD1 PHE   123      42.643  43.922  23.342
ATOM   1883  CE1 PHE   123      40.808  44.572  22.419
ATOM   1884  HE1 PHE   123      40.975  44.005  21.507
ATOM   1885  CZ  PHE   123      39.663  45.359  22.551
ATOM   1886  HZ  PHE   123      38.939  45.412  21.741
ATOM   1887  CE2 PHE   123      39.447  46.086  23.724
ATOM   1888  HE2 PHE   123      38.553  46.698  23.827
ATOM   1889  CD2 PHE   123      40.387  46.043  24.758
ATOM   1890  HD2 PHE   123      40.221  46.628  25.662
ATOM   1891  C   PHE   123      44.807  46.427  26.650
ATOM   1892  O   PHE   123      45.637  45.527  26.756
ATOM   1893  N   SER   124      44.806  47.485  27.465
ATOM   1894  H   SER   124      44.106  48.208  27.312
ATOM   1895  CA  SER   124      45.833  47.751  28.498
ATOM   1896  HA  SER   124      46.131  46.791  28.882
ATOM   1897  CB  SER   124      47.039  48.459  27.832
ATOM   1898 2HB  SER   124      47.343  47.932  26.938
ATOM   1899 3HB  SER   124      46.775  49.473  27.564
ATOM   1900  OG  SER   124      48.137  48.491  28.720
ATOM   1901  HG  SER   124      48.461  47.584  28.889
ATOM   1902  C   SER   124      45.259  48.530  29.762
ATOM   1903  O   SER   124      44.066  48.823  29.818
ATOM   1904  N   SER   125      46.110  48.821  30.748
ATOM   1905  H   SER   125      47.089  48.629  30.574
ATOM   1906  CA  SER   125      45.793  49.624  31.946
ATOM   1907  HA  SER   125      44.717  49.669  32.017
ATOM   1908  CB  SER   125      46.348  48.935  33.214
ATOM   1909 2HB  SER   125      45.781  49.241  34.077
ATOM   1910 3HB  SER   125      46.273  47.860  33.128
ATOM   1911  OG  SER   125      47.693  49.298  33.454
ATOM   1912  HG  SER   125      47.881  48.979  34.387
ATOM   1913  C   SER   125      46.279  51.126  31.794
ATOM   1914  O   SER   125      47.128  51.420  30.952
ATOM   1915  N   LYS   126      45.799  52.035  32.651
ATOM   1916  H   LYS   126      45.038  51.745  33.263
ATOM   1917  CA  LYS   126      46.249  53.447  32.684
ATOM   1918  HA  LYS   126      46.071  53.839  31.691
ATOM   1919  CB  LYS   126      45.423  54.236  33.732
ATOM   1920 2HB  LYS   126      45.466  53.699  34.680
ATOM   1921 3HB  LYS   126      45.877  55.218  33.871
ATOM   1922  CG  LYS   126      43.949  54.443  33.287
ATOM   1923 2HG  LYS   126      43.933  55.003  32.357
ATOM   1924 3HG  LYS   126      43.490  53.483  33.077
ATOM   1925  CD  LYS   126      43.085  55.192  34.338
ATOM   1926 2HD  LYS   126      43.479  56.201  34.462
ATOM   1927 3HD  LYS   126      42.063  55.271  33.963
ATOM   1928  CE  LYS   126      43.078  54.487  35.717
ATOM   1929 2HE  LYS   126      44.097  54.504  36.111
ATOM   1930 3HE  LYS   126      42.437  55.038  36.410
ATOM   1931  NZ  LYS   126      42.628  53.083  35.607
ATOM   1932 1HZ  LYS   126      41.625  52.934  35.620
ATOM   1933 2HZ  LYS   126      42.970  52.632  34.755
ATOM   1934 3HZ  LYS   126      43.048  52.468  36.300
ATOM   1935  C   LYS   126      47.820  53.636  32.874
ATOM   1936  O   LYS   126      48.314  54.704  32.527
ATOM   1937  N   LYS   127      48.545  52.620  33.378
ATOM   1938  H   LYS   127      48.037  51.785  33.634
ATOM   1939  CA  LYS   127      50.030  52.571  33.417
ATOM   1940  HA  LYS   127      50.377  53.529  33.048
ATOM   1941  CB  LYS   127      50.569  52.419  34.862
ATOM   1942 2HB  LYS   127      51.658  52.468  34.810
ATOM   1943 3HB  LYS   127      50.228  53.266  35.460
ATOM   1944  CG  LYS   127      50.167  51.106  35.583
ATOM   1945 2HG  LYS   127      49.122  51.172  35.890
ATOM   1946 3HG  LYS   127      50.290  50.256  34.910
ATOM   1947  CD  LYS   127      51.073  50.898  36.828
ATOM   1948 2HD  LYS   127      52.071  50.602  36.496
ATOM   1949 3HD  LYS   127      51.158  51.841  37.369
ATOM   1950  CE  LYS   127      50.528  49.838  37.812
ATOM   1951 2HE  LYS   127      51.220  49.737  38.652
ATOM   1952 3HE  LYS   127      49.563  50.179  38.198
ATOM   1953  NZ  LYS   127      50.335  48.525  37.170
ATOM   1954 1HZ  LYS   127      49.821  47.893  37.779
ATOM   1955 2HZ  LYS   127      49.673  48.607  36.401
ATOM   1956 3HZ  LYS   127      51.187  48.088  36.813
ATOM   1957  C   LYS   127      50.684  51.570  32.373
ATOM   1958  O   LYS   127      51.743  51.880  31.838
ATOM   1959  N   GLY   128      50.023  50.460  32.036
ATOM   1960  H   GLY   128      49.165  50.223  32.518
ATOM   1961  CA  GLY   128      50.454  49.610  30.912
ATOM   1962 2HA  GLY   128      51.457  49.264  31.117
ATOM   1963 3HA  GLY   128      49.753  48.794  30.832
ATOM   1964  C   GLY   128      50.485  50.393  29.530
ATOM   1965  O   GLY   128      51.404  50.212  28.730
ATOM   1966  N   LEU   129      49.555  51.341  29.363
ATOM   1967  H   LEU   129      48.793  51.373  30.033
ATOM   1968  CA  LEU   129      49.516  52.312  28.260
ATOM   1969  HA  LEU   129      49.269  51.743  27.375
ATOM   1970  CB  LEU   129      48.412  53.354  28.597
ATOM   1971 2HB  LEU   129      47.450  52.846  28.680
ATOM   1972 3HB  LEU   129      48.646  53.796  29.567
ATOM   1973  CG  LEU   129      48.290  54.498  27.553
ATOM   1974  HG  LEU   129      49.268  54.942  27.376
ATOM   1975  CD1 LEU   129      47.722  53.985  26.214
ATOM   1976 1HD1 LEU   129      47.651  54.812  25.508
ATOM   1977 2HD1 LEU   129      48.387  53.235  25.789
ATOM   1978 3HD1 LEU   129      46.732  53.554  26.361
ATOM   1979  CD2 LEU   129      47.374  55.611  28.099
ATOM   1980 1HD2 LEU   129      47.315  56.422  27.374
ATOM   1981 2HD2 LEU   129      46.376  55.220  28.283
ATOM   1982 3HD2 LEU   129      47.788  55.994  29.030
ATOM   1983  C   LEU   129      50.932  52.982  27.981
ATOM   1984  O   LEU   129      51.347  53.036  26.829
ATOM   1985  N   ASP   130      51.644  53.425  29.023
ATOM   1986  H   ASP   130      51.286  53.281  29.955
ATOM   1987  CA  ASP   130      52.952  54.107  28.902
ATOM   1988  HA  ASP   130      52.786  54.954  28.253
ATOM   1989  CB  ASP   130      53.413  54.550  30.323
ATOM   1990 2HB  ASP   130      52.707  54.169  31.064
ATOM   1991 3HB  ASP   130      54.373  54.082  30.545
ATOM   1992  CG  ASP   130      53.563  56.116  30.554
ATOM   1993  OD1 ASP   130      53.764  56.777  29.557
ATOM   1994  OD2 ASP   130      52.966  56.513  31.531
ATOM   1995  C   ASP   130      54.040  53.204  28.166
ATOM   1996  O   ASP   130      54.839  53.674  27.352
ATOM   1997  N   LYS   131      53.977  51.890  28.423
ATOM   1998  H   LYS   131      53.250  51.577  29.058
ATOM   1999  CA  LYS   131      54.754  50.877  27.690
ATOM   2000  HA  LYS   131      55.757  51.273  27.598
ATOM   2001  CB  LYS   131      54.771  49.535  28.479
ATOM   2002 2HB  LYS   131      53.759  49.136  28.539
ATOM   2003 3HB  LYS   131      55.383  48.824  27.924
ATOM   2004  CG  LYS   131      55.358  49.655  29.914
ATOM   2005 2HG  LYS   131      56.397  49.980  29.842
ATOM   2006 3HG  LYS   131      54.798  50.401  30.479
ATOM   2007  CD  LYS   131      55.294  48.309  30.685
ATOM   2008 2HD  LYS   131      54.248  48.025  30.824
ATOM   2009 3HD  LYS   131      55.802  47.531  30.113
ATOM   2010  CE  LYS   131      55.974  48.459  32.069
ATOM   2011 2HE  LYS   131      57.028  48.702  31.919
ATOM   2012 3HE  LYS   131      55.496  49.286  32.604
ATOM   2013  NZ  LYS   131      55.850  47.233  32.890
ATOM   2014 1HZ  LYS   131      56.351  47.293  33.759
ATOM   2015 2HZ  LYS   131      54.875  47.102  33.186
ATOM   2016 3HZ  LYS   131      56.127  46.381  32.403
ATOM   2017  C   LYS   131      54.222  50.767  26.197
ATOM   2018  O   LYS   131      54.991  50.954  25.254
ATOM   2019  N   VAL   132      52.917  50.533  26.015
ATOM   2020  H   VAL   132      52.328  50.492  26.841
ATOM   2021  CA  VAL   132      52.313  50.292  24.683
ATOM   2022  HA  VAL   132      52.923  49.514  24.247
ATOM   2023  CB  VAL   132      50.847  49.777  24.768
ATOM   2024  HB  VAL   132      50.201  50.588  25.104
ATOM   2025  CG1 VAL   132      50.363  49.277  23.383
ATOM   2026 1HG1 VAL   132      50.948  48.411  23.070
ATOM   2027 2HG1 VAL   132      49.310  49.003  23.438
ATOM   2028 3HG1 VAL   132      50.473  50.054  22.630
ATOM   2029  CG2 VAL   132      50.677  48.569  25.720
ATOM   2030 1HG2 VAL   132      49.638  48.243  25.716
ATOM   2031 2HG2 VAL   132      51.315  47.745  25.402
ATOM   2032 3HG2 VAL   132      50.938  48.846  26.737
ATOM   2033  C   VAL   132      52.465  51.526  23.691
ATOM   2034  O   VAL   132      52.789  51.302  22.527
ATOM   2035  N   ILE   133      52.318  52.778  24.145
ATOM   2036  H   ILE   133      52.042  52.924  25.111
ATOM   2037  CA  ILE   133      52.516  53.969  23.280
ATOM   2038  HA  ILE   133      51.912  53.794  22.398
ATOM   2039  CB  ILE   133      52.051  55.290  23.961
ATOM   2040  HB  ILE   133      52.175  56.089  23.228
ATOM   2041  CG2 ILE   133      50.540  55.216  24.296
ATOM   2042 1HG2 ILE   133      50.364  54.532  25.118
ATOM   2043 2HG2 ILE   133      49.991  54.871  23.421
ATOM   2044 3HG2 ILE   133      50.168  56.205  24.562
ATOM   2045  CG1 ILE   133      52.933  55.648  25.194
ATOM   2046 2HG1 ILE   133      52.916  54.826  25.902
ATOM   2047 3HG1 ILE   133      53.963  55.784  24.866
ATOM   2048  CD1 ILE   133      52.506  56.938  25.933
ATOM   2049 1HD1 ILE   133      51.538  56.797  26.413
ATOM   2050 2HD1 ILE   133      53.247  57.166  26.699
ATOM   2051 3HD1 ILE   133      52.453  57.769  25.230
ATOM   2052  C   ILE   133      53.999  54.082  22.725
ATOM   2053  O   ILE   133      54.215  54.632  21.649
ATOM   2054  N   THR   134      54.969  53.519  23.452
ATOM   2055  H   THR   134      54.716  53.083  24.328
ATOM   2056  CA  THR   134      56.365  53.399  22.990
ATOM   2057  HA  THR   134      56.579  54.299  22.431
ATOM   2058  CB  THR   134      57.339  53.306  24.195
ATOM   2059  HB  THR   134      57.224  52.363  24.707
ATOM   2060  CG2 THR   134      58.797  53.478  23.725
ATOM   2061 1HG2 THR   134      59.100  52.623  23.120
ATOM   2062 2HG2 THR   134      58.892  54.391  23.137
ATOM   2063 3HG2 THR   134      59.451  53.555  24.593
ATOM   2064  OG1 THR   134      57.114  54.356  25.112
ATOM   2065 1HG  THR   134      56.404  54.119  25.715
ATOM   2066  C   THR   134      56.516  52.207  21.950
ATOM   2067  O   THR   134      57.155  52.369  20.912
ATOM   2068  N   VAL   135      55.848  51.074  22.206
ATOM   2069  H   VAL   135      55.325  51.027  23.074
ATOM   2070  CA  VAL   135      55.761  49.920  21.279
ATOM   2071  HA  VAL   135      56.780  49.659  21.026
ATOM   2072  CB  VAL   135      55.052  48.717  21.968
ATOM   2073  HB  VAL   135      54.034  49.000  22.227
ATOM   2074  CG1 VAL   135      54.986  47.484  21.043
ATOM   2075 1HG1 VAL   135      55.982  47.239  20.674
ATOM   2076 2HG1 VAL   135      54.323  47.694  20.204
ATOM   2077 3HG1 VAL   135      54.589  46.627  21.586
ATOM   2078  CG2 VAL   135      55.774  48.255  23.253
ATOM   2079 1HG2 VAL   135      55.855  49.072  23.960
ATOM   2080 2HG2 VAL   135      56.770  47.896  23.012
ATOM   2081 3HG2 VAL   135      55.205  47.453  23.718
ATOM   2082  C   VAL   135      55.067  50.314  19.902
ATOM   2083  O   VAL   135      55.553  49.936  18.834
ATOM   2084  N   GLN   136      54.002  51.121  19.953
ATOM   2085  H   GLN   136      53.651  51.374  20.872
ATOM   2086  CA  GLN   136      53.230  51.586  18.784
ATOM   2087  HA  GLN   136      52.885  50.689  18.286
ATOM   2088  CB  GLN   136      52.023  52.412  19.312
ATOM   2089 2HB  GLN   136      51.525  51.845  20.099
ATOM   2090 3HB  GLN   136      52.386  53.349  19.739
ATOM   2091  CG  GLN   136      50.976  52.722  18.211
ATOM   2092 2HG  GLN   136      51.435  53.336  17.437
ATOM   2093 3HG  GLN   136      50.670  51.786  17.750
ATOM   2094  CD  GLN   136      49.675  53.479  18.715
ATOM   2095  OE1 GLN   136      49.647  54.151  19.735
ATOM   2096  NE2 GLN   136      48.577  53.389  17.999
ATOM   2097 1HE2 GLN   136      47.802  53.948  18.295
ATOM   2098 2HE2 GLN   136      48.533  52.810  17.163
ATOM   2099  C   GLN   136      54.124  52.355  17.709
ATOM   2100  O   GLN   136      53.795  52.361  16.525
ATOM   2101  N   LYS   137      55.274  52.908  18.126
ATOM   2102  H   LYS   137      55.490  52.844  19.113
ATOM   2103  CA  LYS   137      56.276  53.545  17.239
ATOM   2104  HA  LYS   137      55.707  54.102  16.507
ATOM   2105  CB  LYS   137      57.181  54.505  18.052
ATOM   2106 2HB  LYS   137      57.846  53.918  18.689
ATOM   2107 3HB  LYS   137      57.796  55.062  17.345
ATOM   2108  CG  LYS   137      56.376  55.491  18.938
ATOM   2109 2HG  LYS   137      55.552  55.918  18.364
ATOM   2110 3HG  LYS   137      55.961  54.936  19.778
ATOM   2111  CD  LYS   137      57.250  56.636  19.500
ATOM   2112 2HD  LYS   137      56.687  57.138  20.290
ATOM   2113 3HD  LYS   137      58.162  56.217  19.930
ATOM   2114  CE  LYS   137      57.591  57.656  18.386
ATOM   2115 2HE  LYS   137      58.131  57.139  17.585
ATOM   2116 3HE  LYS   137      56.652  58.031  17.965
ATOM   2117  NZ  LYS   137      58.403  58.783  18.906
ATOM   2118 1HZ  LYS   137      59.286  58.444  19.267
ATOM   2119 2HZ  LYS   137      57.909  59.254  19.654
ATOM   2120 3HZ  LYS   137      58.590  59.453  18.171
ATOM   2121  C   LYS   137      57.112  52.519  16.357
ATOM   2122  O   LYS   137      57.957  52.949  15.580
ATOM   2123  N   THR   138      56.873  51.217  16.529
ATOM   2124  H   THR   138      56.162  50.977  17.205
ATOM   2125  CA  THR   138      57.490  50.111  15.760
ATOM   2126  HA  THR   138      57.878  50.531  14.842
ATOM   2127  CB  THR   138      58.635  49.434  16.558
ATOM   2128  HB  THR   138      59.024  48.602  15.988
ATOM   2129  CG2 THR   138      59.791  50.402  16.881
ATOM   2130 1HG2 THR   138      60.598  49.851  17.364
ATOM   2131 2HG2 THR   138      59.454  51.198  17.545
ATOM   2132 3HG2 THR   138      60.168  50.841  15.957
ATOM   2133  OG1 THR   138      58.153  48.944  17.790
ATOM   2134 1HG  THR   138      57.698  49.655  18.233
ATOM   2135  C   THR   138      56.411  49.050  15.289
ATOM   2136  O   THR   138      56.424  48.618  14.141
ATOM   2137  N   VAL   139      55.457  48.717  16.164
ATOM   2138  H   VAL   139      55.538  49.084  17.105
ATOM   2139  CA  VAL   139      54.320  47.812  15.893
ATOM   2140  HA  VAL   139      54.667  47.121  15.137
ATOM   2141  CB  VAL   139      53.944  46.999  17.162
ATOM   2142  HB  VAL   139      53.456  47.655  17.882
ATOM   2143  CG1 VAL   139      52.999  45.825  16.809
ATOM   2144 1HG1 VAL   139      53.483  45.150  16.103
ATOM   2145 2HG1 VAL   139      52.745  45.273  17.713
ATOM   2146 3HG1 VAL   139      52.079  46.202  16.365
ATOM   2147  CG2 VAL   139      55.202  46.388  17.829
ATOM   2148 1HG2 VAL   139      54.908  45.751  18.662
ATOM   2149 2HG2 VAL   139      55.765  45.806  17.099
ATOM   2150 3HG2 VAL   139      55.849  47.174  18.216
ATOM   2151  C   VAL   139      53.135  48.614  15.205
ATOM   2152  O   VAL   139      52.044  48.762  15.752
ATOM   2153  N   THR   140      53.420  49.157  14.021
ATOM   2154  H   THR   140      54.338  48.976  13.628
ATOM   2155  CA  THR   140      52.564  50.109  13.277
ATOM   2156  HA  THR   140      52.299  50.881  13.986
ATOM   2157  CB  THR   140      53.357  50.731  12.100
ATOM   2158  HB  THR   140      52.709  51.350  11.497
ATOM   2159  CG2 THR   140      54.557  51.570  12.589
ATOM   2160 1HG2 THR   140      55.036  52.054  11.738
ATOM   2161 2HG2 THR   140      54.210  52.338  13.281
ATOM   2162 3HG2 THR   140      55.287  50.938  13.094
ATOM   2163  OG1 THR   140      53.882  49.695  11.302
ATOM   2164 1HG  THR   140      54.373  50.097  10.594
ATOM   2165  C   THR   140      51.169  49.521  12.796
ATOM   2166  O   THR   140      50.323  50.270  12.318
ATOM   2167  N   THR   141      50.927  48.219  12.981
ATOM   2168  H   THR   141      51.652  47.656  13.399
ATOM   2169  CA  THR   141      49.613  47.577  12.767
ATOM   2170  HA  THR   141      49.281  47.874  11.782
ATOM   2171  CB  THR   141      49.751  46.033  12.856
ATOM   2172  HB  THR   141      48.774  45.572  12.810
ATOM   2173  CG2 THR   141      50.628  45.468  11.720
ATOM   2174 1HG2 THR   141      50.659  44.382  11.797
ATOM   2175 2HG2 THR   141      50.201  45.744  10.755
ATOM   2176 3HG2 THR   141      51.642  45.862  11.791
ATOM   2177  OG1 THR   141      50.375  45.662  14.066
ATOM   2178 1HG  THR   141      49.666  45.568  14.729
ATOM   2179  C   THR   141      48.498  48.108  13.765
ATOM   2180  O   THR   141      47.307  48.033  13.461
ATOM   2181  N   ILE   142      48.908  48.622  14.929
ATOM   2182  H   ILE   142      49.909  48.672  15.088
ATOM   2183  CA  ILE   142      48.025  49.061  16.025
ATOM   2184  HA  ILE   142      47.258  48.305  16.113
ATOM   2185  CB  ILE   142      48.847  49.127  17.352
ATOM   2186  HB  ILE   142      49.640  49.862  17.215
ATOM   2187  CG2 ILE   142      47.944  49.580  18.534
ATOM   2188 1HG2 ILE   142      47.128  48.871  18.674
ATOM   2189 2HG2 ILE   142      48.523  49.650  19.453
ATOM   2190 3HG2 ILE   142      47.527  50.568  18.348
ATOM   2191  CG1 ILE   142      49.508  47.759  17.709
ATOM   2192 2HG1 ILE   142      48.741  47.056  18.034
ATOM   2193 3HG1 ILE   142      49.991  47.335  16.830
ATOM   2194  CD1 ILE   142      50.598  47.883  18.803
ATOM   2195 1HD1 ILE   142      51.087  46.919  18.930
ATOM   2196 2HD1 ILE   142      51.342  48.620  18.500
ATOM   2197 3HD1 ILE   142      50.166  48.187  19.754
ATOM   2198  C   ILE   142      47.278  50.419  15.648
ATOM   2199  O   ILE   142      47.745  51.502  16.004
ATOM   2200  N   LYS   143      46.110  50.330  14.992
ATOM   2201  H   LYS   143      45.833  49.412  14.662
ATOM   2202  CA  LYS   143      45.239  51.497  14.703
ATOM   2203  HA  LYS   143      45.882  52.265  14.291
ATOM   2204  CB  LYS   143      44.109  51.135  13.700
ATOM   2205 2HB  LYS   143      43.493  50.387  14.173
ATOM   2206 3HB  LYS   143      43.496  52.028  13.563
ATOM   2207  CG  LYS   143      44.483  50.601  12.295
ATOM   2208 2HG  LYS   143      45.159  51.310  11.813
ATOM   2209 3HG  LYS   143      44.990  49.640  12.388
ATOM   2210  CD  LYS   143      43.200  50.440  11.417
ATOM   2211 2HD  LYS   143      42.748  51.427  11.296
ATOM   2212 3HD  LYS   143      43.502  50.087  10.429
ATOM   2213  CE  LYS   143      42.148  49.457  12.021
ATOM   2214 2HE  LYS   143      42.572  48.449  12.009
ATOM   2215 3HE  LYS   143      41.974  49.729  13.065
ATOM   2216  NZ  LYS   143      40.838  49.471  11.307
ATOM   2217 1HZ  LYS   143      40.428  50.395  11.328
ATOM   2218 2HZ  LYS   143      40.942  49.189  10.341
ATOM   2219 3HZ  LYS   143      40.163  48.842  11.746
ATOM   2220  C   LYS   143      44.607  52.160  16.007
ATOM   2221  O   LYS   143      44.066  53.257  15.926
ATOM   2222  N   THR   144      44.597  51.468  17.151
ATOM   2223  H   THR   144      45.027  50.555  17.142
ATOM   2224  CA  THR   144      43.993  51.925  18.426
ATOM   2225  HA  THR   144      44.294  52.955  18.559
ATOM   2226  CB  THR   144      42.439  51.811  18.361
ATOM   2227  HB  THR   144      42.158  50.848  17.968
ATOM   2228  CG2 THR   144      41.718  52.011  19.709
ATOM   2229 1HG2 THR   144      42.010  52.962  20.155
ATOM   2230 2HG2 THR   144      40.640  51.997  19.546
ATOM   2231 3HG2 THR   144      41.966  51.195  20.384
ATOM   2232  OG1 THR   144      41.911  52.821  17.533
ATOM   2233 1HG  THR   144      42.587  53.058  16.877
ATOM   2234  C   THR   144      44.581  51.131  19.668
ATOM   2235  O   THR   144      44.847  49.934  19.567
ATOM   2236  N   ILE   145      44.685  51.809  20.816
ATOM   2237  H   ILE   145      44.408  52.781  20.810
ATOM   2238  CA  ILE   145      44.880  51.217  22.155
ATOM   2239  HA  ILE   145      44.893  50.147  22.023
ATOM   2240  CB  ILE   145      46.228  51.682  22.793
ATOM   2241  HB  ILE   145      46.161  52.752  22.972
ATOM   2242  CG2 ILE   145      46.434  50.978  24.164
ATOM   2243 1HG2 ILE   145      46.446  49.896  24.033
ATOM   2244 2HG2 ILE   145      47.373  51.292  24.616
ATOM   2245 3HG2 ILE   145      45.634  51.251  24.852
ATOM   2246  CG1 ILE   145      47.459  51.427  21.866
ATOM   2247 2HG1 ILE   145      47.689  50.362  21.846
ATOM   2248 3HG1 ILE   145      47.233  51.740  20.848
ATOM   2249  CD1 ILE   145      48.715  52.222  22.299
ATOM   2250 1HD1 ILE   145      48.496  53.289  22.292
ATOM   2251 2HD1 ILE   145      49.040  51.931  23.296
ATOM   2252 3HD1 ILE   145      49.524  52.027  21.595
ATOM   2253  C   ILE   145      43.592  51.538  23.038
ATOM   2254  O   ILE   145      43.057  52.643  22.940
ATOM   2255  N   VAL   146      43.133  50.577  23.847
ATOM   2256  H   VAL   146      43.637  49.696  23.852
ATOM   2257  CA  VAL   146      41.915  50.645  24.686
ATOM   2258  HA  VAL   146      41.562  51.660  24.618
ATOM   2259  CB  VAL   146      40.815  49.679  24.157
ATOM   2260  HB  VAL   146      41.186  48.658  24.237
ATOM   2261  CG1 VAL   146      39.496  49.785  24.960
ATOM   2262 1HG1 VAL   146      39.657  49.516  26.003
ATOM   2263 2HG1 VAL   146      39.106  50.801  24.902
ATOM   2264 3HG1 VAL   146      38.754  49.104  24.545
ATOM   2265  CG2 VAL   146      40.468  49.956  22.677
ATOM   2266 1HG2 VAL   146      41.331  49.730  22.054
ATOM   2267 2HG2 VAL   146      39.642  49.316  22.366
ATOM   2268 3HG2 VAL   146      40.182  51.001  22.550
ATOM   2269  C   VAL   146      42.246  50.403  26.219
ATOM   2270  O   VAL   146      43.033  49.518  26.552
ATOM   2271  N   ILE   147      41.610  51.170  27.106
ATOM   2272  H   ILE   147      40.968  51.860  26.728
ATOM   2273  CA  ILE   147      41.781  51.140  28.570
ATOM   2274  HA  ILE   147      42.762  50.727  28.744
ATOM   2275  CB  ILE   147      41.735  52.590  29.139
ATOM   2276  HB  ILE   147      40.707  52.949  29.072
ATOM   2277  CG2 ILE   147      42.128  52.584  30.639
ATOM   2278 1HG2 ILE   147      43.136  52.191  30.770
ATOM   2279 2HG2 ILE   147      42.082  53.601  31.028
ATOM   2280 3HG2 ILE   147      41.435  51.963  31.206
ATOM   2281  CG1 ILE   147      42.624  53.608  28.355
ATOM   2282 2HG1 ILE   147      42.227  53.726  27.346
ATOM   2283 3HG1 ILE   147      42.546  54.585  28.832
ATOM   2284  CD1 ILE   147      44.123  53.236  28.242
ATOM   2285 1HD1 ILE   147      44.618  53.977  27.618
ATOM   2286 2HD1 ILE   147      44.591  53.229  29.226
ATOM   2287 3HD1 ILE   147      44.245  52.261  27.770
ATOM   2288  C   ILE   147      40.748  50.134  29.248
ATOM   2289  O   ILE   147      39.536  50.331  29.157
ATOM   2290  N   LEU   148      41.273  49.106  29.923
ATOM   2291  H   LEU   148      42.285  49.030  29.898
ATOM   2292  CA  LEU   148      40.547  47.972  30.532
ATOM   2293  HA  LEU   148      39.519  48.059  30.208
ATOM   2294  CB  LEU   148      41.197  46.679  29.962
ATOM   2295 2HB  LEU   148      41.289  46.783  28.879
ATOM   2296 3HB  LEU   148      42.203  46.596  30.375
ATOM   2297  CG  LEU   148      40.429  45.360  30.258
ATOM   2298  HG  LEU   148      40.309  45.221  31.330
ATOM   2299  CD1 LEU   148      39.045  45.324  29.578
ATOM   2300 1HD1 LEU   148      39.143  45.523  28.511
ATOM   2301 2HD1 LEU   148      38.591  44.344  29.723
ATOM   2302 3HD1 LEU   148      38.394  46.069  30.035
ATOM   2303  CD2 LEU   148      41.251  44.174  29.717
ATOM   2304 1HD2 LEU   148      41.459  44.318  28.659
ATOM   2305 2HD2 LEU   148      42.186  44.102  30.269
ATOM   2306 3HD2 LEU   148      40.689  43.250  29.849
ATOM   2307  C   LEU   148      40.481  48.029  32.127
ATOM   2308  O   LEU   148      39.741  47.270  32.743
ATOM   2309  N   ASP   149      41.239  48.932  32.759
ATOM   2310  H   ASP   149      41.877  49.481  32.202
ATOM   2311  CA  ASP   149      41.190  49.230  34.208
ATOM   2312  HA  ASP   149      40.591  48.453  34.660
ATOM   2313  CB  ASP   149      42.612  49.145  34.822
ATOM   2314 2HB  ASP   149      42.499  48.972  35.894
ATOM   2315 3HB  ASP   149      43.132  48.279  34.408
ATOM   2316  CG  ASP   149      43.510  50.436  34.614
ATOM   2317  OD1 ASP   149      43.244  51.123  33.647
ATOM   2318  OD2 ASP   149      44.063  50.862  35.604
ATOM   2319  C   ASP   149      40.373  50.566  34.526
ATOM   2320  O   ASP   149      40.604  51.254  35.524
ATOM   2321  N   SER   150      39.463  50.947  33.626
ATOM   2322  H   SER   150      39.280  50.331  32.843
ATOM   2323  CA  SER   150      38.645  52.171  33.714
ATOM   2324  HA  SER   150      38.552  52.412  34.763
ATOM   2325  CB  SER   150      39.336  53.325  32.956
ATOM   2326 2HB  SER   150      40.391  53.359  33.186
ATOM   2327 3HB  SER   150      39.209  53.206  31.888
ATOM   2328  OG  SER   150      38.748  54.538  33.374
ATOM   2329  HG  SER   150      38.674  55.124  32.582
ATOM   2330  C   SER   150      37.168  51.937  33.196
ATOM   2331  O   SER   150      36.926  51.019  32.419
ATOM   2332  N   LYS   151      36.243  52.796  33.640
ATOM   2333  H   LYS   151      36.570  53.504  34.284
ATOM   2334  CA  LYS   151      34.851  52.913  33.147
ATOM   2335  HA  LYS   151      34.731  52.180  32.360
ATOM   2336  CB  LYS   151      33.835  52.625  34.291
ATOM   2337 2HB  LYS   151      33.797  53.506  34.934
ATOM   2338 3HB  LYS   151      32.844  52.507  33.848
ATOM   2339  CG  LYS   151      34.119  51.395  35.202
ATOM   2340 2HG  LYS   151      35.065  51.551  35.722
ATOM   2341 3HG  LYS   151      33.335  51.363  35.961
ATOM   2342  CD  LYS   151      34.159  50.015  34.492
ATOM   2343 2HD  LYS   151      33.215  49.836  33.976
ATOM   2344 3HD  LYS   151      34.973  49.993  33.767
ATOM   2345  CE  LYS   151      34.392  48.921  35.567
ATOM   2346 2HE  LYS   151      35.276  49.197  36.150
ATOM   2347 3HE  LYS   151      33.535  48.904  36.247
ATOM   2348  NZ  LYS   151      34.601  47.572  34.989
ATOM   2349 1HZ  LYS   151      35.357  47.539  34.295
ATOM   2350 2HZ  LYS   151      33.820  47.216  34.448
ATOM   2351 3HZ  LYS   151      34.826  46.878  35.686
ATOM   2352  C   LYS   151      34.599  54.296  32.394
ATOM   2353  O   LYS   151      33.462  54.634  32.092
ATOM   2354  N   VAL   152      35.676  55.062  32.188
ATOM   2355  H   VAL   152      36.561  54.678  32.474
ATOM   2356  CA  VAL   152      35.762  56.346  31.457
ATOM   2357  HA  VAL   152      35.017  56.309  30.674
ATOM   2358  CB  VAL   152      35.528  57.583  32.376
ATOM   2359  HB  VAL   152      35.650  58.477  31.764
ATOM   2360  CG1 VAL   152      34.103  57.627  32.971
ATOM   2361 1HG1 VAL   152      33.960  56.813  33.681
ATOM   2362 2HG1 VAL   152      33.949  58.577  33.482
ATOM   2363 3HG1 VAL   152      33.369  57.535  32.170
ATOM   2364  CG2 VAL   152      36.548  57.663  33.539
ATOM   2365 1HG2 VAL   152      36.360  58.563  34.125
ATOM   2366 2HG2 VAL   152      36.460  56.791  34.185
ATOM   2367 3HG2 VAL   152      37.561  57.721  33.141
ATOM   2368  C   VAL   152      37.166  56.452  30.721
ATOM   2369  O   VAL   152      38.127  55.811  31.158
ATOM   2370  N   ASP   153      37.249  57.248  29.658
ATOM   2371  H   ASP   153      36.411  57.705  29.334
ATOM   2372  CA  ASP   153      38.475  57.466  28.863
ATOM   2373  HA  ASP   153      38.811  56.486  28.553
ATOM   2374  CB  ASP   153      38.129  58.316  27.612
ATOM   2375 2HB  ASP   153      37.617  59.225  27.932
ATOM   2376 3HB  ASP   153      39.065  58.617  27.139
ATOM   2377  CG  ASP   153      37.242  57.583  26.515
ATOM   2378  OD1 ASP   153      37.347  58.031  25.395
ATOM   2379  OD2 ASP   153      36.789  56.499  26.841
ATOM   2380  C   ASP   153      39.680  58.073  29.712
ATOM   2381  O   ASP   153      39.487  58.636  30.791
ATOM   2382  N   TYR   154      40.911  57.937  29.207
ATOM   2383  H   TYR   154      41.015  57.480  28.301
ATOM   2384  CA  TYR   154      42.126  58.410  29.893
ATOM   2385  HA  TYR   154      41.850  59.306  30.431
ATOM   2386  CB  TYR   154      42.591  57.313  30.880
ATOM   2387 2HB  TYR   154      41.828  57.179  31.648
ATOM   2388 3HB  TYR   154      42.679  56.371  30.339
ATOM   2389  CG  TYR   154      43.919  57.618  31.547
ATOM   2390  CD1 TYR   154      43.968  58.483  32.644
ATOM   2391  HD1 TYR   154      43.048  58.933  33.018
ATOM   2392  CE1 TYR   154      45.192  58.780  33.255
ATOM   2393  HE1 TYR   154      45.228  59.461  34.101
ATOM   2394  CZ  TYR   154      46.380  58.196  32.760
ATOM   2395  OH  TYR   154      47.581  58.492  33.321
ATOM   2396  HH  TYR   154      47.505  59.090  34.051
ATOM   2397  CE2 TYR   154      46.323  57.312  31.663
ATOM   2398  HE2 TYR   154      47.239  56.856  31.296
ATOM   2399  CD2 TYR   154      45.094  57.040  31.055
ATOM   2400  HD2 TYR   154      45.053  56.374  30.192
ATOM   2401  C   TYR   154      43.275  58.844  28.888
ATOM   2402  O   TYR   154      43.622  58.097  27.978
ATOM   2403  N   ARG   155      43.888  60.016  29.124
ATOM   2404  H   ARG   155      43.546  60.569  29.896
ATOM   2405  CA  ARG   155      45.106  60.479  28.414
ATOM   2406  HA  ARG   155      45.198  61.527  28.658
ATOM   2407  CB  ARG   155      46.305  59.694  29.020
ATOM   2408 2HB  ARG   155      46.233  59.766  30.106
ATOM   2409 3HB  ARG   155      46.205  58.642  28.746
ATOM   2410  CG  ARG   155      47.722  60.168  28.609
ATOM   2411 2HG  ARG   155      47.904  59.937  27.560
ATOM   2412 3HG  ARG   155      47.825  61.241  28.772
ATOM   2413  CD  ARG   155      48.759  59.408  29.468
ATOM   2414 2HD  ARG   155      48.728  59.776  30.486
ATOM   2415 3HD  ARG   155      48.507  58.355  29.475
ATOM   2416  NE  ARG   155      50.125  59.543  28.934
ATOM   2417  HE  ARG   155      50.249  60.065  28.083
ATOM   2418  CZ  ARG   155      51.184  58.902  29.400
ATOM   2419  NH1 ARG   155      51.128  58.217  30.502
ATOM   2420 1HH1 ARG   155      50.296  58.179  31.048
ATOM   2421 2HH1 ARG   155      51.957  57.697  30.812
ATOM   2422  NH2 ARG   155      52.313  58.919  28.763
ATOM   2423 1HH2 ARG   155      52.431  59.381  27.886
ATOM   2424 2HH2 ARG   155      53.030  58.251  29.075
ATOM   2425  C   ARG   155      44.970  60.494  26.823
ATOM   2426  O   ARG   155      45.952  60.298  26.121
ATOM   2427  N   GLY   156      43.751  60.707  26.319
ATOM   2428  H   GLY   156      42.998  60.849  26.971
ATOM   2429  CA  GLY   156      43.403  60.655  24.885
ATOM   2430 2HA  GLY   156      42.518  61.259  24.754
ATOM   2431 3HA  GLY   156      44.235  61.050  24.319
ATOM   2432  C   GLY   156      43.069  59.212  24.305
ATOM   2433  O   GLY   156      42.706  59.100  23.137
ATOM   2434  N   TYR   157      43.159  58.170  25.136
ATOM   2435  H   TYR   157      43.426  58.342  26.096
ATOM   2436  CA  TYR   157      42.861  56.769  24.794
ATOM   2437  HA  TYR   157      42.754  56.730  23.720
ATOM   2438  CB  TYR   157      44.058  55.876  25.191
ATOM   2439 2HB  TYR   157      44.289  56.030  26.246
ATOM   2440 3HB  TYR   157      43.765  54.832  25.071
ATOM   2441  CG  TYR   157      45.302  56.131  24.355
ATOM   2442  CD1 TYR   157      45.517  55.392  23.188
ATOM   2443  HD1 TYR   157      44.790  54.641  22.890
ATOM   2444  CE1 TYR   157      46.659  55.609  22.406
ATOM   2445  HE1 TYR   157      46.832  55.029  21.505
ATOM   2446  CZ  TYR   157      47.588  56.602  22.788
ATOM   2447  OH  TYR   157      48.704  56.823  22.043
ATOM   2448  HH  TYR   157      48.799  56.202  21.326
ATOM   2449  CE2 TYR   157      47.355  57.363  23.955
ATOM   2450  HE2 TYR   157      48.064  58.135  24.240
ATOM   2451  CD2 TYR   157      46.217  57.119  24.732
ATOM   2452  HD2 TYR   157      46.041  57.708  25.630
ATOM   2453  C   TYR   157      41.455  56.299  25.371
ATOM   2454  O   TYR   157      41.093  56.595  26.512
ATOM   2455  N   GLN   158      40.717  55.566  24.535
ATOM   2456  H   GLN   158      41.135  55.298  23.661
ATOM   2457  CA  GLN   158      39.324  55.152  24.771
ATOM   2458  HA  GLN   158      38.814  56.013  25.162
ATOM   2459  CB  GLN   158      38.694  54.701  23.427
ATOM   2460 2HB  GLN   158      39.265  53.851  23.049
ATOM   2461 3HB  GLN   158      37.671  54.366  23.606
ATOM   2462  CG  GLN   158      38.668  55.817  22.351
ATOM   2463 2HG  GLN   158      37.928  56.564  22.640
ATOM   2464 3HG  GLN   158      39.638  56.309  22.300
ATOM   2465  CD  GLN   158      38.335  55.290  20.899
ATOM   2466  OE1 GLN   158      37.336  55.643  20.293
ATOM   2467  NE2 GLN   158      39.184  54.480  20.306
ATOM   2468 1HE2 GLN   158      38.974  54.208  19.362
ATOM   2469 2HE2 GLN   158      40.022  54.183  20.774
ATOM   2470  C   GLN   158      39.230  54.017  25.872
ATOM   2471  O   GLN   158      40.039  53.095  25.837
ATOM   2472  N   CYS   159      38.235  54.045  26.757
ATOM   2473  H   CYS   159      37.607  54.846  26.754
ATOM   2474  CA  CYS   159      37.887  52.882  27.594
ATOM   2475  HA  CYS   159      38.814  52.383  27.823
ATOM   2476  CB  CYS   159      37.258  53.361  28.920
ATOM   2477 2HB  CYS   159      37.145  52.529  29.602
ATOM   2478 3HB  CYS   159      37.901  54.094  29.377
ATOM   2479  SG  CYS   159      35.626  54.086  28.607
ATOM   2480  HG  CYS   159      36.040  55.146  27.884
ATOM   2481  C   CYS   159      37.037  51.794  26.801
ATOM   2482  O   CYS   159      36.495  52.075  25.728
ATOM   2483  N   LEU   160      36.921  50.591  27.374
ATOM   2484  H   LEU   160      37.462  50.412  28.214
ATOM   2485  CA  LEU   160      36.083  49.504  26.835
ATOM   2486  HA  LEU   160      36.505  49.259  25.870
ATOM   2487  CB  LEU   160      36.199  48.303  27.818
ATOM   2488 2HB  LEU   160      37.234  47.960  27.839
ATOM   2489 3HB  LEU   160      35.938  48.648  28.820
ATOM   2490  CG  LEU   160      35.272  47.106  27.466
ATOM   2491  HG  LEU   160      34.233  47.436  27.482
ATOM   2492  CD1 LEU   160      35.586  46.514  26.078
ATOM   2493 1HD1 LEU   160      34.937  45.659  25.900
ATOM   2494 2HD1 LEU   160      35.394  47.254  25.302
ATOM   2495 3HD1 LEU   160      36.628  46.198  26.031
ATOM   2496  CD2 LEU   160      35.427  45.979  28.507
ATOM   2497 1HD2 LEU   160      35.239  46.371  29.507
ATOM   2498 2HD2 LEU   160      34.716  45.182  28.295
ATOM   2499 3HD2 LEU   160      36.438  45.575  28.469
ATOM   2500  C   LEU   160      34.580  49.961  26.548
ATOM   2501  O   LEU   160      34.010  49.606  25.518
ATOM   2502  N   ASP   161      34.006  50.765  27.446
ATOM   2503  H   ASP   161      34.560  51.066  28.231
ATOM   2504  CA  ASP   161      32.653  51.334  27.308
ATOM   2505  HA  ASP   161      31.986  50.507  27.105
ATOM   2506  CB  ASP   161      32.281  51.986  28.661
ATOM   2507 2HB  ASP   161      32.222  51.207  29.423
ATOM   2508 3HB  ASP   161      33.075  52.673  28.955
ATOM   2509  CG  ASP   161      30.916  52.786  28.628
ATOM   2510  OD1 ASP   161      30.996  53.954  28.311
ATOM   2511  OD2 ASP   161      29.899  52.150  28.818
ATOM   2512  C   ASP   161      32.530  52.294  26.040
ATOM   2513  O   ASP   161      31.699  52.054  25.161
ATOM   2514  N   THR   162      33.428  53.277  25.915
ATOM   2515  H   THR   162      34.035  53.479  26.698
ATOM   2516  CA  THR   162      33.534  54.149  24.725
ATOM   2517  HA  THR   162      32.571  54.625  24.614
ATOM   2518  CB  THR   162      34.638  55.214  24.929
ATOM   2519  HB  THR   162      35.592  54.730  25.078
ATOM   2520  CG2 THR   162      34.730  56.195  23.743
ATOM   2521 1HG2 THR   162      35.419  57.002  23.991
ATOM   2522 2HG2 THR   162      35.109  55.677  22.865
ATOM   2523 3HG2 THR   162      33.747  56.614  23.532
ATOM   2524  OG1 THR   162      34.348  55.983  26.063
ATOM   2525 1HG  THR   162      35.222  56.310  26.376
ATOM   2526  C   THR   162      33.792  53.327  23.399
ATOM   2527  O   THR   162      33.169  53.601  22.371
ATOM   2528  N   PHE   163      34.682  52.329  23.450
ATOM   2529  H   PHE   163      35.179  52.168  24.322
ATOM   2530  CA  PHE   163      34.980  51.470  22.294
ATOM   2531  HA  PHE   163      35.227  52.142  21.483
ATOM   2532  CB  PHE   163      36.190  50.559  22.611
ATOM   2533 2HB  PHE   163      37.036  51.179  22.910
ATOM   2534 3HB  PHE   163      35.940  49.908  23.449
ATOM   2535  CG  PHE   163      36.594  49.714  21.416
ATOM   2536  CD1 PHE   163      37.377  50.276  20.403
ATOM   2537  HD1 PHE   163      37.739  51.298  20.495
ATOM   2538  CE1 PHE   163      37.688  49.531  19.263
ATOM   2539  HE1 PHE   163      38.295  49.970  18.474
ATOM   2540  CZ  PHE   163      37.219  48.223  19.132
ATOM   2541  HZ  PHE   163      37.460  47.647  18.240
ATOM   2542  CE2 PHE   163      36.444  47.655  20.145
ATOM   2543  HE2 PHE   163      36.080  46.636  20.037
ATOM   2544  CD2 PHE   163      36.130  48.400  21.286
ATOM   2545  HD2 PHE   163      35.512  47.960  22.065
ATOM   2546  C   PHE   163      33.694  50.672  21.808
ATOM   2547  O   PHE   163      33.394  50.661  20.614
ATOM   2548  N   ILE   164      32.934  50.089  22.741
ATOM   2549  H   ILE   164      33.237  50.133  23.712
ATOM   2550  CA  ILE   164      31.644  49.435  22.446
ATOM   2551  HA  ILE   164      31.826  48.771  21.612
ATOM   2552  CB  ILE   164      31.178  48.604  23.683
ATOM   2553  HB  ILE   164      31.244  49.235  24.572
ATOM   2554  CG2 ILE   164      29.704  48.146  23.522
ATOM   2555 1HG2 ILE   164      29.600  47.515  22.640
ATOM   2556 2HG2 ILE   164      29.378  47.593  24.402
ATOM   2557 3HG2 ILE   164      29.041  49.006  23.427
ATOM   2558  CG1 ILE   164      32.106  47.361  23.868
ATOM   2559 2HG1 ILE   164      31.973  46.681  23.025
ATOM   2560 3HG1 ILE   164      33.147  47.683  23.872
ATOM   2561  CD1 ILE   164      31.856  46.580  25.182
ATOM   2562 1HD1 ILE   164      30.875  46.107  25.168
ATOM   2563 2HD1 ILE   164      32.608  45.800  25.287
ATOM   2564 3HD1 ILE   164      31.926  47.257  26.034
ATOM   2565  C   ILE   164      30.592  50.495  21.896
ATOM   2566  O   ILE   164      30.020  50.290  20.823
ATOM   2567  N   LYS   165      30.428  51.640  22.572
ATOM   2568  H   LYS   165      30.954  51.760  23.435
ATOM   2569  CA  LYS   165      29.497  52.723  22.171
ATOM   2570  HA  LYS   165      28.528  52.261  22.022
ATOM   2571  CB  LYS   165      29.440  53.782  23.298
ATOM   2572 2HB  LYS   165      30.457  54.058  23.578
ATOM   2573 3HB  LYS   165      28.938  54.675  22.920
ATOM   2574  CG  LYS   165      28.663  53.279  24.537
ATOM   2575 2HG  LYS   165      27.608  53.167  24.282
ATOM   2576 3HG  LYS   165      29.053  52.313  24.858
ATOM   2577  CD  LYS   165      28.816  54.293  25.691
ATOM   2578 2HD  LYS   165      29.877  54.376  25.940
ATOM   2579 3HD  LYS   165      28.444  55.270  25.380
ATOM   2580  CE  LYS   165      28.033  53.797  26.923
ATOM   2581 2HE  LYS   165      26.960  53.845  26.722
ATOM   2582 3HE  LYS   165      28.311  52.752  27.100
ATOM   2583  NZ  LYS   165      28.391  54.582  28.123
ATOM   2584 1HZ  LYS   165      28.160  55.558  28.041
ATOM   2585 2HZ  LYS   165      28.013  54.159  28.956
ATOM   2586 3HZ  LYS   165      29.407  54.502  28.241
ATOM   2587  C   LYS   165      29.812  53.388  20.764
ATOM   2588  O   LYS   165      28.932  54.022  20.193
ATOM   2589  N   ARG   166      31.039  53.233  20.255
ATOM   2590  H   ARG   166      31.730  52.811  20.865
ATOM   2591  CA  ARG   166      31.470  53.666  18.906
ATOM   2592  HA  ARG   166      30.752  54.396  18.556
ATOM   2593  CB  ARG   166      32.873  54.319  19.011
ATOM   2594 2HB  ARG   166      33.543  53.658  19.564
ATOM   2595 3HB  ARG   166      33.278  54.458  18.007
ATOM   2596  CG  ARG   166      32.795  55.703  19.705
ATOM   2597 2HG  ARG   166      32.176  56.365  19.098
ATOM   2598 3HG  ARG   166      32.336  55.601  20.689
ATOM   2599  CD  ARG   166      34.198  56.331  19.872
ATOM   2600 2HD  ARG   166      34.775  55.719  20.550
ATOM   2601 3HD  ARG   166      34.702  56.359  18.914
ATOM   2602  NE  ARG   166      34.097  57.704  20.409
ATOM   2603  HE  ARG   166      33.172  58.032  20.622
ATOM   2604  CZ  ARG   166      35.095  58.540  20.637
ATOM   2605  NH1 ARG   166      36.340  58.219  20.441
ATOM   2606 1HH1 ARG   166      36.560  57.254  20.202
ATOM   2607 2HH1 ARG   166      37.082  58.851  20.667
ATOM   2608  NH2 ARG   166      34.858  59.746  21.070
ATOM   2609 1HH2 ARG   166      33.919  60.038  21.264
ATOM   2610 2HH2 ARG   166      35.627  60.353  21.286
ATOM   2611  C   ARG   166      31.363  52.535  17.799
ATOM   2612  O   ARG   166      31.571  52.827  16.628
ATOM   2613  N   ASN   167      31.052  51.297  18.194
ATOM   2614  H   ASN   167      30.884  51.151  19.180
ATOM   2615  CA  ASN   167      31.092  50.101  17.329
ATOM   2616  HA  ASN   167      30.987  50.445  16.308
ATOM   2617  CB  ASN   167      32.477  49.432  17.526
ATOM   2618 2HB  ASN   167      32.601  49.183  18.576
ATOM   2619 3HB  ASN   167      32.511  48.518  16.951
ATOM   2620  CG  ASN   167      33.719  50.269  17.048
ATOM   2621  OD1 ASN   167      34.086  50.276  15.887
ATOM   2622  ND2 ASN   167      34.375  50.959  17.949
ATOM   2623 1HD2 ASN   167      35.171  51.471  17.627
ATOM   2624 2HD2 ASN   167      34.091  50.895  18.920
ATOM   2625  C   ASN   167      29.845  49.114  17.521
ATOM   2626  O   ASN   167      29.861  47.991  17.015
ATOM   2627  N   THR   168      28.806  49.542  18.247
ATOM   2628  H   THR   168      28.853  50.473  18.638
ATOM   2629  CA  THR   168      27.529  48.820  18.458
ATOM   2630  HA  THR   168      27.411  48.169  17.607
ATOM   2631  CB  THR   168      27.524  47.986  19.771
ATOM   2632  HB  THR   168      26.563  47.505  19.881
ATOM   2633  CG2 THR   168      28.621  46.907  19.825
ATOM   2634 1HG2 THR   168      28.491  46.304  20.724
ATOM   2635 2HG2 THR   168      28.540  46.261  18.956
ATOM   2636 3HG2 THR   168      29.608  47.368  19.841
ATOM   2637  OG1 THR   168      27.725  48.811  20.889
ATOM   2638 1HG  THR   168      28.514  49.344  20.724
ATOM   2639  C   THR   168      26.304  49.838  18.428
ATOM   2640  O   THR   168      26.493  50.988  18.830
ATOM   2641  N   PRO   169      25.103  49.442  17.955
ATOM   2642  CD  PRO   169      24.787  48.160  17.311
ATOM   2643 2HD  PRO   169      25.089  47.355  17.965
ATOM   2644 3HD  PRO   169      25.332  48.144  16.377
ATOM   2645  CG  PRO   169      23.262  48.175  17.071
ATOM   2646 2HG  PRO   169      22.739  47.740  17.921
ATOM   2647 3HG  PRO   169      22.992  47.653  16.152
ATOM   2648  CB  PRO   169      22.932  49.675  16.989
ATOM   2649 2HB  PRO   169      23.156  50.045  15.988
ATOM   2650 3HB  PRO   169      21.889  49.867  17.244
ATOM   2651  CA  PRO   169      23.910  50.304  18.007
ATOM   2652  HA  PRO   169      24.214  51.291  17.688
ATOM   2653  C   PRO   169      23.329  50.439  19.490
ATOM   2654  O   PRO   169      23.592  49.569  20.328
ATOM   2655  N   PRO   170      22.530  51.482  19.796
ATOM   2656  CD  PRO   170      22.108  52.566  18.901
ATOM   2657 2HD  PRO   170      21.872  52.161  17.928
ATOM   2658 3HD  PRO   170      22.931  53.266  18.855
ATOM   2659  CG  PRO   170      20.863  53.178  19.574
ATOM   2660 2HG  PRO   170      19.972  52.623  19.275
ATOM   2661 3HG  PRO   170      20.754  54.237  19.337
ATOM   2662  CB  PRO   170      21.137  52.951  21.073
ATOM   2663 2HB  PRO   170      21.818  53.721  21.439
ATOM   2664 3HB  PRO   170      20.216  52.946  21.656
ATOM   2665  CA  PRO   170      21.846  51.579  21.094
ATOM   2666  HA  PRO   170      22.609  51.544  21.859
ATOM   2667  C   PRO   170      20.877  50.337  21.324
ATOM   2668  O   PRO   170      20.201  49.896  20.401
ATOM   2669  N   GLY   171      20.848  49.803  22.549
ATOM   2670  H   GLY   171      21.451  50.191  23.256
ATOM   2671  CA  GLY   171      20.066  48.601  22.897
ATOM   2672 2HA  GLY   171      20.040  48.542  23.975
ATOM   2673 3HA  GLY   171      19.073  48.717  22.487
ATOM   2674  C   GLY   171      20.643  47.213  22.373
ATOM   2675  O   GLY   171      19.959  46.195  22.500
ATOM   2676  N   PHE   172      21.860  47.199  21.811
ATOM   2677  H   PHE   172      22.348  48.075  21.679
ATOM   2678  CA  PHE   172      22.557  45.956  21.443
ATOM   2679  HA  PHE   172      21.846  45.419  20.831
ATOM   2680  CB  PHE   172      23.819  46.270  20.611
ATOM   2681 2HB  PHE   172      23.573  47.027  19.872
ATOM   2682 3HB  PHE   172      24.588  46.682  21.267
ATOM   2683  CG  PHE   172      24.351  45.050  19.886
ATOM   2684  CD1 PHE   172      23.753  44.641  18.689
ATOM   2685  HD1 PHE   172      22.938  45.220  18.259
ATOM   2686  CE1 PHE   172      24.185  43.476  18.053
ATOM   2687  HE1 PHE   172      23.712  43.149  17.128
ATOM   2688  CZ  PHE   172      25.211  42.715  18.614
ATOM   2689  HZ  PHE   172      25.532  41.801  18.119
ATOM   2690  CE2 PHE   172      25.813  43.121  19.807
ATOM   2691  HE2 PHE   172      26.606  42.522  20.249
ATOM   2692  CD2 PHE   172      25.386  44.291  20.439
ATOM   2693  HD2 PHE   172      25.844  44.602  21.376
ATOM   2694  C   PHE   172      22.838  45.023  22.703
ATOM   2695  O   PHE   172      23.078  45.512  23.804
ATOM   2696  N   GLN   173      22.767  43.709  22.484
ATOM   2697  H   GLN   173      22.701  43.390  21.532
ATOM   2698  CA  GLN   173      22.523  42.695  23.525
ATOM   2699  HA  GLN   173      23.136  42.959  24.377
ATOM   2700  CB  GLN   173      21.012  42.749  23.899
ATOM   2701 2HB  GLN   173      20.788  41.954  24.611
ATOM   2702 3HB  GLN   173      20.810  43.702  24.390
ATOM   2703  CG  GLN   173      20.067  42.612  22.674
ATOM   2704 2HG  GLN   173      20.310  43.370  21.933
ATOM   2705 3HG  GLN   173      20.209  41.635  22.218
ATOM   2706  CD  GLN   173      18.538  42.796  23.018
ATOM   2707  OE1 GLN   173      17.774  41.844  23.090
ATOM   2708  NE2 GLN   173      18.087  44.016  23.200
ATOM   2709 1HE2 GLN   173      17.119  44.113  23.444
ATOM   2710 2HE2 GLN   173      18.714  44.811  23.113
ATOM   2711  C   GLN   173      23.004  41.249  23.060
ATOM   2712  O   GLN   173      23.160  41.000  21.861
ATOM   2713  N   ALA   174      23.182  40.311  23.993
ATOM   2714  H   ALA   174      22.992  40.578  24.963
ATOM   2715  CA  ALA   174      23.634  38.934  23.724
ATOM   2716  HA  ALA   174      24.572  39.024  23.196
ATOM   2717  CB  ALA   174      23.840  38.238  25.089
ATOM   2718 1HB  ALA   174      24.511  38.827  25.709
ATOM   2719 2HB  ALA   174      22.883  38.143  25.605
ATOM   2720 3HB  ALA   174      24.267  37.246  24.938
ATOM   2721  C   ALA   174      22.653  38.129  22.756
ATOM   2722  O   ALA   174      23.091  37.297  21.955
ATOM   2723  N   SER   175      21.360  38.436  22.827
ATOM   2724  H   SER   175      21.067  39.099  23.538
ATOM   2725  CA  SER   175      20.288  37.989  21.915
ATOM   2726  HA  SER   175      20.355  36.912  21.861
ATOM   2727  CB  SER   175      18.913  38.414  22.511
ATOM   2728 2HB  SER   175      18.218  38.672  21.724
ATOM   2729 3HB  SER   175      18.497  37.596  23.082
ATOM   2730  OG  SER   175      19.071  39.517  23.389
ATOM   2731  HG  SER   175      18.364  40.180  23.257
ATOM   2732  C   SER   175      20.477  38.506  20.423
ATOM   2733  O   SER   175      20.105  37.806  19.485
ATOM   2734  N   SER   176      21.096  39.677  20.246
ATOM   2735  H   SER   176      21.382  40.186  21.072
ATOM   2736  CA  SER   176      21.365  40.326  18.942
ATOM   2737  HA  SER   176      20.650  39.915  18.244
ATOM   2738  CB  SER   176      21.133  41.852  19.046
ATOM   2739 2HB  SER   176      21.823  42.291  19.754
ATOM   2740 3HB  SER   176      21.279  42.315  18.080
ATOM   2741  OG  SER   176      19.807  42.100  19.469
ATOM   2742  HG  SER   176      19.620  43.034  19.441
ATOM   2743  C   SER   176      22.785  39.953  18.331
ATOM   2744  O   SER   176      23.172  40.475  17.285
ATOM   2745  N   PHE   177      23.525  39.058  18.992
ATOM   2746  H   PHE   177      23.121  38.657  19.829
ATOM   2747  CA  PHE   177      24.853  38.564  18.591
ATOM   2748  HA  PHE   177      25.101  39.018  17.644
ATOM   2749  CB  PHE   177      25.875  38.988  19.673
ATOM   2750 2HB  PHE   177      25.888  40.075  19.752
ATOM   2751 3HB  PHE   177      25.536  38.599  20.633
ATOM   2752  CG  PHE   177      27.288  38.496  19.410
ATOM   2753  CD1 PHE   177      28.089  39.136  18.461
ATOM   2754  HD1 PHE   177      27.705  39.992  17.914
ATOM   2755  CE1 PHE   177      29.386  38.680  18.212
ATOM   2756  HE1 PHE   177      30.007  39.184  17.473
ATOM   2757  CZ  PHE   177      29.885  37.578  18.910
ATOM   2758  HZ  PHE   177      30.893  37.223  18.712
ATOM   2759  CE2 PHE   177      29.085  36.930  19.854
ATOM   2760  HE2 PHE   177      29.471  36.072  20.401
ATOM   2761  CD2 PHE   177      27.788  37.387  20.100
ATOM   2762  HD2 PHE   177      27.169  36.881  20.838
ATOM   2763  C   PHE   177      24.850  36.995  18.343
ATOM   2764  O   PHE   177      24.269  36.253  19.133
ATOM   2765  N   LYS   178      25.594  36.523  17.331
ATOM   2766  H   LYS   178      26.079  37.195  16.753
ATOM   2767  CA  LYS   178      26.015  35.113  17.184
ATOM   2768  HA  LYS   178      25.741  34.620  18.107
ATOM   2769  CB  LYS   178      25.292  34.404  15.998
ATOM   2770 2HB  LYS   178      24.231  34.659  16.000
ATOM   2771 3HB  LYS   178      25.737  34.746  15.063
ATOM   2772  CG  LYS   178      25.442  32.857  16.131
ATOM   2773 2HG  LYS   178      26.425  32.638  16.532
ATOM   2774 3HG  LYS   178      24.715  32.491  16.858
ATOM   2775  CD  LYS   178      25.324  32.029  14.825
ATOM   2776 2HD  LYS   178      24.273  31.914  14.548
ATOM   2777 3HD  LYS   178      25.867  32.535  14.025
ATOM   2778  CE  LYS   178      25.993  30.655  15.128
ATOM   2779 2HE  LYS   178      26.969  30.851  15.586
ATOM   2780 3HE  LYS   178      25.386  30.117  15.862
ATOM   2781  NZ  LYS   178      26.227  29.807  13.935
ATOM   2782 1HZ  LYS   178      25.361  29.448  13.558
ATOM   2783 2HZ  LYS   178      26.726  30.329  13.230
ATOM   2784 3HZ  LYS   178      26.853  29.038  14.192
ATOM   2785  C   LYS   178      27.597  35.011  17.118
ATOM   2786  O   LYS   178      28.254  35.843  16.497
ATOM   2787  N   THR   179      28.120  33.964  17.744
ATOM   2788  H   THR   179      27.487  33.322  18.196
ATOM   2789  CA  THR   179      29.480  33.430  17.576
ATOM   2790  HA  THR   179      30.146  34.259  17.753
ATOM   2791  CB  THR   179      29.684  32.301  18.622
ATOM   2792  HB  THR   179      30.551  31.702  18.381
ATOM   2793  CG2 THR   179      29.817  32.871  20.047
ATOM   2794 1HG2 THR   179      30.673  33.537  20.090
ATOM   2795 2HG2 THR   179      28.918  33.421  20.324
ATOM   2796 3HG2 THR   179      29.965  32.057  20.755
ATOM   2797  OG1 THR   179      28.529  31.488  18.654
ATOM   2798 1HG  THR   179      28.836  30.565  18.509
ATOM   2799  C   THR   179      29.772  32.926  16.095
ATOM   2800  O   THR   179      28.843  32.665  15.324
ATOM   2801  N   VAL   180      31.060  32.804  15.754
ATOM   2802  H   VAL   180      31.752  33.031  16.461
ATOM   2803  CA  VAL   180      31.591  32.425  14.425
ATOM   2804  HA  VAL   180      30.751  32.372  13.749
ATOM   2805  CB  VAL   180      32.593  33.506  13.925
ATOM   2806  HB  VAL   180      33.436  33.539  14.614
ATOM   2807  CG1 VAL   180      33.145  33.194  12.515
ATOM   2808 1HG1 VAL   180      33.719  32.267  12.533
ATOM   2809 2HG1 VAL   180      32.332  33.100  11.796
ATOM   2810 3HG1 VAL   180      33.819  33.990  12.197
ATOM   2811  CG2 VAL   180      31.943  34.914  13.867
ATOM   2812 1HG2 VAL   180      31.615  35.220  14.860
ATOM   2813 2HG2 VAL   180      32.675  35.637  13.506
ATOM   2814 3HG2 VAL   180      31.087  34.898  13.192
ATOM   2815  C   VAL   180      32.233  30.973  14.443
ATOM   2816  O   VAL   180      32.982  30.638  15.355
ATOM   2817  N   GLU   181      31.953  30.179  13.408
ATOM   2818  H   GLU   181      31.376  30.557  12.675
ATOM   2819  CA  GLU   181      32.583  28.876  13.120
ATOM   2820  HA  GLU   181      33.105  28.564  14.013
ATOM   2821  CB  GLU   181      31.479  27.840  12.772
ATOM   2822 2HB  GLU   181      30.715  28.309  12.151
ATOM   2823 3HB  GLU   181      31.940  27.044  12.185
ATOM   2824  CG  GLU   181      30.812  27.171  14.005
ATOM   2825 2HG  GLU   181      30.119  26.410  13.641
ATOM   2826 3HG  GLU   181      31.596  26.640  14.552
ATOM   2827  CD  GLU   181      30.029  28.138  15.008
ATOM   2828  OE1 GLU   181      30.486  28.121  16.143
ATOM   2829  OE2 GLU   181      28.932  28.540  14.638
ATOM   2830  C   GLU   181      33.730  29.013  12.014
ATOM   2831  O   GLU   181      33.680  29.908  11.174
ATOM   2832  N   VAL   182      34.734  28.132  12.070
ATOM   2833  H   VAL   182      34.657  27.379  12.738
ATOM   2834  CA  VAL   182      35.986  28.131  11.273
ATOM   2835  HA  VAL   182      35.756  28.544  10.301
ATOM   2836  CB  VAL   182      37.103  28.955  11.990
ATOM   2837  HB  VAL   182      38.024  28.842  11.418
ATOM   2838  CG1 VAL   182      36.787  30.468  12.051
ATOM   2839 1HG1 VAL   182      36.559  30.835  11.050
ATOM   2840 2HG1 VAL   182      35.934  30.655  12.702
ATOM   2841 3HG1 VAL   182      37.651  31.011  12.433
ATOM   2842  CG2 VAL   182      37.372  28.452  13.434
ATOM   2843 1HG2 VAL   182      37.650  27.399  13.415
ATOM   2844 2HG2 VAL   182      38.194  29.015  13.872
ATOM   2845 3HG2 VAL   182      36.488  28.585  14.056
ATOM   2846  C   VAL   182      36.468  26.637  11.026
ATOM   2847  O   VAL   182      35.967  25.737  11.708
ATOM   2848  N   ASP   183      37.472  26.398  10.165
ATOM   2849  H   ASP   183      37.874  27.158   9.640
ATOM   2850  CA  ASP   183      38.285  25.174  10.332
ATOM   2851  HA  ASP   183      37.580  24.359  10.432
ATOM   2852  CB  ASP   183      39.222  24.809   9.162
ATOM   2853 2HB  ASP   183      38.648  24.762   8.235
ATOM   2854 3HB  ASP   183      39.995  25.572   9.053
ATOM   2855  CG  ASP   183      39.893  23.388   9.453
ATOM   2856  OD1 ASP   183      40.770  23.421  10.298
ATOM   2857  OD2 ASP   183      39.138  22.459   9.257
ATOM   2858  C   ASP   183      39.075  25.266  11.702
ATOM   2859  O   ASP   183      40.100  25.938  11.825
ATOM   2860  N   ARG   184      38.527  24.607  12.720
ATOM   2861  H   ARG   184      37.630  24.171  12.547
ATOM   2862  CA  ARG   184      39.073  24.630  14.083
ATOM   2863  HA  ARG   184      39.404  25.647  14.228
ATOM   2864  CB  ARG   184      37.938  24.317  15.090
ATOM   2865 2HB  ARG   184      38.351  24.356  16.098
ATOM   2866 3HB  ARG   184      37.173  25.091  15.007
ATOM   2867  CG  ARG   184      37.270  22.935  14.871
ATOM   2868 2HG  ARG   184      36.793  22.894  13.891
ATOM   2869 3HG  ARG   184      38.029  22.156  14.906
ATOM   2870  CD  ARG   184      36.195  22.688  15.957
ATOM   2871 2HD  ARG   184      36.420  23.253  16.852
ATOM   2872 3HD  ARG   184      35.232  23.011  15.583
ATOM   2873  NE  ARG   184      36.133  21.268  16.327
ATOM   2874  HE  ARG   184      36.850  20.637  15.969
ATOM   2875  CZ  ARG   184      35.318  20.712  17.197
ATOM   2876  NH1 ARG   184      34.356  21.355  17.784
ATOM   2877 1HH1 ARG   184      34.169  22.331  17.573
ATOM   2878 2HH1 ARG   184      33.801  20.874  18.483
ATOM   2879  NH2 ARG   184      35.484  19.464  17.503
ATOM   2880 1HH2 ARG   184      36.279  18.987  17.079
ATOM   2881 2HH2 ARG   184      34.853  19.025  18.156
ATOM   2882  C   ARG   184      40.417  23.803  14.240
ATOM   2883  O   ARG   184      41.098  23.982  15.248
ATOM   2884  N   LYS   185      40.787  22.963  13.265
ATOM   2885  H   LYS   185      40.278  22.997  12.384
ATOM   2886  CA  LYS   185      42.072  22.233  13.270
ATOM   2887  HA  LYS   185      42.269  21.926  14.287
ATOM   2888  CB  LYS   185      41.989  20.998  12.338
ATOM   2889 2HB  LYS   185      41.661  21.300  11.343
ATOM   2890 3HB  LYS   185      42.987  20.566  12.248
ATOM   2891  CG  LYS   185      41.032  19.920  12.895
ATOM   2892 2HG  LYS   185      41.390  19.625  13.881
ATOM   2893 3HG  LYS   185      40.024  20.326  12.985
ATOM   2894  CD  LYS   185      41.003  18.685  11.961
ATOM   2895 2HD  LYS   185      40.655  19.001  10.975
ATOM   2896 3HD  LYS   185      42.012  18.283  11.855
ATOM   2897  CE  LYS   185      40.055  17.581  12.489
ATOM   2898 2HE  LYS   185      39.048  18.000  12.569
ATOM   2899 3HE  LYS   185      40.030  16.768  11.758
ATOM   2900  NZ  LYS   185      40.486  17.066  13.810
ATOM   2901 1HZ  LYS   185      41.443  16.751  13.806
ATOM   2902 2HZ  LYS   185      40.422  17.813  14.511
ATOM   2903 3HZ  LYS   185      39.873  16.343  14.153
ATOM   2904  C   LYS   185      43.271  23.197  12.908
ATOM   2905  O   LYS   185      44.285  23.184  13.601
ATOM   2906  N   GLU   186      43.087  24.017  11.875
ATOM   2907  H   GLU   186      42.226  23.901  11.336
ATOM   2908  CA  GLU   186      44.112  24.922  11.327
ATOM   2909  HA  GLU   186      45.063  24.516  11.635
ATOM   2910  CB  GLU   186      43.990  24.854   9.778
ATOM   2911 2HB  GLU   186      44.113  23.817   9.458
ATOM   2912 3HB  GLU   186      42.981  25.166   9.505
ATOM   2913  CG  GLU   186      44.984  25.736   8.977
ATOM   2914 2HG  GLU   186      44.697  25.674   7.925
ATOM   2915 3HG  GLU   186      44.838  26.774   9.285
ATOM   2916  CD  GLU   186      46.534  25.372   9.081
ATOM   2917  OE1 GLU   186      47.240  26.302   8.743
ATOM   2918  OE2 GLU   186      46.827  24.639  10.003
ATOM   2919  C   GLU   186      44.074  26.389  11.955
ATOM   2920  O   GLU   186      45.133  26.981  12.199
ATOM   2921  N   GLN   187      42.884  26.931  12.255
ATOM   2922  H   GLN   187      42.040  26.406  12.037
ATOM   2923  CA  GLN   187      42.729  28.291  12.811
ATOM   2924  HA  GLN   187      43.286  28.927  12.136
ATOM   2925  CB  GLN   187      41.230  28.706  12.786
ATOM   2926 2HB  GLN   187      40.866  28.633  11.760
ATOM   2927 3HB  GLN   187      40.662  28.009  13.403
ATOM   2928  CG  GLN   187      40.949  30.147  13.302
ATOM   2929 2HG  GLN   187      39.896  30.375  13.159
ATOM   2930 3HG  GLN   187      41.151  30.187  14.373
ATOM   2931  CD  GLN   187      41.784  31.274  12.577
ATOM   2932  OE1 GLN   187      41.576  31.594  11.419
ATOM   2933  NE2 GLN   187      42.774  31.823  13.240
ATOM   2934 1HE2 GLN   187      43.443  32.394  12.725
ATOM   2935 2HE2 GLN   187      42.845  31.717  14.245
ATOM   2936  C   GLN   187      43.416  28.442  14.242
ATOM   2937  O   GLN   187      43.098  27.709  15.182
ATOM   2938  N   VAL   188      44.301  29.436  14.384
ATOM   2939  H   VAL   188      44.470  30.023  13.576
ATOM   2940  CA  VAL   188      44.917  29.847  15.663
ATOM   2941  HA  VAL   188      45.120  28.939  16.205
ATOM   2942  CB  VAL   188      46.251  30.605  15.407
ATOM   2943  HB  VAL   188      46.058  31.454  14.751
ATOM   2944  CG1 VAL   188      46.883  31.135  16.718
ATOM   2945 1HG1 VAL   188      47.832  31.622  16.494
ATOM   2946 2HG1 VAL   188      46.228  31.873  17.180
ATOM   2947 3HG1 VAL   188      47.054  30.315  17.414
ATOM   2948  CG2 VAL   188      47.290  29.675  14.731
ATOM   2949 1HG2 VAL   188      47.498  28.818  15.371
ATOM   2950 2HG2 VAL   188      46.907  29.325  13.772
ATOM   2951 3HG2 VAL   188      48.214  30.227  14.550
ATOM   2952  C   VAL   188      43.881  30.671  16.539
ATOM   2953  O   VAL   188      43.235  31.578  16.023
ATOM   2954  N   ALA   189      43.774  30.354  17.831
ATOM   2955  H   ALA   189      44.341  29.582  18.163
ATOM   2956  CA  ALA   189      42.883  31.015  18.803
ATOM   2957  HA  ALA   189      42.305  31.763  18.277
ATOM   2958  CB  ALA   189      41.939  29.923  19.357
ATOM   2959 1HB  ALA   189      41.250  30.371  20.073
ATOM   2960 2HB  ALA   189      41.366  29.483  18.541
ATOM   2961 3HB  ALA   189      42.517  29.144  19.856
ATOM   2962  C   ALA   189      43.673  31.823  19.929
ATOM   2963  O   ALA   189      43.240  32.897  20.344
ATOM   2964  N   LEU   190      44.828  31.307  20.368
ATOM   2965  H   LEU   190      45.146  30.438  19.964
ATOM   2966  CA  LEU   190      45.677  31.908  21.416
ATOM   2967  HA  LEU   190      45.399  32.948  21.481
ATOM   2968  CB  LEU   190      45.416  31.185  22.770
ATOM   2969 2HB  LEU   190      45.237  30.127  22.576
ATOM   2970 3HB  LEU   190      46.312  31.258  23.387
ATOM   2971  CG  LEU   190      44.225  31.767  23.581
ATOM   2972  HG  LEU   190      43.363  31.910  22.930
ATOM   2973  CD1 LEU   190      43.829  30.797  24.712
ATOM   2974 1HD1 LEU   190      42.990  31.212  25.272
ATOM   2975 2HD1 LEU   190      43.521  29.845  24.286
ATOM   2976 3HD1 LEU   190      44.668  30.641  25.387
ATOM   2977  CD2 LEU   190      44.608  33.106  24.246
ATOM   2978 1HD2 LEU   190      45.470  32.968  24.897
ATOM   2979 2HD2 LEU   190      44.843  33.847  23.486
ATOM   2980 3HD2 LEU   190      43.769  33.473  24.835
ATOM   2981  C   LEU   190      47.209  31.941  20.996
ATOM   2982  O   LEU   190      47.670  31.054  20.277
ATOM   2983  N   ILE   191      47.928  32.966  21.462
ATOM   2984  H   ILE   191      47.408  33.700  21.933
ATOM   2985  CA  ILE   191      49.362  33.225  21.218
ATOM   2986  HA  ILE   191      49.783  32.287  20.912
ATOM   2987  CB  ILE   191      49.560  34.263  20.065
ATOM   2988  HB  ILE   191      49.210  35.237  20.408
ATOM   2989  CG2 ILE   191      51.076  34.364  19.725
ATOM   2990 1HG2 ILE   191      51.244  35.144  18.986
ATOM   2991 2HG2 ILE   191      51.647  34.629  20.614
ATOM   2992 3HG2 ILE   191      51.435  33.410  19.339
ATOM   2993  CG1 ILE   191      48.752  33.871  18.786
ATOM   2994 2HG1 ILE   191      49.076  32.889  18.440
ATOM   2995 3HG1 ILE   191      47.693  33.812  19.034
ATOM   2996  CD1 ILE   191      48.865  34.875  17.617
ATOM   2997 1HD1 ILE   191      48.611  35.877  17.965
ATOM   2998 2HD1 ILE   191      49.871  34.872  17.201
ATOM   2999 3HD1 ILE   191      48.166  34.581  16.834
ATOM   3000  C   ILE   191      50.078  33.596  22.594
ATOM   3001  O   ILE   191      50.374  34.760  22.859
ATOM   3002  N   MET   192      50.277  32.603  23.468
ATOM   3003  H   MET   192      50.125  31.658  23.137
ATOM   3004  CA  MET   192      50.844  32.790  24.822
ATOM   3005  HA  MET   192      50.422  33.705  25.214
ATOM   3006  CB  MET   192      50.470  31.599  25.731
ATOM   3007 2HB  MET   192      50.824  30.676  25.270
ATOM   3008 3HB  MET   192      50.976  31.729  26.689
ATOM   3009  CG  MET   192      48.956  31.482  25.992
ATOM   3010 2HG  MET   192      48.561  32.410  26.381
ATOM   3011 3HG  MET   192      48.427  31.205  25.092
ATOM   3012  SD  MET   192      48.766  30.169  27.255
ATOM   3013  CE  MET   192      46.946  30.140  27.329
ATOM   3014 1HE  MET   192      46.560  29.706  26.419
ATOM   3015 2HE  MET   192      46.581  31.150  27.436
ATOM   3016 3HE  MET   192      46.635  29.548  28.175
ATOM   3017  C   MET   192      52.417  32.999  24.803
ATOM   3018  O   MET   192      53.109  32.334  24.040
ATOM   3019  N   ASN   193      52.958  33.853  25.674
ATOM   3020  H   ASN   193      52.351  34.325  26.328
ATOM   3021  CA  ASN   193      54.404  34.125  25.760
ATOM   3022  HA  ASN   193      54.841  33.885  24.800
ATOM   3023  CB  ASN   193      54.564  35.641  26.021
ATOM   3024 2HB  ASN   193      53.962  36.203  25.307
ATOM   3025 3HB  ASN   193      54.207  35.870  27.024
ATOM   3026  CG  ASN   193      56.048  36.134  25.870
ATOM   3027  OD1 ASN   193      56.762  35.742  24.963
ATOM   3028  ND2 ASN   193      56.497  37.012  26.730
ATOM   3029 1HD2 ASN   193      57.441  37.329  26.620
ATOM   3030 2HD2 ASN   193      55.920  37.292  27.509
ATOM   3031  C   ASN   193      55.127  33.179  26.822
ATOM   3032  O   ASN   193      55.058  33.449  28.023
ATOM   3033  N   SER   194      55.790  32.103  26.379
ATOM   3034  H   SER   194      55.874  31.958  25.380
ATOM   3035  CA  SER   194      56.407  31.122  27.302
ATOM   3036  HA  SER   194      55.631  30.897  28.020
ATOM   3037  CB  SER   194      56.786  29.815  26.563
ATOM   3038 2HB  SER   194      56.041  29.589  25.817
ATOM   3039 3HB  SER   194      57.748  29.907  26.077
ATOM   3040  OG  SER   194      56.812  28.743  27.487
ATOM   3041  HG  SER   194      56.807  27.895  26.967
ATOM   3042  C   SER   194      57.602  31.780  28.124
ATOM   3043  O   SER   194      58.575  32.244  27.528
ATOM   3044  N   SER   195      57.464  31.851  29.455
ATOM   3045  H   SER   195      56.620  31.432  29.839
ATOM   3046  CA  SER   195      58.198  32.776  30.354
ATOM   3047  HA  SER   195      58.994  33.212  29.768
ATOM   3048  CB  SER   195      57.249  33.912  30.825
ATOM   3049 2HB  SER   195      56.406  33.501  31.363
ATOM   3050 3HB  SER   195      57.779  34.588  31.480
ATOM   3051  OG  SER   195      56.775  34.662  29.719
ATOM   3052  HG  SER   195      56.191  34.091  29.181
ATOM   3053  C   SER   195      58.967  32.058  31.554
ATOM   3054  O   SER   195      59.216  32.668  32.594
ATOM   3055  N   GLY   196      59.306  30.772  31.396
ATOM   3056  H   GLY   196      59.003  30.327  30.542
ATOM   3057  CA  GLY   196      59.944  29.937  32.441
ATOM   3058 2HA  GLY   196      60.305  30.577  33.233
ATOM   3059 3HA  GLY   196      59.184  29.265  32.812
ATOM   3060  C   GLY   196      61.185  29.047  31.999
ATOM   3061  O   GLY   196      61.707  28.291  32.812
ATOM   3062  N   SER   197      61.622  29.139  30.734
ATOM   3063  H   SER   197      61.154  29.788  30.119
ATOM   3064  CA  SER   197      62.539  28.176  30.082
ATOM   3065  HA  SER   197      62.699  27.378  30.793
ATOM   3066  CB  SER   197      61.827  27.564  28.851
ATOM   3067 2HB  SER   197      62.483  26.885  28.326
ATOM   3068 3HB  SER   197      60.956  27.017  29.181
ATOM   3069  OG  SER   197      61.409  28.596  27.979
ATOM   3070  HG  SER   197      60.705  28.255  27.425
ATOM   3071  C   SER   197      64.023  28.695  29.810
ATOM   3072  O   SER   197      64.761  28.067  29.050
ATOM   3073  N   THR   198      64.436  29.802  30.451
ATOM   3074  H   THR   198      63.753  30.262  31.033
ATOM   3075  CA  THR   198      65.813  30.369  30.446
ATOM   3076  HA  THR   198      65.656  31.355  30.861
ATOM   3077  CB  THR   198      66.802  29.612  31.389
ATOM   3078  HB  THR   198      67.826  29.750  31.073
ATOM   3079  CG2 THR   198      66.684  30.080  32.852
ATOM   3080 1HG2 THR   198      67.397  29.533  33.468
ATOM   3081 2HG2 THR   198      65.672  29.931  33.232
ATOM   3082 3HG2 THR   198      66.939  31.139  32.917
ATOM   3083  OG1 THR   198      66.539  28.224  31.455
ATOM   3084 1HG  THR   198      66.472  28.050  32.392
ATOM   3085  C   THR   198      66.470  30.763  29.046
ATOM   3086  O   THR   198      67.629  31.154  29.023
ATOM   3087  N   GLY   199      65.724  30.685  27.940
ATOM   3088  H   GLY   199      64.786  30.339  28.056
ATOM   3089  CA  GLY   199      65.982  31.481  26.725
ATOM   3090 2HA  GLY   199      67.032  31.732  26.664
ATOM   3091 3HA  GLY   199      65.671  30.892  25.876
ATOM   3092  C   GLY   199      65.148  32.832  26.709
ATOM   3093  O   GLY   199      64.340  33.049  27.610
ATOM   3094  N   LEU   200      65.314  33.660  25.669
ATOM   3095  H   LEU   200      65.968  33.413  24.946
ATOM   3096  CA  LEU   200      64.434  34.821  25.439
ATOM   3097  HA  LEU   200      64.549  35.446  26.310
ATOM   3098  CB  LEU   200      64.856  35.581  24.147
ATOM   3099 2HB  LEU   200      64.184  36.431  24.018
ATOM   3100 3HB  LEU   200      64.706  34.913  23.297
ATOM   3101  CG  LEU   200      66.318  36.099  24.102
ATOM   3102  HG  LEU   200      67.010  35.262  24.193
ATOM   3103  CD1 LEU   200      66.571  36.791  22.747
ATOM   3104 1HD1 LEU   200      67.605  37.132  22.684
ATOM   3105 2HD1 LEU   200      66.388  36.088  21.933
ATOM   3106 3HD1 LEU   200      65.902  37.645  22.626
ATOM   3107  CD2 LEU   200      66.624  37.121  25.220
ATOM   3108 1HD2 LEU   200      66.549  36.640  26.194
ATOM   3109 2HD2 LEU   200      67.638  37.503  25.100
ATOM   3110 3HD2 LEU   200      65.919  37.951  25.168
ATOM   3111  C   LEU   200      62.903  34.355  25.380
ATOM   3112  O   LEU   200      62.622  33.407  24.637
ATOM   3113  N   PRO   201      61.965  35.009  26.098
ATOM   3114  CD  PRO   201      62.153  36.190  26.953
ATOM   3115 2HD  PRO   201      62.674  35.837  27.831
ATOM   3116 3HD  PRO   201      62.726  36.937  26.415
ATOM   3117  CG  PRO   201      60.730  36.688  27.295
ATOM   3118 2HG  PRO   201      60.398  37.388  26.527
ATOM   3119 3HG  PRO   201      60.688  37.146  28.284
ATOM   3120  CB  PRO   201      59.890  35.399  27.223
ATOM   3121 2HB  PRO   201      60.013  34.832  28.145
ATOM   3122 3HB  PRO   201      58.839  35.601  27.032
ATOM   3123  CA  PRO   201      60.546  34.628  26.058
ATOM   3124  HA  PRO   201      60.503  33.561  26.222
ATOM   3125  C   PRO   201      59.934  34.927  24.623
ATOM   3126  O   PRO   201      60.175  35.999  24.057
ATOM   3127  N   LYS   202      59.201  33.958  24.059
ATOM   3128  H   LYS   202      58.987  33.148  24.624
ATOM   3129  CA  LYS   202      58.646  34.011  22.690
ATOM   3130  HA  LYS   202      58.491  35.063  22.494
ATOM   3131  CB  LYS   202      59.681  33.446  21.676
ATOM   3132 2HB  LYS   202      59.340  33.683  20.666
ATOM   3133 3HB  LYS   202      60.634  33.955  21.833
ATOM   3134  CG  LYS   202      59.910  31.912  21.770
ATOM   3135 2HG  LYS   202      60.161  31.637  22.795
ATOM   3136 3HG  LYS   202      58.991  31.401  21.483
ATOM   3137  CD  LYS   202      61.064  31.479  20.824
ATOM   3138 2HD  LYS   202      60.896  31.928  19.843
ATOM   3139 3HD  LYS   202      62.011  31.859  21.213
ATOM   3140  CE  LYS   202      61.160  29.945  20.619
ATOM   3141 2HE  LYS   202      60.218  29.602  20.187
ATOM   3142 3HE  LYS   202      61.944  29.727  19.885
ATOM   3143  NZ  LYS   202      61.424  29.199  21.873
ATOM   3144 1HZ  LYS   202      60.692  29.375  22.548
ATOM   3145 2HZ  LYS   202      61.403  28.201  21.680
ATOM   3146 3HZ  LYS   202      62.321  29.444  22.264
ATOM   3147  C   LYS   202      57.189  33.395  22.594
ATOM   3148  O   LYS   202      56.817  32.528  23.387
ATOM   3149  N   GLY   203      56.424  33.867  21.607
ATOM   3150  H   GLY   203      56.819  34.567  21.000
ATOM   3151  CA  GLY   203      55.019  33.488  21.401
ATOM   3152 2HA  GLY   203      54.509  33.628  22.342
ATOM   3153 3HA  GLY   203      54.607  34.147  20.654
ATOM   3154  C   GLY   203      54.795  31.995  20.907
ATOM   3155  O   GLY   203      55.346  31.577  19.889
ATOM   3156  N   VAL   204      53.953  31.263  21.629
ATOM   3157  H   VAL   204      53.582  31.699  22.467
ATOM   3158  CA  VAL   204      53.473  29.894  21.371
ATOM   3159  HA  VAL   204      54.119  29.437  20.636
ATOM   3160  CB  VAL   204      53.503  29.103  22.707
ATOM   3161  HB  VAL   204      52.941  29.643  23.469
ATOM   3162  CG1 VAL   204      52.875  27.710  22.532
ATOM   3163 1HG1 VAL   204      53.406  27.177  21.750
ATOM   3164 2HG1 VAL   204      52.954  27.161  23.466
ATOM   3165 3HG1 VAL   204      51.820  27.793  22.278
ATOM   3166  CG2 VAL   204      54.948  28.894  23.205
ATOM   3167 1HG2 VAL   204      55.437  29.854  23.369
ATOM   3168 2HG2 VAL   204      55.500  28.318  22.465
ATOM   3169 3HG2 VAL   204      54.936  28.339  24.143
ATOM   3170  C   VAL   204      52.017  29.963  20.761
ATOM   3171  O   VAL   204      51.095  30.377  21.460
ATOM   3172  N   GLN   205      51.845  29.569  19.495
ATOM   3173  H   GLN   205      52.624  29.138  19.014
ATOM   3174  CA  GLN   205      50.554  29.626  18.783
ATOM   3175  HA  GLN   205      49.978  30.394  19.277
ATOM   3176  CB  GLN   205      50.755  30.101  17.318
ATOM   3177 2HB  GLN   205      49.809  29.997  16.787
ATOM   3178 3HB  GLN   205      51.019  31.160  17.331
ATOM   3179  CG  GLN   205      51.856  29.339  16.538
ATOM   3180 2HG  GLN   205      52.822  29.547  16.994
ATOM   3181 3HG  GLN   205      51.672  28.270  16.610
ATOM   3182  CD  GLN   205      51.971  29.744  15.015
ATOM   3183  OE1 GLN   205      51.670  30.857  14.614
ATOM   3184  NE2 GLN   205      52.419  28.857  14.158
ATOM   3185 1HE2 GLN   205      52.548  29.159  13.213
ATOM   3186 2HE2 GLN   205      52.722  27.939  14.480
ATOM   3187  C   GLN   205      49.693  28.297  18.977
ATOM   3188  O   GLN   205      50.181  27.192  18.742
ATOM   3189  N   LEU   206      48.434  28.452  19.397
ATOM   3190  H   LEU   206      48.135  29.403  19.591
ATOM   3191  CA  LEU   206      47.523  27.385  19.854
ATOM   3192  HA  LEU   206      48.033  26.439  19.739
ATOM   3193  CB  LEU   206      47.192  27.648  21.351
ATOM   3194 2HB  LEU   206      46.635  28.583  21.408
ATOM   3195 3HB  LEU   206      46.535  26.852  21.706
ATOM   3196  CG  LEU   206      48.414  27.752  22.311
ATOM   3197  HG  LEU   206      49.108  28.510  21.952
ATOM   3198  CD1 LEU   206      47.935  28.185  23.711
ATOM   3199 1HD1 LEU   206      47.512  29.184  23.658
ATOM   3200 2HD1 LEU   206      47.183  27.491  24.077
ATOM   3201 3HD1 LEU   206      48.781  28.199  24.400
ATOM   3202  CD2 LEU   206      49.160  26.410  22.428
ATOM   3203 1HD2 LEU   206      49.636  26.174  21.480
ATOM   3204 2HD2 LEU   206      49.936  26.479  23.192
ATOM   3205 3HD2 LEU   206      48.468  25.615  22.701
ATOM   3206  C   LEU   206      46.223  27.310  18.936
ATOM   3207  O   LEU   206      45.586  28.339  18.693
ATOM   3208  N   THR   207      45.862  26.119  18.447
ATOM   3209  H   THR   207      46.399  25.300  18.687
ATOM   3210  CA  THR   207      44.729  25.906  17.515
ATOM   3211  HA  THR   207      44.686  26.789  16.900
ATOM   3212  CB  THR   207      44.959  24.686  16.589
ATOM   3213  HB  THR   207      44.055  24.453  16.045
ATOM   3214  CG2 THR   207      46.100  24.962  15.595
ATOM   3215 1HG2 THR   207      46.312  24.067  15.010
ATOM   3216 2HG2 THR   207      45.795  25.756  14.911
ATOM   3217 3HG2 THR   207      46.997  25.264  16.129
ATOM   3218  OG1 THR   207      45.334  23.564  17.354
ATOM   3219 1HG  THR   207      45.463  22.854  16.727
ATOM   3220  C   THR   207      43.321  25.847  18.236
ATOM   3221  O   THR   207      43.210  25.447  19.396
ATOM   3222  N   HID   208      42.260  26.226  17.527
ATOM   3223  H   HID   208      42.407  26.563  16.578
ATOM   3224  CA  HID   208      40.911  26.346  18.101
ATOM   3225  HA  HID   208      41.024  26.978  18.970
ATOM   3226  CB  HID   208      40.033  27.065  17.045
ATOM   3227 2HB  HID   208      40.637  27.811  16.524
ATOM   3228 3HB  HID   208      39.704  26.338  16.309
ATOM   3229  CG  HID   208      38.828  27.776  17.604
ATOM   3230  ND1 HID   208      38.479  29.089  17.371
ATOM   3231  HD1 HID   208      38.978  29.746  16.785
ATOM   3232  CE1 HID   208      37.332  29.342  18.024
ATOM   3233  HE1 HID   208      36.805  30.291  18.023
ATOM   3234  NE2 HID   208      36.921  28.241  18.676
ATOM   3235  CD2 HID   208      37.861  27.242  18.410
ATOM   3236  HD2 HID   208      37.824  26.226  18.774
ATOM   3237  C   HID   208      40.343  24.954  18.654
ATOM   3238  O   HID   208      39.768  24.906  19.740
ATOM   3239  N   GLU   209      40.580  23.836  17.960
ATOM   3240  H   GLU   209      41.019  23.921  17.047
ATOM   3241  CA  GLU   209      40.196  22.483  18.419
ATOM   3242  HA  GLU   209      39.208  22.590  18.839
ATOM   3243  CB  GLU   209      40.130  21.498  17.227
ATOM   3244 2HB  GLU   209      39.517  21.939  16.448
ATOM   3245 3HB  GLU   209      41.132  21.326  16.831
ATOM   3246  CG  GLU   209      39.496  20.150  17.659
ATOM   3247 2HG  GLU   209      40.189  19.625  18.318
ATOM   3248 3HG  GLU   209      38.586  20.357  18.229
ATOM   3249  CD  GLU   209      39.134  19.198  16.445
ATOM   3250  OE1 GLU   209      40.076  18.652  15.905
ATOM   3251  OE2 GLU   209      37.964  19.199  16.110
ATOM   3252  C   GLU   209      41.104  21.947  19.607
ATOM   3253  O   GLU   209      40.653  21.132  20.410
ATOM   3254  N   ASN   210      42.331  22.454  19.746
ATOM   3255  H   ASN   210      42.655  23.153  19.092
ATOM   3256  CA  ASN   210      43.132  22.230  20.957
ATOM   3257  HA  ASN   210      43.121  21.166  21.149
ATOM   3258  CB  ASN   210      44.589  22.667  20.643
ATOM   3259 2HB  ASN   210      44.993  22.022  19.862
ATOM   3260 3HB  ASN   210      44.605  23.685  20.272
ATOM   3261  CG  ASN   210      45.577  22.627  21.859
ATOM   3262  OD1 ASN   210      45.193  22.406  22.992
ATOM   3263  ND2 ASN   210      46.845  22.846  21.627
ATOM   3264 1HD2 ASN   210      47.423  22.976  22.450
ATOM   3265 2HD2 ASN   210      47.248  22.852  20.701
ATOM   3266  C   ASN   210      42.394  22.882  22.220
ATOM   3267  O   ASN   210      42.156  22.191  23.212
ATOM   3268  N   ILE   211      41.872  24.112  22.080
ATOM   3269  H   ILE   211      42.080  24.624  21.231
ATOM   3270  CA  ILE   211      40.988  24.736  23.093
ATOM   3271  HA  ILE   211      41.560  24.721  24.011
ATOM   3272  CB  ILE   211      40.614  26.208  22.729
ATOM   3273  HB  ILE   211      39.899  26.184  21.908
ATOM   3274  CG2 ILE   211      39.895  26.884  23.926
ATOM   3275 1HG2 ILE   211      38.972  26.352  24.163
ATOM   3276 2HG2 ILE   211      40.531  26.880  24.810
ATOM   3277 3HG2 ILE   211      39.636  27.913  23.675
ATOM   3278  CG1 ILE   211      41.812  27.088  22.261
ATOM   3279 2HG1 ILE   211      42.166  26.719  21.303
ATOM   3280 3HG1 ILE   211      41.455  28.105  22.096
ATOM   3281  CD1 ILE   211      43.015  27.144  23.233
ATOM   3282 1HD1 ILE   211      43.786  27.791  22.813
ATOM   3283 2HD1 ILE   211      42.696  27.550  24.192
ATOM   3284 3HD1 ILE   211      43.437  26.150  23.378
ATOM   3285  C   ILE   211      39.705  23.838  23.394
ATOM   3286  O   ILE   211      39.448  23.520  24.553
ATOM   3287  N   VAL   212      38.990  23.381  22.355
ATOM   3288  H   VAL   212      39.239  23.710  21.429
ATOM   3289  CA  VAL   212      37.858  22.429  22.498
ATOM   3290  HA  VAL   212      37.122  22.917  23.124
ATOM   3291  CB  VAL   212      37.235  22.069  21.117
ATOM   3292  HB  VAL   212      38.011  21.646  20.483
ATOM   3293  CG1 VAL   212      36.131  21.003  21.264
ATOM   3294 1HG1 VAL   212      36.572  20.074  21.605
ATOM   3295 2HG1 VAL   212      35.643  20.823  20.308
ATOM   3296 3HG1 VAL   212      35.401  21.321  22.006
ATOM   3297  CG2 VAL   212      36.626  23.287  20.388
ATOM   3298 1HG2 VAL   212      36.177  22.972  19.447
ATOM   3299 2HG2 VAL   212      35.853  23.739  21.012
ATOM   3300 3HG2 VAL   212      37.398  24.020  20.174
ATOM   3301  C   VAL   212      38.296  21.118  23.283
ATOM   3302  O   VAL   212      37.659  20.706  24.251
ATOM   3303  N   THR   213      39.420  20.522  22.883
ATOM   3304  H   THR   213      39.920  20.925  22.099
ATOM   3305  CA  THR   213      39.985  19.322  23.533
ATOM   3306  HA  THR   213      39.201  18.578  23.523
ATOM   3307  CB  THR   213      41.225  18.808  22.754
ATOM   3308  HB  THR   213      42.027  19.529  22.806
ATOM   3309  CG2 THR   213      41.713  17.448  23.292
ATOM   3310 1HG2 THR   213      40.897  16.725  23.268
ATOM   3311 2HG2 THR   213      42.529  17.085  22.669
ATOM   3312 3HG2 THR   213      42.074  17.558  24.314
ATOM   3313  OG1 THR   213      40.900  18.599  21.400
ATOM   3314 1HG  THR   213      40.796  19.468  20.984
ATOM   3315  C   THR   213      40.306  19.603  25.059
ATOM   3316  O   THR   213      40.012  18.767  25.918
ATOM   3317  N   ARG   214      40.836  20.794  25.370
ATOM   3318  H   ARG   214      41.086  21.416  24.603
ATOM   3319  CA  ARG   214      41.096  21.247  26.749
ATOM   3320  HA  ARG   214      41.540  20.390  27.224
ATOM   3321  CB  ARG   214      42.097  22.434  26.710
ATOM   3322 2HB  ARG   214      42.940  22.175  26.066
ATOM   3323 3HB  ARG   214      41.599  23.301  26.274
ATOM   3324  CG  ARG   214      42.645  22.830  28.109
ATOM   3325 2HG  ARG   214      43.272  23.714  27.991
ATOM   3326 3HG  ARG   214      41.816  23.087  28.768
ATOM   3327  CD  ARG   214      43.498  21.709  28.760
ATOM   3328 2HD  ARG   214      42.926  20.799  28.858
ATOM   3329 3HD  ARG   214      44.341  21.490  28.117
ATOM   3330  NE  ARG   214      44.021  22.118  30.080
ATOM   3331  HE  ARG   214      44.786  22.770  30.073
ATOM   3332  CZ  ARG   214      43.711  21.625  31.266
ATOM   3333  NH1 ARG   214      42.692  20.830  31.457
ATOM   3334 1HH1 ARG   214      42.088  20.626  30.680
ATOM   3335 2HH1 ARG   214      42.509  20.422  32.357
ATOM   3336  NH2 ARG   214      44.444  21.942  32.296
ATOM   3337 1HH2 ARG   214      45.271  22.516  32.167
ATOM   3338 2HH2 ARG   214      44.248  21.537  33.190
ATOM   3339  C   ARG   214      39.762  21.531  27.561
ATOM   3340  O   ARG   214      39.740  21.281  28.767
ATOM   3341  N   PHE   215      38.696  21.980  26.894
ATOM   3342  H   PHE   215      38.809  22.201  25.910
ATOM   3343  CA  PHE   215      37.346  22.106  27.476
ATOM   3344  HA  PHE   215      37.460  22.600  28.430
ATOM   3345  CB  PHE   215      36.426  22.945  26.550
ATOM   3346 2HB  PHE   215      36.447  22.519  25.548
ATOM   3347 3HB  PHE   215      35.406  22.822  26.917
ATOM   3348  CG  PHE   215      36.668  24.445  26.436
ATOM   3349  CD1 PHE   215      37.672  25.114  27.152
ATOM   3350  HD1 PHE   215      38.356  24.572  27.795
ATOM   3351  CE1 PHE   215      37.803  26.501  27.053
ATOM   3352  HE1 PHE   215      38.580  27.011  27.615
ATOM   3353  CZ  PHE   215      36.935  27.232  26.240
ATOM   3354  HZ  PHE   215      37.032  28.313  26.166
ATOM   3355  CE2 PHE   215      35.938  26.570  25.523
ATOM   3356  HE2 PHE   215      35.257  27.130  24.892
ATOM   3357  CD2 PHE   215      35.809  25.183  25.616
ATOM   3358  HD2 PHE   215      35.024  24.674  25.055
ATOM   3359  C   PHE   215      36.722  20.694  27.848
ATOM   3360  O   PHE   215      36.239  20.546  28.970
ATOM   3361  N   SER   216      36.824  19.689  26.966
ATOM   3362  H   SER   216      37.127  19.892  26.017
ATOM   3363  CA  SER   216      36.456  18.296  27.301
ATOM   3364  HA  SER   216      35.419  18.321  27.606
ATOM   3365  CB  SER   216      36.619  17.353  26.084
ATOM   3366 2HB  SER   216      37.642  17.352  25.734
ATOM   3367 3HB  SER   216      36.352  16.345  26.372
ATOM   3368  OG  SER   216      35.771  17.754  25.027
ATOM   3369  HG  SER   216      35.372  16.973  24.652
ATOM   3370  C   SER   216      37.269  17.770  28.559
ATOM   3371  O   SER   216      36.684  17.263  29.511
ATOM   3372  N   HID   217      38.586  17.998  28.575
ATOM   3373  H   HID   217      39.010  18.408  27.752
ATOM   3374  CA  HID   217      39.444  17.659  29.723
ATOM   3375  HA  HID   217      39.328  16.596  29.900
ATOM   3376  CB  HID   217      40.907  18.011  29.375
ATOM   3377 2HB  HID   217      40.947  18.967  28.862
ATOM   3378 3HB  HID   217      41.463  18.113  30.307
ATOM   3379  CG  HID   217      41.602  16.970  28.550
ATOM   3380  ND1 HID   217      41.500  16.760  27.195
ATOM   3381  HD1 HID   217      40.926  17.297  26.549
ATOM   3382  CE1 HID   217      42.299  15.727  26.873
ATOM   3383  HE1 HID   217      42.431  15.320  25.877
ATOM   3384  NE2 HID   217      42.933  15.276  27.966
ATOM   3385  CD2 HID   217      42.479  16.048  29.036
ATOM   3386  HD2 HID   217      42.764  15.945  30.072
ATOM   3387  C   HID   217      39.003  18.365  31.077
ATOM   3388  O   HID   217      39.010  17.736  32.130
ATOM   3389  N   ALA   218      38.651  19.651  31.034
ATOM   3390  H   ALA   218      38.642  20.128  30.142
ATOM   3391  CA  ALA   218      38.331  20.430  32.243
ATOM   3392  HA  ALA   218      39.145  20.265  32.934
ATOM   3393  CB  ALA   218      38.270  21.909  31.820
ATOM   3394 1HB  ALA   218      39.223  22.224  31.394
ATOM   3395 2HB  ALA   218      37.475  22.033  31.082
ATOM   3396 3HB  ALA   218      38.039  22.520  32.695
ATOM   3397  C   ALA   218      37.016  19.944  33.009
ATOM   3398  O   ALA   218      36.840  20.282  34.181
ATOM   3399  N   ARG   219      36.160  19.176  32.324
ATOM   3400  H   ARG   219      36.423  18.945  31.373
ATOM   3401  CA  ARG   219      34.845  18.667  32.781
ATOM   3402  HA  ARG   219      34.750  18.947  33.822
ATOM   3403  CB  ARG   219      33.750  19.369  31.939
ATOM   3404 2HB  ARG   219      32.777  19.191  32.395
ATOM   3405 3HB  ARG   219      33.947  20.440  31.953
ATOM   3406  CG  ARG   219      33.727  18.856  30.473
ATOM   3407 2HG  ARG   219      34.748  18.735  30.124
ATOM   3408 3HG  ARG   219      33.240  17.880  30.435
ATOM   3409  CD  ARG   219      33.026  19.825  29.490
ATOM   3410 2HD  ARG   219      33.502  20.797  29.523
ATOM   3411 3HD  ARG   219      33.155  19.446  28.485
ATOM   3412  NE  ARG   219      31.577  19.941  29.749
ATOM   3413  HE  ARG   219      30.996  19.262  29.287
ATOM   3414  CZ  ARG   219      30.964  20.873  30.456
ATOM   3415  NH1 ARG   219      29.663  20.906  30.497
ATOM   3416 1HH1 ARG   219      29.134  20.224  29.986
ATOM   3417 2HH1 ARG   219      29.213  21.630  31.022
ATOM   3418  NH2 ARG   219      31.616  21.780  31.127
ATOM   3419 1HH2 ARG   219      32.617  21.731  31.170
ATOM   3420 2HH2 ARG   219      31.177  22.558  31.596
ATOM   3421  C   ARG   219      34.732  17.084  32.822
ATOM   3422  O   ARG   219      33.632  16.568  32.999
ATOM   3423  N   ASP   220      35.846  16.387  32.623
ATOM   3424  H   ASP   220      36.709  16.893  32.513
ATOM   3425  CA  ASP   220      35.952  14.927  32.779
ATOM   3426  HA  ASP   220      35.099  14.506  32.270
ATOM   3427  CB  ASP   220      37.257  14.483  32.075
ATOM   3428 2HB  ASP   220      37.207  14.769  31.022
ATOM   3429 3HB  ASP   220      38.097  15.016  32.524
ATOM   3430  CG  ASP   220      37.532  12.927  32.182
ATOM   3431  OD1 ASP   220      37.922  12.576  33.279
ATOM   3432  OD2 ASP   220      37.210  12.274  31.209
ATOM   3433  C   ASP   220      35.865  14.510  34.324
ATOM   3434  O   ASP   220      36.489  15.189  35.144
ATOM   3435  N   PRO   221      35.135  13.442  34.709
ATOM   3436  CD  PRO   221      34.388  12.527  33.837
ATOM   3437 2HD  PRO   221      35.042  12.174  33.053
ATOM   3438 3HD  PRO   221      33.552  13.089  33.444
ATOM   3439  CG  PRO   221      33.924  11.380  34.755
ATOM   3440 2HG  PRO   221      34.709  10.625  34.829
ATOM   3441 3HG  PRO   221      32.991  10.936  34.409
ATOM   3442  CB  PRO   221      33.755  12.088  36.112
ATOM   3443 2HB  PRO   221      32.817  12.644  36.124
ATOM   3444 3HB  PRO   221      33.793  11.384  36.945
ATOM   3445  CA  PRO   221      34.944  13.072  36.125
ATOM   3446  HA  PRO   221      34.691  13.976  36.663
ATOM   3447  C   PRO   221      36.242  12.495  36.844
ATOM   3448  O   PRO   221      36.185  12.212  38.037
ATOM   3449  N   ILE   222      37.348  12.316  36.114
ATOM   3450  H   ILE   222      37.298  12.517  35.119
ATOM   3451  CA  ILE   222      38.658  11.873  36.633
ATOM   3452  HA  ILE   222      38.577  11.781  37.708
ATOM   3453  CB  ILE   222      39.007  10.487  36.003
ATOM   3454  HB  ILE   222      39.013  10.596  34.918
ATOM   3455  CG2 ILE   222      40.418  10.017  36.445
ATOM   3456 1HG2 ILE   222      40.692   9.096  35.934
ATOM   3457 2HG2 ILE   222      40.428   9.845  37.523
ATOM   3458 3HG2 ILE   222      41.167  10.765  36.186
ATOM   3459  CG1 ILE   222      37.934   9.417  36.385
ATOM   3460 2HG1 ILE   222      37.912   9.298  37.469
ATOM   3461 3HG1 ILE   222      36.951   9.762  36.066
ATOM   3462  CD1 ILE   222      38.155   8.031  35.732
ATOM   3463 1HD1 ILE   222      39.042   7.552  36.147
ATOM   3464 2HD1 ILE   222      37.293   7.397  35.938
ATOM   3465 3HD1 ILE   222      38.266   8.143  34.653
ATOM   3466  C   ILE   222      39.755  13.002  36.402
ATOM   3467  O   ILE   222      40.551  13.286  37.296
ATOM   3468  N   TYR   223      39.740  13.637  35.226
ATOM   3469  H   TYR   223      39.048  13.321  34.548
ATOM   3470  CA  TYR   223      40.758  14.599  34.757
ATOM   3471  HA  TYR   223      41.578  14.538  35.456
ATOM   3472  CB  TYR   223      41.245  14.139  33.363
ATOM   3473 2HB  TYR   223      40.388  14.048  32.695
ATOM   3474 3HB  TYR   223      41.894  14.910  32.948
ATOM   3475  CG  TYR   223      42.015  12.831  33.379
ATOM   3476  CD1 TYR   223      43.395  12.848  33.603
ATOM   3477  HD1 TYR   223      43.898  13.787  33.805
ATOM   3478  CE1 TYR   223      44.139  11.669  33.551
ATOM   3479  HE1 TYR   223      45.214  11.691  33.709
ATOM   3480  CZ  TYR   223      43.488  10.447  33.278
ATOM   3481  OH  TYR   223      44.225   9.321  33.116
ATOM   3482  HH  TYR   223      45.145   9.547  32.991
ATOM   3483  CE2 TYR   223      42.086  10.421  33.110
ATOM   3484  HE2 TYR   223      41.580   9.478  32.929
ATOM   3485  CD2 TYR   223      41.360  11.617  33.149
ATOM   3486  HD2 TYR   223      40.281  11.601  32.992
ATOM   3487  C   TYR   223      40.328  16.135  34.813
ATOM   3488  O   TYR   223      41.133  17.009  34.476
ATOM   3489  N   GLY   224      39.090  16.416  35.219
ATOM   3490  H   GLY   224      38.476  15.640  35.447
ATOM   3491  CA  GLY   224      38.513  17.761  35.358
ATOM   3492 2HA  GLY   224      39.127  18.474  34.830
ATOM   3493 3HA  GLY   224      37.527  17.704  34.922
ATOM   3494  C   GLY   224      38.349  18.275  36.850
ATOM   3495  O   GLY   224      39.151  17.953  37.729
ATOM   3496  N   ASN   225      37.309  19.087  37.059
ATOM   3497  H   ASN   225      36.756  19.349  36.252
ATOM   3498  CA  ASN   225      36.743  19.456  38.367
ATOM   3499  HA  ASN   225      36.870  18.591  39.010
ATOM   3500  CB  ASN   225      37.540  20.671  38.913
ATOM   3501 2HB  ASN   225      38.601  20.498  38.736
ATOM   3502 3HB  ASN   225      37.247  21.570  38.373
ATOM   3503  CG  ASN   225      37.356  20.938  40.454
ATOM   3504  OD1 ASN   225      36.256  20.917  40.976
ATOM   3505  ND2 ASN   225      38.437  21.207  41.148
ATOM   3506 1HD2 ASN   225      38.377  21.319  42.158
ATOM   3507 2HD2 ASN   225      39.348  21.100  40.755
ATOM   3508  C   ASN   225      35.162  19.669  38.215
ATOM   3509  O   ASN   225      34.696  20.041  37.131
ATOM   3510  N   GLN   226      34.377  19.386  39.258
ATOM   3511  H   GLN   226      34.824  19.200  40.148
ATOM   3512  CA  GLN   226      32.914  19.215  39.161
ATOM   3513  HA  GLN   226      32.769  18.603  38.281
ATOM   3514  CB  GLN   226      32.387  18.446  40.400
ATOM   3515 2HB  GLN   226      32.795  18.889  41.311
ATOM   3516 3HB  GLN   226      31.299  18.536  40.430
ATOM   3517  CG  GLN   226      32.755  16.941  40.340
ATOM   3518 2HG  GLN   226      32.372  16.513  39.412
ATOM   3519 3HG  GLN   226      33.841  16.832  40.341
ATOM   3520  CD  GLN   226      32.154  16.094  41.532
ATOM   3521  OE1 GLN   226      30.982  16.189  41.863
ATOM   3522  NE2 GLN   226      32.936  15.258  42.170
ATOM   3523 1HE2 GLN   226      32.547  14.735  42.925
ATOM   3524 2HE2 GLN   226      33.929  15.173  41.905
ATOM   3525  C   GLN   226      32.103  20.553  38.846
ATOM   3526  O   GLN   226      32.422  21.637  39.331
ATOM   3527  N   VAL   227      31.032  20.435  38.051
ATOM   3528  H   VAL   227      30.780  19.509  37.744
ATOM   3529  CA  VAL   227      30.204  21.576  37.603
ATOM   3530  HA  VAL   227      30.907  22.320  37.267
ATOM   3531  CB  VAL   227      29.284  21.170  36.421
ATOM   3532  HB  VAL   227      28.627  20.358  36.731
ATOM   3533  CG1 VAL   227      28.416  22.368  35.963
ATOM   3534 1HG1 VAL   227      27.863  22.103  35.063
ATOM   3535 2HG1 VAL   227      27.699  22.617  36.747
ATOM   3536 3HG1 VAL   227      29.058  23.228  35.782
ATOM   3537  CG2 VAL   227      30.109  20.701  35.196
ATOM   3538 1HG2 VAL   227      30.714  19.834  35.463
ATOM   3539 2HG2 VAL   227      29.441  20.412  34.387
ATOM   3540 3HG2 VAL   227      30.772  21.499  34.862
ATOM   3541  C   VAL   227      29.416  22.235  38.813
ATOM   3542  O   VAL   227      28.445  21.659  39.296
ATOM   3543  N   SER   228      29.825  23.442  39.217
ATOM   3544  H   SER   228      30.558  23.889  38.677
ATOM   3545  CA  SER   228      29.466  24.073  40.505
ATOM   3546  HA  SER   228      28.634  23.527  40.925
ATOM   3547  CB  SER   228      30.681  23.942  41.455
ATOM   3548 2HB  SER   228      31.496  24.546  41.089
ATOM   3549 3HB  SER   228      30.402  24.286  42.437
ATOM   3550  OG  SER   228      31.125  22.606  41.585
ATOM   3551  HG  SER   228      31.609  22.362  40.779
ATOM   3552  C   SER   228      28.975  25.587  40.343
ATOM   3553  O   SER   228      29.745  26.498  40.661
ATOM   3554  N   PRO   229      27.745  25.848  39.843
ATOM   3555  CD  PRO   229      26.736  24.853  39.456
ATOM   3556 2HD  PRO   229      26.248  24.540  40.369
ATOM   3557 3HD  PRO   229      27.210  24.027  38.953
ATOM   3558  CG  PRO   229      25.775  25.598  38.512
ATOM   3559 2HG  PRO   229      24.772  25.172  38.538
ATOM   3560 3HG  PRO   229      26.175  25.587  37.499
ATOM   3561  CB  PRO   229      25.803  27.032  39.065
ATOM   3562 2HB  PRO   229      25.531  27.766  38.305
ATOM   3563 3HB  PRO   229      25.125  27.100  39.917
ATOM   3564  CA  PRO   229      27.266  27.209  39.532
ATOM   3565  HA  PRO   229      27.880  27.547  38.711
ATOM   3566  C   PRO   229      27.419  28.255  40.724
ATOM   3567  O   PRO   229      26.742  28.147  41.741
ATOM   3568  N   GLY   230      28.274  29.266  40.549
ATOM   3569  H   GLY   230      28.843  29.254  39.707
ATOM   3570  CA  GLY   230      28.505  30.343  41.527
ATOM   3571 2HA  GLY   230      29.074  31.105  41.016
ATOM   3572 3HA  GLY   230      27.539  30.713  41.839
ATOM   3573  C   GLY   230      29.310  29.942  42.840
ATOM   3574  O   GLY   230      29.522  30.797  43.704
ATOM   3575  N   THR   231      29.768  28.690  42.950
ATOM   3576  H   THR   231      29.523  28.022  42.225
ATOM   3577  CA  THR   231      30.579  28.202  44.086
ATOM   3578  HA  THR   231      30.024  28.461  44.975
ATOM   3579  CB  THR   231      30.746  26.666  44.011
ATOM   3580  HB  THR   231      31.162  26.386  43.055
ATOM   3581  CG2 THR   231      31.621  26.102  45.148
ATOM   3582 1HG2 THR   231      31.643  25.014  45.086
ATOM   3583 2HG2 THR   231      32.642  26.472  45.052
ATOM   3584 3HG2 THR   231      31.216  26.399  46.116
ATOM   3585  OG1 THR   231      29.477  26.081  44.170
ATOM   3586 1HG  THR   231      29.566  25.137  44.083
ATOM   3587  C   THR   231      31.969  28.951  44.166
ATOM   3588  O   THR   231      32.708  28.995  43.185
ATOM   3589  N   ALA   232      32.289  29.528  45.326
ATOM   3590  H   ALA   232      31.651  29.441  46.099
ATOM   3591  CA  ALA   232      33.485  30.359  45.524
ATOM   3592  HA  ALA   232      33.546  31.013  44.668
ATOM   3593  CB  ALA   232      33.253  31.205  46.795
ATOM   3594 1HB  ALA   232      32.341  31.794  46.699
ATOM   3595 2HB  ALA   232      33.169  30.552  47.665
ATOM   3596 3HB  ALA   232      34.092  31.882  46.943
ATOM   3597  C   ALA   232      34.841  29.519  45.536
ATOM   3598  O   ALA   232      34.960  28.543  46.278
ATOM   3599  N   VAL   233      35.834  29.966  44.764
ATOM   3600  H   VAL   233      35.630  30.730  44.128
ATOM   3601  CA  VAL   233      37.210  29.421  44.703
ATOM   3602  HA  VAL   233      37.370  28.884  45.622
ATOM   3603  CB  VAL   233      37.397  28.458  43.501
ATOM   3604  HB  VAL   233      38.430  28.109  43.500
ATOM   3605  CG1 VAL   233      36.474  27.229  43.640
ATOM   3606 1HG1 VAL   233      35.434  27.537  43.567
ATOM   3607 2HG1 VAL   233      36.693  26.511  42.850
ATOM   3608 3HG1 VAL   233      36.625  26.758  44.610
ATOM   3609  CG2 VAL   233      37.107  29.149  42.147
ATOM   3610 1HG2 VAL   233      37.247  28.432  41.344
ATOM   3611 2HG2 VAL   233      36.081  29.510  42.114
ATOM   3612 3HG2 VAL   233      37.795  29.979  41.994
ATOM   3613  C   VAL   233      38.266  30.599  44.703
ATOM   3614  O   VAL   233      37.976  31.642  44.121
ATOM   3615  N   LEU   234      39.426  30.424  45.353
ATOM   3616  H   LEU   234      39.605  29.509  45.754
ATOM   3617  CA  LEU   234      40.417  31.497  45.596
ATOM   3618  HA  LEU   234      39.941  32.408  45.283
ATOM   3619  CB  LEU   234      40.676  31.608  47.122
ATOM   3620 2HB  LEU   234      39.723  31.768  47.626
ATOM   3621 3HB  LEU   234      41.087  30.664  47.465
ATOM   3622  CG  LEU   234      41.657  32.738  47.545
ATOM   3623  HG  LEU   234      42.643  32.539  47.127
ATOM   3624  CD1 LEU   234      41.198  34.139  47.087
ATOM   3625 1HD1 LEU   234      41.844  34.900  47.523
ATOM   3626 2HD1 LEU   234      41.264  34.220  46.004
ATOM   3627 3HD1 LEU   234      40.168  34.305  47.398
ATOM   3628  CD2 LEU   234      41.767  32.761  49.084
ATOM   3629 1HD2 LEU   234      42.127  31.795  49.438
ATOM   3630 2HD2 LEU   234      42.478  33.526  49.396
ATOM   3631 3HD2 LEU   234      40.794  32.971  49.528
ATOM   3632  C   LEU   234      41.734  31.374  44.703
ATOM   3633  O   LEU   234      42.409  30.345  44.735
ATOM   3634  N   THR   235      42.091  32.448  43.985
ATOM   3635  H   THR   235      41.448  33.235  43.974
ATOM   3636  CA  THR   235      43.286  32.533  43.112
ATOM   3637  HA  THR   235      43.951  31.760  43.460
ATOM   3638  CB  THR   235      42.904  32.236  41.638
ATOM   3639  HB  THR   235      42.380  31.292  41.581
ATOM   3640  CG2 THR   235      42.050  33.344  40.992
ATOM   3641 1HG2 THR   235      42.591  34.290  40.995
ATOM   3642 2HG2 THR   235      41.811  33.072  39.964
ATOM   3643 3HG2 THR   235      41.119  33.460  41.546
ATOM   3644  OG1 THR   235      44.074  32.137  40.861
ATOM   3645 1HG  THR   235      43.802  31.879  39.981
ATOM   3646  C   THR   235      44.156  33.854  43.284
ATOM   3647  O   THR   235      43.658  34.906  43.690
ATOM   3648  N   VAL   236      45.450  33.740  42.960
ATOM   3649  H   VAL   236      45.747  32.826  42.654
ATOM   3650  CA  VAL   236      46.479  34.806  43.032
ATOM   3651  HA  VAL   236      45.954  35.747  42.953
ATOM   3652  CB  VAL   236      47.249  34.752  44.389
ATOM   3653  HB  VAL   236      47.937  35.597  44.418
ATOM   3654  CG1 VAL   236      46.324  34.872  45.621
ATOM   3655 1HG1 VAL   236      45.692  33.991  45.716
ATOM   3656 2HG1 VAL   236      46.928  34.982  46.522
ATOM   3657 3HG1 VAL   236      45.697  35.754  45.515
ATOM   3658  CG2 VAL   236      48.075  33.449  44.540
ATOM   3659 1HG2 VAL   236      47.417  32.579  44.544
ATOM   3660 2HG2 VAL   236      48.790  33.363  43.724
ATOM   3661 3HG2 VAL   236      48.624  33.476  45.481
ATOM   3662  C   VAL   236      47.484  34.811  41.793
ATOM   3663  O   VAL   236      48.417  35.611  41.761
ATOM   3664  N   VAL   237      47.325  33.892  40.830
ATOM   3665  H   VAL   237      46.486  33.330  40.840
ATOM   3666  CA  VAL   237      48.308  33.652  39.743
ATOM   3667  HA  VAL   237      49.260  33.875  40.195
ATOM   3668  CB  VAL   237      48.332  32.166  39.286
ATOM   3669  HB  VAL   237      48.883  32.109  38.346
ATOM   3670  CG1 VAL   237      49.074  31.285  40.315
ATOM   3671 1HG1 VAL   237      50.104  31.626  40.411
ATOM   3672 2HG1 VAL   237      48.582  31.341  41.287
ATOM   3673 3HG1 VAL   237      49.078  30.248  39.979
ATOM   3674  CG2 VAL   237      46.929  31.562  39.058
ATOM   3675 1HG2 VAL   237      47.023  30.569  38.618
ATOM   3676 2HG2 VAL   237      46.408  31.458  40.007
ATOM   3677 3HG2 VAL   237      46.348  32.198  38.388
ATOM   3678  C   VAL   237      48.164  34.659  38.514
ATOM   3679  O   VAL   237      47.042  34.887  38.063
ATOM   3680  N   PRO   238      49.269  35.201  37.947
ATOM   3681  CD  PRO   238      50.662  35.021  38.376
ATOM   3682 2HD  PRO   238      50.870  33.963  38.439
ATOM   3683 3HD  PRO   238      50.756  35.511  39.336
ATOM   3684  CG  PRO   238      51.522  35.714  37.299
ATOM   3685 2HG  PRO   238      51.750  35.009  36.499
ATOM   3686 3HG  PRO   238      52.440  36.128  37.718
ATOM   3687  CB  PRO   238      50.587  36.819  36.771
ATOM   3688 2HB  PRO   238      50.607  37.671  37.453
ATOM   3689 3HB  PRO   238      50.857  37.134  35.762
ATOM   3690  CA  PRO   238      49.197  36.147  36.820
ATOM   3691  HA  PRO   238      48.441  36.871  37.075
ATOM   3692  C   PRO   238      48.761  35.430  35.468
ATOM   3693  O   PRO   238      49.457  34.528  34.995
ATOM   3694  N   PHE   239      47.657  35.864  34.855
ATOM   3695  H   PHE   239      47.167  36.645  35.291
ATOM   3696  CA  PHE   239      46.904  35.089  33.843
ATOM   3697  HA  PHE   239      46.763  34.114  34.282
ATOM   3698  CB  PHE   239      45.528  35.775  33.636
ATOM   3699 2HB  PHE   239      45.717  36.758  33.204
ATOM   3700 3HB  PHE   239      44.961  35.199  32.903
ATOM   3701  CG  PHE   239      44.644  35.948  34.866
ATOM   3702  CD1 PHE   239      44.481  34.910  35.792
ATOM   3703  HD1 PHE   239      45.006  33.969  35.671
ATOM   3704  CE1 PHE   239      43.634  35.070  36.890
ATOM   3705  HE1 PHE   239      43.514  34.260  37.607
ATOM   3706  CZ  PHE   239      42.931  36.261  37.063
ATOM   3707  HZ  PHE   239      42.265  36.377  37.914
ATOM   3708  CE2 PHE   239      43.082  37.300  36.144
ATOM   3709  HE2 PHE   239      42.535  38.234  36.280
ATOM   3710  CD2 PHE   239      43.940  37.145  35.052
ATOM   3711  HD2 PHE   239      44.053  37.963  34.345
ATOM   3712  C   PHE   239      47.653  34.770  32.464
ATOM   3713  O   PHE   239      47.175  33.951  31.686
ATOM   3714  N   HID   240      48.818  35.365  32.206
ATOM   3715  H   HID   240      49.159  35.998  32.910
ATOM   3716  CA  HID   240      49.587  35.300  30.940
ATOM   3717  HA  HID   240      48.927  35.685  30.174
ATOM   3718  CB  HID   240      50.803  36.239  31.128
ATOM   3719 2HB  HID   240      51.209  36.475  30.143
ATOM   3720 3HB  HID   240      50.490  37.177  31.585
ATOM   3721  CG  HID   240      51.901  35.612  31.960
ATOM   3722  ND1 HID   240      51.851  35.274  33.298
ATOM   3723  HD1 HID   240      51.051  35.343  33.916
ATOM   3724  CE1 HID   240      53.014  34.684  33.620
ATOM   3725  HE1 HID   240      53.265  34.301  34.600
ATOM   3726  NE2 HID   240      53.804  34.575  32.541
ATOM   3727  CD2 HID   240      53.106  35.168  31.484
ATOM   3728  HD2 HID   240      53.433  35.224  30.455
ATOM   3729  C   HID   240      50.067  33.859  30.417
ATOM   3730  O   HID   240      50.674  33.773  29.348
ATOM   3731  N   HID   241      49.875  32.783  31.190
ATOM   3732  H   HID   241      49.258  32.888  31.981
ATOM   3733  CA  HID   241      50.604  31.502  31.045
ATOM   3734  HA  HID   241      51.018  31.483  30.046
ATOM   3735  CB  HID   241      51.743  31.483  32.104
ATOM   3736 2HB  HID   241      51.978  32.505  32.388
ATOM   3737 3HB  HID   241      51.391  30.978  33.004
ATOM   3738  CG  HID   241      53.038  30.857  31.645
ATOM   3739  ND1 HID   241      53.571  29.655  32.061
ATOM   3740  HD1 HID   241      53.162  29.000  32.707
ATOM   3741  CE1 HID   241      54.790  29.527  31.510
ATOM   3742  HE1 HID   241      55.453  28.684  31.665
ATOM   3743  NE2 HID   241      55.084  30.598  30.757
ATOM   3744  CD2 HID   241      53.974  31.450  30.838
ATOM   3745  HD2 HID   241      53.886  32.429  30.383
ATOM   3746  C   HID   241      49.654  30.227  31.131
ATOM   3747  O   HID   241      48.607  30.281  31.779
ATOM   3748  N   GLY   242      50.091  29.090  30.571
ATOM   3749  H   GLY   242      50.973  29.121  30.072
ATOM   3750  CA  GLY   242      49.320  27.828  30.498
ATOM   3751 2HA  GLY   242      48.447  28.022  29.892
ATOM   3752 3HA  GLY   242      49.962  27.096  30.029
ATOM   3753  C   GLY   242      48.831  27.204  31.883
ATOM   3754  O   GLY   242      47.920  26.368  31.908
ATOM   3755  N   PHE   243      49.401  27.693  32.990
ATOM   3756  H   PHE   243      50.123  28.379  32.848
ATOM   3757  CA  PHE   243      48.932  27.484  34.369
ATOM   3758  HA  PHE   243      48.501  26.493  34.391
ATOM   3759  CB  PHE   243      50.159  27.561  35.320
ATOM   3760 2HB  PHE   243      50.909  26.855  34.971
ATOM   3761 3HB  PHE   243      50.598  28.555  35.229
ATOM   3762  CG  PHE   243      49.911  27.275  36.796
ATOM   3763  CD1 PHE   243      49.048  26.248  37.198
ATOM   3764  HD1 PHE   243      48.502  25.664  36.466
ATOM   3765  CE1 PHE   243      48.891  25.946  38.551
ATOM   3766  HE1 PHE   243      48.236  25.130  38.851
ATOM   3767  CZ  PHE   243      49.568  26.688  39.519
ATOM   3768  HZ  PHE   243      49.435  26.463  40.577
ATOM   3769  CE2 PHE   243      50.427  27.715  39.128
ATOM   3770  HE2 PHE   243      50.965  28.284  39.886
ATOM   3771  CD2 PHE   243      50.603  28.004  37.772
ATOM   3772  HD2 PHE   243      51.287  28.798  37.483
ATOM   3773  C   PHE   243      47.751  28.484  34.748
ATOM   3774  O   PHE   243      46.599  28.069  34.876
ATOM   3775  N   GLY   244      48.063  29.779  34.879
ATOM   3776  H   GLY   244      49.019  30.052  34.717
ATOM   3777  CA  GLY   244      47.118  30.815  35.334
ATOM   3778 2HA  GLY   244      46.736  30.509  36.296
ATOM   3779 3HA  GLY   244      47.667  31.742  35.403
ATOM   3780  C   GLY   244      45.870  31.069  34.386
ATOM   3781  O   GLY   244      44.783  31.367  34.884
ATOM   3782  N   MET   245      46.035  30.884  33.070
ATOM   3783  H   MET   245      46.966  30.679  32.718
ATOM   3784  CA  MET   245      44.922  30.937  32.108
ATOM   3785  HA  MET   245      44.346  31.815  32.369
ATOM   3786  CB  MET   245      45.459  31.067  30.657
ATOM   3787 2HB  MET   245      46.158  31.898  30.591
ATOM   3788 3HB  MET   245      46.004  30.157  30.407
ATOM   3789  CG  MET   245      44.314  31.262  29.622
ATOM   3790 2HG  MET   245      44.679  31.165  28.614
ATOM   3791 3HG  MET   245      43.534  30.530  29.768
ATOM   3792  SD  MET   245      43.604  32.944  29.825
ATOM   3793  CE  MET   245      44.829  33.977  28.932
ATOM   3794 1HE  MET   245      44.862  33.676  27.895
ATOM   3795 2HE  MET   245      44.531  35.013  28.994
ATOM   3796 3HE  MET   245      45.807  33.862  29.376
ATOM   3797  C   MET   245      43.947  29.699  32.295
ATOM   3798  O   MET   245      42.778  29.876  32.619
ATOM   3799  N   PHE   246      44.448  28.473  32.098
ATOM   3800  H   PHE   246      45.430  28.384  31.879
ATOM   3801  CA  PHE   246      43.611  27.258  32.042
ATOM   3802  HA  PHE   246      42.693  27.559  31.559
ATOM   3803  CB  PHE   246      44.292  26.178  31.174
ATOM   3804 2HB  PHE   246      45.311  26.031  31.531
ATOM   3805 3HB  PHE   246      43.760  25.236  31.308
ATOM   3806  CG  PHE   246      44.295  26.498  29.692
ATOM   3807  CD1 PHE   246      43.093  26.495  28.973
ATOM   3808  HD1 PHE   246      42.155  26.269  29.476
ATOM   3809  CE1 PHE   246      43.094  26.779  27.605
ATOM   3810  HE1 PHE   246      42.160  26.774  27.045
ATOM   3811  CZ  PHE   246      44.296  27.061  26.953
ATOM   3812  HZ  PHE   246      44.308  27.272  25.887
ATOM   3813  CE2 PHE   246      45.493  27.061  27.670
ATOM   3814  HE2 PHE   246      46.436  27.263  27.161
ATOM   3815  CD2 PHE   246      45.493  26.786  29.037
ATOM   3816  HD2 PHE   246      46.435  26.781  29.581
ATOM   3817  C   PHE   246      43.111  26.719  33.448
ATOM   3818  O   PHE   246      42.174  25.927  33.478
ATOM   3819  N   THR   247      43.683  27.187  34.559
ATOM   3820  H   THR   247      44.484  27.799  34.472
ATOM   3821  CA  THR   247      43.067  27.037  35.896
ATOM   3822  HA  THR   247      42.672  26.032  35.956
ATOM   3823  CB  THR   247      44.101  27.246  37.029
ATOM   3824  HB  THR   247      43.596  27.291  37.984
ATOM   3825  CG2 THR   247      45.146  26.109  37.050
ATOM   3826 1HG2 THR   247      44.675  25.192  37.404
ATOM   3827 2HG2 THR   247      45.555  25.938  36.055
ATOM   3828 3HG2 THR   247      45.960  26.372  37.722
ATOM   3829  OG1 THR   247      44.790  28.456  36.832
ATOM   3830 1HG  THR   247      45.518  28.276  36.218
ATOM   3831  C   THR   247      41.802  27.981  36.029
ATOM   3832  O   THR   247      40.689  27.502  36.228
ATOM   3833  N   THR   248      41.984  29.282  35.793
ATOM   3834  H   THR   248      42.934  29.611  35.679
ATOM   3835  CA  THR   248      40.907  30.295  35.837
ATOM   3836  HA  THR   248      40.448  30.194  36.807
ATOM   3837  CB  THR   248      41.510  31.715  35.686
ATOM   3838  HB  THR   248      41.831  31.882  34.668
ATOM   3839  CG2 THR   248      40.486  32.782  36.110
ATOM   3840 1HG2 THR   248      39.663  32.815  35.396
ATOM   3841 2HG2 THR   248      40.101  32.540  37.097
ATOM   3842 3HG2 THR   248      40.965  33.760  36.144
ATOM   3843  OG1 THR   248      42.629  31.861  36.535
ATOM   3844 1HG  THR   248      43.420  31.742  35.984
ATOM   3845  C   THR   248      39.752  30.006  34.784
ATOM   3846  O   THR   248      38.573  29.975  35.135
ATOM   3847  N   LEU   249      40.125  29.713  33.535
ATOM   3848  H   LEU   249      41.110  29.790  33.304
ATOM   3849  CA  LEU   249      39.202  29.298  32.466
ATOM   3850  HA  LEU   249      38.368  29.974  32.537
ATOM   3851  CB  LEU   249      39.938  29.489  31.112
ATOM   3852 2HB  LEU   249      40.381  30.487  31.093
ATOM   3853 3HB  LEU   249      40.746  28.761  31.058
ATOM   3854  CG  LEU   249      39.049  29.327  29.849
ATOM   3855  HG  LEU   249      38.604  28.333  29.837
ATOM   3856  CD1 LEU   249      37.931  30.388  29.766
ATOM   3857 1HD1 LEU   249      37.400  30.293  28.819
ATOM   3858 2HD1 LEU   249      37.211  30.234  30.568
ATOM   3859 3HD1 LEU   249      38.353  31.390  29.843
ATOM   3860  CD2 LEU   249      39.939  29.480  28.596
ATOM   3861 1HD2 LEU   249      40.406  30.466  28.589
ATOM   3862 2HD2 LEU   249      40.714  28.715  28.597
ATOM   3863 3HD2 LEU   249      39.333  29.372  27.697
ATOM   3864  C   LEU   249      38.601  27.841  32.716
ATOM   3865  O   LEU   249      37.495  27.546  32.270
ATOM   3866  N   GLY   250      39.321  26.997  33.463
ATOM   3867  H   GLY   250      40.215  27.313  33.811
ATOM   3868  CA  GLY   250      38.828  25.709  33.977
ATOM   3869 2HA  GLY   250      38.461  25.128  33.146
ATOM   3870 3HA  GLY   250      39.660  25.227  34.468
ATOM   3871  C   GLY   250      37.672  25.868  35.051
ATOM   3872  O   GLY   250      36.655  25.182  34.975
ATOM   3873  N   TYR   251      37.818  26.837  35.958
ATOM   3874  H   TYR   251      38.713  27.314  36.016
ATOM   3875  CA  TYR   251      36.745  27.257  36.870
ATOM   3876  HA  TYR   251      36.366  26.352  37.321
ATOM   3877  CB  TYR   251      37.357  28.183  37.958
ATOM   3878 2HB  TYR   251      37.890  28.992  37.461
ATOM   3879 3HB  TYR   251      36.552  28.654  38.516
ATOM   3880  CG  TYR   251      38.282  27.517  38.974
ATOM   3881  CD1 TYR   251      37.856  26.408  39.722
ATOM   3882  HD1 TYR   251      36.873  25.976  39.549
ATOM   3883  CE1 TYR   251      38.670  25.861  40.724
ATOM   3884  HE1 TYR   251      38.325  25.011  41.307
ATOM   3885  CZ  TYR   251      39.934  26.433  40.990
ATOM   3886  OH  TYR   251      40.733  25.953  41.982
ATOM   3887  HH  TYR   251      40.333  25.263  42.508
ATOM   3888  CE2 TYR   251      40.369  27.537  40.226
ATOM   3889  HE2 TYR   251      41.341  27.974  40.436
ATOM   3890  CD2 TYR   251      39.541  28.071  39.233
ATOM   3891  HD2 TYR   251      39.880  28.935  38.668
ATOM   3892  C   TYR   251      35.501  27.867  36.073
ATOM   3893  O   TYR   251      34.360  27.487  36.343
ATOM   3894  N   LEU   252      35.742  28.709  35.056
ATOM   3895  H   LEU   252      36.698  29.019  34.916
ATOM   3896  CA  LEU   252      34.684  29.269  34.185
ATOM   3897  HA  LEU   252      33.950  29.706  34.847
ATOM   3898  CB  LEU   252      35.287  30.346  33.241
ATOM   3899 2HB  LEU   252      36.158  29.916  32.753
ATOM   3900 3HB  LEU   252      34.557  30.561  32.459
ATOM   3901  CG  LEU   252      35.680  31.694  33.906
ATOM   3902  HG  LEU   252      36.303  31.512  34.780
ATOM   3903  CD1 LEU   252      36.472  32.546  32.891
ATOM   3904 1HD1 LEU   252      36.710  33.513  33.330
ATOM   3905 2HD1 LEU   252      37.406  32.050  32.637
ATOM   3906 3HD1 LEU   252      35.883  32.701  31.987
ATOM   3907  CD2 LEU   252      34.439  32.509  34.325
ATOM   3908 1HD2 LEU   252      33.800  32.700  33.462
ATOM   3909 2HD2 LEU   252      33.875  31.967  35.081
ATOM   3910 3HD2 LEU   252      34.751  33.456  34.761
ATOM   3911  C   LEU   252      33.879  28.162  33.367
ATOM   3912  O   LEU   252      32.649  28.152  33.387
ATOM   3913  N   ILE   253      34.571  27.233  32.694
ATOM   3914  H   ILE   253      35.585  27.282  32.708
ATOM   3915  CA  ILE   253      33.931  26.185  31.860
ATOM   3916  HA  ILE   253      33.179  26.718  31.297
ATOM   3917  CB  ILE   253      34.990  25.588  30.877
ATOM   3918  HB  ILE   253      35.640  26.400  30.546
ATOM   3919  CG2 ILE   253      35.878  24.544  31.591
ATOM   3920 1HG2 ILE   253      36.259  24.966  32.515
ATOM   3921 2HG2 ILE   253      35.305  23.645  31.826
ATOM   3922 3HG2 ILE   253      36.719  24.285  30.951
ATOM   3923  CG1 ILE   253      34.401  24.928  29.597
ATOM   3924 2HG1 ILE   253      35.198  24.392  29.081
ATOM   3925 3HG1 ILE   253      33.640  24.199  29.871
ATOM   3926  CD1 ILE   253      33.814  25.952  28.597
ATOM   3927 1HD1 ILE   253      33.443  25.427  27.716
ATOM   3928 2HD1 ILE   253      32.991  26.506  29.048
ATOM   3929 3HD1 ILE   253      34.593  26.648  28.288
ATOM   3930  C   ILE   253      33.091  25.124  32.714
ATOM   3931  O   ILE   253      32.330  24.337  32.147
ATOM   3932  N   CYS   254      33.234  25.173  34.045
ATOM   3933  H   CYS   254      33.937  25.806  34.399
ATOM   3934  CA  CYS   254      32.464  24.424  35.055
ATOM   3935  HA  CYS   254      31.714  23.864  34.516
ATOM   3936  CB  CYS   254      33.424  23.436  35.772
ATOM   3937 2HB  CYS   254      34.344  23.928  36.060
ATOM   3938 3HB  CYS   254      32.965  23.031  36.662
ATOM   3939  SG  CYS   254      33.803  22.055  34.649
ATOM   3940  HG  CYS   254      34.482  21.300  35.536
ATOM   3941  C   CYS   254      31.577  25.356  36.009
ATOM   3942  O   CYS   254      31.010  24.866  36.984
ATOM   3943  N   GLY   255      31.439  26.650  35.695
ATOM   3944  H   GLY   255      31.956  27.012  34.901
ATOM   3945  CA  GLY   255      30.476  27.573  36.329
ATOM   3946 2HA  GLY   255      30.365  28.406  35.653
ATOM   3947 3HA  GLY   255      29.543  27.045  36.451
ATOM   3948  C   GLY   255      30.847  28.188  37.744
ATOM   3949  O   GLY   255      30.010  28.865  38.339
ATOM   3950  N   PHE   256      32.064  27.966  38.243
ATOM   3951  H   PHE   256      32.732  27.478  37.661
ATOM   3952  CA  PHE   256      32.523  28.480  39.548
ATOM   3953  HA  PHE   256      31.798  28.154  40.281
ATOM   3954  CB  PHE   256      33.910  27.879  39.861
ATOM   3955 2HB  PHE   256      34.549  28.045  39.000
ATOM   3956 3HB  PHE   256      34.348  28.433  40.692
ATOM   3957  CG  PHE   256      33.950  26.406  40.220
ATOM   3958  CD1 PHE   256      34.126  25.435  39.229
ATOM   3959  HD1 PHE   256      34.151  25.717  38.181
ATOM   3960  CE1 PHE   256      34.291  24.096  39.586
ATOM   3961  HE1 PHE   256      34.436  23.334  38.822
ATOM   3962  CZ  PHE   256      34.271  23.722  40.930
ATOM   3963  HZ  PHE   256      34.395  22.675  41.204
ATOM   3964  CE2 PHE   256      34.077  24.685  41.920
ATOM   3965  HE2 PHE   256      34.057  24.386  42.966
ATOM   3966  CD2 PHE   256      33.908  26.023  41.563
ATOM   3967  HD2 PHE   256      33.759  26.770  42.337
ATOM   3968  C   PHE   256      32.550  30.074  39.628
ATOM   3969  O   PHE   256      32.598  30.765  38.609
ATOM   3970  N   ARG   257      32.594  30.602  40.857
ATOM   3971  H   ARG   257      32.584  29.948  41.634
ATOM   3972  CA  ARG   257      32.852  32.015  41.202
ATOM   3973  HA  ARG   257      32.637  32.613  40.325
ATOM   3974  CB  ARG   257      31.888  32.394  42.353
ATOM   3975 2HB  ARG   257      30.866  32.332  41.982
ATOM   3976 3HB  ARG   257      32.002  31.669  43.155
ATOM   3977  CG  ARG   257      32.110  33.807  42.943
ATOM   3978 2HG  ARG   257      33.136  33.911  43.298
ATOM   3979 3HG  ARG   257      31.921  34.554  42.173
ATOM   3980  CD  ARG   257      31.143  34.013  44.134
ATOM   3981 2HD  ARG   257      30.124  33.880  43.798
ATOM   3982 3HD  ARG   257      31.351  33.278  44.899
ATOM   3983  NE  ARG   257      31.300  35.357  44.712
ATOM   3984  HE  ARG   257      32.062  35.927  44.353
ATOM   3985  CZ  ARG   257      30.530  35.947  45.606
ATOM   3986  NH1 ARG   257      29.479  35.374  46.118
ATOM   3987 1HH1 ARG   257      29.248  34.442  45.836
ATOM   3988 2HH1 ARG   257      28.954  35.879  46.806
ATOM   3989  NH2 ARG   257      30.797  37.143  46.011
ATOM   3990 1HH2 ARG   257      31.458  37.688  45.456
ATOM   3991 2HH2 ARG   257      30.048  37.768  46.285
ATOM   3992  C   ARG   257      34.386  32.226  41.538
ATOM   3993  O   ARG   257      34.846  31.819  42.605
ATOM   3994  N   VAL   258      35.123  32.857  40.628
ATOM   3995  H   VAL   258      34.660  33.175  39.780
ATOM   3996  CA  VAL   258      36.556  33.173  40.769
ATOM   3997  HA  VAL   258      37.018  32.310  41.228
ATOM   3998  CB  VAL   258      37.201  33.427  39.378
ATOM   3999  HB  VAL   258      36.741  34.303  38.924
ATOM   4000  CG1 VAL   258      38.720  33.681  39.523
ATOM   4001 1HG1 VAL   258      38.904  34.528  40.183
ATOM   4002 2HG1 VAL   258      39.211  32.795  39.924
ATOM   4003 3HG1 VAL   258      39.139  33.928  38.551
ATOM   4004  CG2 VAL   258      37.014  32.220  38.423
ATOM   4005 1HG2 VAL   258      35.954  32.066  38.218
ATOM   4006 2HG2 VAL   258      37.510  32.424  37.473
ATOM   4007 3HG2 VAL   258      37.433  31.318  38.868
ATOM   4008  C   VAL   258      36.766  34.378  41.777
ATOM   4009  O   VAL   258      36.739  35.542  41.380
ATOM   4010  N   VAL   259      36.988  34.062  43.052
ATOM   4011  H   VAL   259      37.020  33.078  43.298
ATOM   4012  CA  VAL   259      37.496  35.009  44.059
ATOM   4013  HA  VAL   259      37.041  35.957  43.848
ATOM   4014  CB  VAL   259      37.146  34.559  45.502
ATOM   4015  HB  VAL   259      37.737  33.680  45.755
ATOM   4016  CG1 VAL   259      37.490  35.672  46.518
ATOM   4017 1HG1 VAL   259      37.291  35.310  47.525
ATOM   4018 2HG1 VAL   259      38.542  35.942  46.447
ATOM   4019 3HG1 VAL   259      36.879  36.556  46.329
ATOM   4020  CG2 VAL   259      35.647  34.205  45.669
ATOM   4021 1HG2 VAL   259      35.457  33.922  46.701
ATOM   4022 2HG2 VAL   259      35.023  35.060  45.418
ATOM   4023 3HG2 VAL   259      35.386  33.363  45.029
ATOM   4024  C   VAL   259      39.045  35.213  43.830
ATOM   4025  O   VAL   259      39.788  34.235  43.729
ATOM   4026  N   MET   260      39.507  36.460  43.753
ATOM   4027  H   MET   260      38.844  37.231  43.764
ATOM   4028  CA  MET   260      40.920  36.758  43.477
ATOM   4029  HA  MET   260      41.464  35.895  43.816
ATOM   4030  CB  MET   260      41.142  36.907  41.956
ATOM   4031 2HB  MET   260      42.216  36.915  41.763
ATOM   4032 3HB  MET   260      40.710  36.045  41.444
ATOM   4033  CG  MET   260      40.523  38.198  41.381
ATOM   4034 2HG  MET   260      39.449  38.217  41.498
ATOM   4035 3HG  MET   260      40.960  39.072  41.843
ATOM   4036  SD  MET   260      40.942  38.177  39.605
ATOM   4037  CE  MET   260      40.777  39.955  39.228
ATOM   4038 1HE  MET   260      41.466  40.525  39.833
ATOM   4039 2HE  MET   260      41.017  40.098  38.188
ATOM   4040 3HE  MET   260      39.766  40.280  39.423
ATOM   4041  C   MET   260      41.530  37.929  44.346
ATOM   4042  O   MET   260      40.862  38.915  44.654
ATOM   4043  N   LEU   261      42.811  37.768  44.684
ATOM   4044  H   LEU   261      43.262  36.906  44.388
ATOM   4045  CA  LEU   261      43.638  38.705  45.456
ATOM   4046  HA  LEU   261      43.092  39.635  45.523
ATOM   4047  CB  LEU   261      43.844  38.088  46.869
ATOM   4048 2HB  LEU   261      42.871  37.987  47.353
ATOM   4049 3HB  LEU   261      44.259  37.087  46.752
ATOM   4050  CG  LEU   261      44.790  38.890  47.802
ATOM   4051  HG  LEU   261      45.773  38.971  47.342
ATOM   4052  CD1 LEU   261      44.263  40.312  48.077
ATOM   4053 1HD1 LEU   261      43.246  40.262  48.472
ATOM   4054 2HD1 LEU   261      44.903  40.805  48.808
ATOM   4055 3HD1 LEU   261      44.273  40.892  47.158
ATOM   4056  CD2 LEU   261      44.932  38.158  49.149
ATOM   4057 1HD2 LEU   261      45.350  37.166  48.979
ATOM   4058 2HD2 LEU   261      45.610  38.706  49.804
ATOM   4059 3HD2 LEU   261      43.957  38.064  49.628
ATOM   4060  C   LEU   261      44.972  39.012  44.649
ATOM   4061  O   LEU   261      45.765  38.115  44.388
ATOM   4062  N   THR   262      45.202  40.271  44.277
ATOM   4063  H   THR   262      44.523  40.981  44.513
ATOM   4064  CA  THR   262      46.355  40.713  43.455
ATOM   4065  HA  THR   262      46.552  39.904  42.766
ATOM   4066  CB  THR   262      45.987  41.978  42.639
ATOM   4067  HB  THR   262      46.853  42.365  42.122
ATOM   4068  CG2 THR   262      44.873  41.686  41.609
ATOM   4069 1HG2 THR   262      45.183  40.874  40.949
ATOM   4070 2HG2 THR   262      43.950  41.398  42.113
ATOM   4071 3HG2 THR   262      44.686  42.572  41.002
ATOM   4072  OG1 THR   262      45.478  42.963  43.507
ATOM   4073 1HG  THR   262      45.134  43.665  42.964
ATOM   4074  C   THR   262      47.713  40.834  44.276
ATOM   4075  O   THR   262      48.588  41.632  43.939
ATOM   4076  N   LYS   263      47.837  40.055  45.359
ATOM   4077  H   LYS   263      47.124  39.343  45.483
ATOM   4078  CA  LYS   263      48.982  39.996  46.289
ATOM   4079  HA  LYS   263      49.874  40.188  45.709
ATOM   4080  CB  LYS   263      48.799  41.022  47.437
ATOM   4081 2HB  LYS   263      47.888  40.774  47.986
ATOM   4082 3HB  LYS   263      49.646  40.902  48.113
ATOM   4083  CG  LYS   263      48.743  42.512  47.024
ATOM   4084 2HG  LYS   263      49.633  42.769  46.448
ATOM   4085 3HG  LYS   263      47.851  42.704  46.427
ATOM   4086  CD  LYS   263      48.691  43.365  48.313
ATOM   4087 2HD  LYS   263      47.811  43.083  48.895
ATOM   4088 3HD  LYS   263      49.580  43.163  48.914
ATOM   4089  CE  LYS   263      48.630  44.872  47.998
ATOM   4090 2HE  LYS   263      49.509  45.146  47.407
ATOM   4091 3HE  LYS   263      47.738  45.070  47.394
ATOM   4092  NZ  LYS   263      48.588  45.640  49.266
ATOM   4093 1HZ  LYS   263      48.529  46.634  49.092
ATOM   4094 2HZ  LYS   263      47.799  45.341  49.828
ATOM   4095 3HZ  LYS   263      49.412  45.439  49.821
ATOM   4096  C   LYS   263      49.140  38.539  46.895
ATOM   4097  O   LYS   263      48.170  37.791  46.950
ATOM   4098  N   PHE   264      50.318  38.252  47.450
ATOM   4099  H   PHE   264      51.052  38.933  47.365
ATOM   4100  CA  PHE   264      50.586  37.097  48.335
ATOM   4101  HA  PHE   264      49.745  36.424  48.244
ATOM   4102  CB  PHE   264      51.873  36.364  47.868
ATOM   4103 2HB  PHE   264      52.726  36.938  48.234
ATOM   4104 3HB  PHE   264      51.909  35.387  48.352
ATOM   4105  CG  PHE   264      52.034  36.164  46.364
ATOM   4106  CD1 PHE   264      53.292  36.343  45.777
ATOM   4107  HD1 PHE   264      54.147  36.598  46.399
ATOM   4108  CE1 PHE   264      53.455  36.206  44.396
ATOM   4109  HE1 PHE   264      54.434  36.350  43.945
ATOM   4110  CZ  PHE   264      52.357  35.897  43.592
ATOM   4111  HZ  PHE   264      52.475  35.800  42.515
ATOM   4112  CE2 PHE   264      51.101  35.714  44.171
ATOM   4113  HE2 PHE   264      50.244  35.478  43.545
ATOM   4114  CD2 PHE   264      50.940  35.834  45.553
ATOM   4115  HD2 PHE   264      49.953  35.688  45.989
ATOM   4116  C   PHE   264      50.559  37.514  49.876
ATOM   4117  O   PHE   264      51.281  36.946  50.682
ATOM   4118  N   ASP   265      49.771  38.551  50.176
ATOM   4119  H   ASP   265      49.179  38.881  49.437
ATOM   4120  CA  ASP   265      49.528  39.177  51.490
ATOM   4121  HA  ASP   265      50.488  39.375  51.948
ATOM   4122  CB  ASP   265      48.773  40.490  51.106
ATOM   4123 2HB  ASP   265      49.365  40.964  50.323
ATOM   4124 3HB  ASP   265      47.816  40.220  50.656
ATOM   4125  CG  ASP   265      48.513  41.627  52.189
ATOM   4126  OD1 ASP   265      48.514  42.735  51.666
ATOM   4127  OD2 ASP   265      47.824  41.269  53.123
ATOM   4128  C   ASP   265      48.753  38.135  52.417
ATOM   4129  O   ASP   265      47.547  37.941  52.254
ATOM   4130  N   GLU   266      49.475  37.385  53.253
ATOM   4131  H   GLU   266      50.446  37.648  53.445
ATOM   4132  CA  GLU   266      49.052  36.072  53.771
ATOM   4133  HA  GLU   266      48.647  35.555  52.915
ATOM   4134  CB  GLU   266      50.271  35.249  54.288
ATOM   4135 2HB  GLU   266      49.915  34.229  54.443
ATOM   4136 3HB  GLU   266      51.036  35.202  53.511
ATOM   4137  CG  GLU   266      50.926  35.706  55.621
ATOM   4138 2HG  GLU   266      50.146  35.965  56.336
ATOM   4139 3HG  GLU   266      51.443  34.835  56.033
ATOM   4140  CD  GLU   266      51.971  36.908  55.532
ATOM   4141  OE1 GLU   266      51.665  37.816  54.784
ATOM   4142  OE2 GLU   266      52.849  36.863  56.370
ATOM   4143  C   GLU   266      47.841  36.166  54.790
ATOM   4144  O   GLU   266      46.869  35.414  54.678
ATOM   4145  N   GLU   267      47.866  37.156  55.689
ATOM   4146  H   GLU   267      48.685  37.752  55.722
ATOM   4147  CA  GLU   267      46.715  37.434  56.560
ATOM   4148  HA  GLU   267      46.407  36.466  56.932
ATOM   4149  CB  GLU   267      47.111  38.332  57.767
ATOM   4150 2HB  GLU   267      48.022  37.941  58.221
ATOM   4151 3HB  GLU   267      47.283  39.356  57.435
ATOM   4152  CG  GLU   267      45.960  38.293  58.806
ATOM   4153 2HG  GLU   267      45.096  38.810  58.380
ATOM   4154 3HG  GLU   267      45.689  37.246  58.941
ATOM   4155  CD  GLU   267      46.259  38.901  60.248
ATOM   4156  OE1 GLU   267      45.244  39.256  60.819
ATOM   4157  OE2 GLU   267      47.192  38.374  60.821
ATOM   4158  C   GLU   267      45.469  37.954  55.718
ATOM   4159  O   GLU   267      44.330  37.673  56.082
ATOM   4160  N   THR   268      45.689  38.635  54.585
ATOM   4161  H   THR   268      46.650  38.785  54.291
ATOM   4162  CA  THR   268      44.611  39.000  53.638
ATOM   4163  HA  THR   268      43.769  39.270  54.243
ATOM   4164  CB  THR   268      44.977  40.231  52.779
ATOM   4165  HB  THR   268      45.806  40.011  52.125
ATOM   4166  CG2 THR   268      43.784  40.749  51.950
ATOM   4167 1HG2 THR   268      44.078  41.655  51.421
ATOM   4168 2HG2 THR   268      43.486  40.003  51.215
ATOM   4169 3HG2 THR   268      42.936  40.972  52.596
ATOM   4170  OG1 THR   268      45.318  41.277  53.663
ATOM   4171 1HG  THR   268      46.312  41.370  53.526
ATOM   4172  C   THR   268      44.103  37.762  52.795
ATOM   4173  O   THR   268      42.899  37.646  52.578
ATOM   4174  N   PHE   269      44.982  36.835  52.420
ATOM   4175  H   PHE   269      45.967  37.008  52.609
ATOM   4176  CA  PHE   269      44.615  35.570  51.765
ATOM   4177  HA  PHE   269      44.018  35.830  50.902
ATOM   4178  CB  PHE   269      45.921  34.866  51.320
ATOM   4179 2HB  PHE   269      46.487  35.542  50.676
ATOM   4180 3HB  PHE   269      46.533  34.669  52.199
ATOM   4181  CG  PHE   269      45.706  33.558  50.583
ATOM   4182  CD1 PHE   269      45.496  33.553  49.200
ATOM   4183  HD1 PHE   269      45.485  34.489  48.647
ATOM   4184  CE1 PHE   269      45.298  32.344  48.527
ATOM   4185  HE1 PHE   269      45.134  32.336  47.452
ATOM   4186  CZ  PHE   269      45.299  31.141  49.235
ATOM   4187  HZ  PHE   269      45.137  30.205  48.708
ATOM   4188  CE2 PHE   269      45.510  31.142  50.616
ATOM   4189  HE2 PHE   269      45.512  30.205  51.167
ATOM   4190  CD2 PHE   269      45.719  32.349  51.288
ATOM   4191  HD2 PHE   269      45.887  32.349  52.362
ATOM   4192  C   PHE   269      43.670  34.686  52.690
ATOM   4193  O   PHE   269      42.591  34.279  52.261
ATOM   4194  N   LEU   270      44.047  34.495  53.958
ATOM   4195  H   LEU   270      44.948  34.868  54.251
ATOM   4196  CA  LEU   270      43.254  33.719  54.931
ATOM   4197  HA  LEU   270      42.924  32.830  54.415
ATOM   4198  CB  LEU   270      44.171  33.339  56.120
ATOM   4199 2HB  LEU   270      44.538  34.253  56.593
ATOM   4200 3HB  LEU   270      43.570  32.802  56.854
ATOM   4201  CG  LEU   270      45.384  32.449  55.722
ATOM   4202  HG  LEU   270      46.030  32.983  55.028
ATOM   4203  CD1 LEU   270      46.203  32.124  56.985
ATOM   4204 1HD1 LEU   270      47.046  31.483  56.730
ATOM   4205 2HD1 LEU   270      46.581  33.052  57.415
ATOM   4206 3HD1 LEU   270      45.565  31.628  57.711
ATOM   4207  CD2 LEU   270      44.942  31.131  55.046
ATOM   4208 1HD2 LEU   270      44.153  30.663  55.633
ATOM   4209 2HD2 LEU   270      44.557  31.334  54.048
ATOM   4210 3HD2 LEU   270      45.792  30.456  54.955
ATOM   4211  C   LEU   270      41.896  34.443  55.344
ATOM   4212  O   LEU   270      40.840  33.817  55.389
ATOM   4213  N   LYS   271      41.942  35.766  55.513
ATOM   4214  H   LYS   271      42.861  36.197  55.515
ATOM   4215  CA  LYS   271      40.766  36.656  55.632
ATOM   4216  HA  LYS   271      40.203  36.330  56.495
ATOM   4217  CB  LYS   271      41.388  38.053  55.835
ATOM   4218 2HB  LYS   271      41.969  38.003  56.756
ATOM   4219 3HB  LYS   271      42.059  38.199  54.995
ATOM   4220  CG  LYS   271      40.513  39.324  55.923
ATOM   4221 2HG  LYS   271      39.726  39.288  55.169
ATOM   4222 3HG  LYS   271      40.060  39.386  56.913
ATOM   4223  CD  LYS   271      41.410  40.576  55.660
ATOM   4224 2HD  LYS   271      41.679  40.571  54.603
ATOM   4225 3HD  LYS   271      40.823  41.476  55.848
ATOM   4226  CE  LYS   271      42.714  40.613  56.516
ATOM   4227 2HE  LYS   271      42.448  40.856  57.549
ATOM   4228 3HE  LYS   271      43.165  39.617  56.524
ATOM   4229  NZ  LYS   271      43.727  41.573  55.998
ATOM   4230 1HZ  LYS   271      44.544  41.583  56.595
ATOM   4231 2HZ  LYS   271      44.076  41.307  55.075
ATOM   4232 3HZ  LYS   271      43.357  42.509  55.929
ATOM   4233  C   LYS   271      39.780  36.519  54.390
ATOM   4234  O   LYS   271      38.582  36.360  54.586
ATOM   4235  N   THR   272      40.324  36.511  53.169
ATOM   4236  H   THR   272      41.325  36.642  53.105
ATOM   4237  CA  THR   272      39.566  36.309  51.911
ATOM   4238  HA  THR   272      38.737  37.004  51.936
ATOM   4239  CB  THR   272      40.466  36.585  50.675
ATOM   4240  HB  THR   272      41.277  35.873  50.637
ATOM   4241  CG2 THR   272      39.683  36.531  49.352
ATOM   4242 1HG2 THR   272      40.361  36.730  48.523
ATOM   4243 2HG2 THR   272      39.237  35.546  49.218
ATOM   4244 3HG2 THR   272      38.901  37.288  49.363
ATOM   4245  OG1 THR   272      41.013  37.880  50.731
ATOM   4246 1HG  THR   272      41.690  37.871  51.425
ATOM   4247  C   THR   272      38.919  34.862  51.839
ATOM   4248  O   THR   272      37.769  34.716  51.428
ATOM   4249  N   LEU   273      39.668  33.841  52.269
ATOM   4250  H   LEU   273      40.628  34.031  52.535
ATOM   4251  CA  LEU   273      39.192  32.454  52.389
ATOM   4252  HA  LEU   273      38.762  32.200  51.430
ATOM   4253  CB  LEU   273      40.436  31.572  52.686
ATOM   4254 2HB  LEU   273      41.119  31.643  51.840
ATOM   4255 3HB  LEU   273      40.944  31.976  53.559
ATOM   4256  CG  LEU   273      40.144  30.076  52.977
ATOM   4257  HG  LEU   273      39.574  29.987  53.902
ATOM   4258  CD1 LEU   273      39.361  29.392  51.841
ATOM   4259 1HD1 LEU   273      38.352  29.798  51.791
ATOM   4260 2HD1 LEU   273      39.868  29.545  50.891
ATOM   4261 3HD1 LEU   273      39.275  28.324  52.040
ATOM   4262  CD2 LEU   273      41.488  29.337  53.151
ATOM   4263 1HD2 LEU   273      41.301  28.284  53.354
ATOM   4264 2HD2 LEU   273      42.031  29.767  53.993
ATOM   4265 3HD2 LEU   273      42.087  29.428  52.245
ATOM   4266  C   LEU   273      38.009  32.320  53.446
ATOM   4267  O   LEU   273      37.000  31.682  53.151
ATOM   4268  N   GLN   274      38.144  32.966  54.607
ATOM   4269  H   GLN   274      39.029  33.422  54.794
ATOM   4270  CA  GLN   274      37.123  32.998  55.669
ATOM   4271  HA  GLN   274      36.801  31.976  55.817
ATOM   4272  CB  GLN   274      37.797  33.540  56.956
ATOM   4273 2HB  GLN   274      38.511  32.798  57.319
ATOM   4274 3HB  GLN   274      38.336  34.462  56.729
ATOM   4275  CG  GLN   274      36.759  33.842  58.063
ATOM   4276 2HG  GLN   274      36.124  34.669  57.748
ATOM   4277 3HG  GLN   274      36.123  32.971  58.207
ATOM   4278  CD  GLN   274      37.408  34.226  59.445
ATOM   4279  OE1 GLN   274      37.948  33.401  60.155
ATOM   4280  NE2 GLN   274      37.388  35.482  59.833
ATOM   4281 1HE2 GLN   274      37.771  35.661  60.744
ATOM   4282 2HE2 GLN   274      36.916  36.176  59.282
ATOM   4283  C   GLN   274      35.812  33.809  55.272
ATOM   4284  O   GLN   274      34.711  33.406  55.658
ATOM   4285  N   ASP   275      35.971  34.934  54.572
ATOM   4286  H   ASP   275      36.916  35.239  54.365
ATOM   4287  CA  ASP   275      34.873  35.829  54.160
ATOM   4288  HA  ASP   275      34.221  35.948  55.015
ATOM   4289  CB  ASP   275      35.474  37.199  53.783
ATOM   4290 2HB  ASP   275      36.013  37.597  54.645
ATOM   4291 3HB  ASP   275      36.191  37.067  52.970
ATOM   4292  CG  ASP   275      34.365  38.245  53.343
ATOM   4293  OD1 ASP   275      34.125  38.258  52.153
ATOM   4294  OD2 ASP   275      33.896  38.889  54.255
ATOM   4295  C   ASP   275      33.981  35.179  53.018
ATOM   4296  O   ASP   275      32.857  34.738  53.262
ATOM   4297  N   TYR   276      34.556  35.016  51.823
ATOM   4298  H   TYR   276      35.454  35.455  51.669
ATOM   4299  CA  TYR   276      33.887  34.406  50.661
ATOM   4300  HA  TYR   276      32.878  34.796  50.670
ATOM   4301  CB  TYR   276      34.601  34.856  49.363
ATOM   4302 2HB  TYR   276      35.604  34.428  49.354
ATOM   4303 3HB  TYR   276      34.061  34.434  48.515
ATOM   4304  CG  TYR   276      34.694  36.358  49.151
ATOM   4305  CD1 TYR   276      33.565  37.082  48.756
ATOM   4306  HD1 TYR   276      32.612  36.575  48.627
ATOM   4307  CE1 TYR   276      33.646  38.463  48.546
ATOM   4308  HE1 TYR   276      32.764  39.024  48.251
ATOM   4309  CZ  TYR   276      34.883  39.125  48.716
ATOM   4310  OH  TYR   276      34.986  40.458  48.467
ATOM   4311  HH  TYR   276      34.133  40.829  48.284
ATOM   4312  CE2 TYR   276      36.022  38.391  49.108
ATOM   4313  HE2 TYR   276      36.961  38.913  49.258
ATOM   4314  CD2 TYR   276      35.914  37.015  49.337
ATOM   4315  HD2 TYR   276      36.778  36.452  49.671
ATOM   4316  C   TYR   276      33.722  32.823  50.773
ATOM   4317  O   TYR   276      33.296  32.186  49.813
ATOM   4318  N   LYS   277      34.116  32.221  51.908
ATOM   4319  H   LYS   277      34.438  32.837  52.643
ATOM   4320  CA  LYS   277      34.024  30.774  52.228
ATOM   4321  HA  LYS   277      34.835  30.591  52.915
ATOM   4322  CB  LYS   277      32.697  30.448  52.963
ATOM   4323 2HB  LYS   277      31.841  30.695  52.333
ATOM   4324 3HB  LYS   277      32.677  29.381  53.189
ATOM   4325  CG  LYS   277      32.638  31.246  54.287
ATOM   4326 2HG  LYS   277      33.628  31.222  54.741
ATOM   4327 3HG  LYS   277      32.373  32.280  54.068
ATOM   4328  CD  LYS   277      31.633  30.672  55.312
ATOM   4329 2HD  LYS   277      30.652  30.574  54.845
ATOM   4330 3HD  LYS   277      31.969  29.684  55.636
ATOM   4331  CE  LYS   277      31.519  31.611  56.538
ATOM   4332 2HE  LYS   277      31.064  32.551  56.214
ATOM   4333 3HE  LYS   277      30.859  31.141  57.273
ATOM   4334  NZ  LYS   277      32.839  31.886  57.155
ATOM   4335 1HZ  LYS   277      33.472  32.340  56.498
ATOM   4336 2HZ  LYS   277      32.761  32.462  57.976
ATOM   4337 3HZ  LYS   277      33.290  31.018  57.464
ATOM   4338  C   LYS   277      34.400  29.818  51.024
ATOM   4339  O   LYS   277      33.616  28.954  50.636
ATOM   4340  N   CYS   278      35.575  30.044  50.440
ATOM   4341  H   CYS   278      36.185  30.726  50.864
ATOM   4342  CA  CYS   278      36.022  29.333  49.232
ATOM   4343  HA  CYS   278      35.197  29.418  48.543
ATOM   4344  CB  CYS   278      37.270  30.050  48.665
ATOM   4345 2HB  CYS   278      38.046  30.098  49.414
ATOM   4346 3HB  CYS   278      37.659  29.511  47.813
ATOM   4347  SG  CYS   278      36.818  31.732  48.152
ATOM   4348  HG  CYS   278      35.815  31.897  49.026
ATOM   4349  C   CYS   278      36.214  27.769  49.481
ATOM   4350  O   CYS   278      36.834  27.381  50.469
ATOM   4351  N   THR   279      35.703  26.931  48.573
ATOM   4352  H   THR   279      35.241  27.316  47.752
ATOM   4353  CA  THR   279      35.737  25.452  48.682
ATOM   4354  HA  THR   279      35.721  25.223  49.731
ATOM   4355  CB  THR   279      34.511  24.808  47.991
ATOM   4356  HB  THR   279      34.566  23.733  48.084
ATOM   4357  CG2 THR   279      33.165  25.301  48.557
ATOM   4358 1HG2 THR   279      32.346  24.788  48.055
ATOM   4359 2HG2 THR   279      33.119  25.068  49.619
ATOM   4360 3HG2 THR   279      33.061  26.377  48.415
ATOM   4361  OG1 THR   279      34.523  25.146  46.625
ATOM   4362 1HG  THR   279      34.101  24.434  46.154
ATOM   4363  C   THR   279      37.079  24.811  48.142
ATOM   4364  O   THR   279      37.494  23.753  48.616
ATOM   4365  N   SER   280      37.719  25.506  47.200
ATOM   4366  H   SER   280      37.280  26.361  46.894
ATOM   4367  CA  SER   280      39.023  25.190  46.591
ATOM   4368  HA  SER   280      39.513  24.502  47.256
ATOM   4369  CB  SER   280      38.795  24.524  45.211
ATOM   4370 2HB  SER   280      38.204  23.627  45.330
ATOM   4371 3HB  SER   280      38.269  25.195  44.553
ATOM   4372  OG  SER   280      40.018  24.186  44.594
ATOM   4373  HG  SER   280      39.912  23.271  44.206
ATOM   4374  C   SER   280      39.932  26.490  46.538
ATOM   4375  O   SER   280      39.407  27.595  46.353
ATOM   4376  N   VAL   281      41.249  26.339  46.716
ATOM   4377  H   VAL   281      41.595  25.397  46.858
ATOM   4378  CA  VAL   281      42.247  27.419  46.537
ATOM   4379  HA  VAL   281      41.775  28.130  45.875
ATOM   4380  CB  VAL   281      42.643  28.157  47.857
ATOM   4381  HB  VAL   281      42.929  29.174  47.586
ATOM   4382  CG1 VAL   281      41.504  28.257  48.900
ATOM   4383 1HG1 VAL   281      41.817  28.905  49.718
ATOM   4384 2HG1 VAL   281      40.608  28.672  48.442
ATOM   4385 3HG1 VAL   281      41.273  27.268  49.297
ATOM   4386  CG2 VAL   281      43.865  27.535  48.574
ATOM   4387 1HG2 VAL   281      44.761  27.662  47.967
ATOM   4388 2HG2 VAL   281      44.029  28.020  49.536
ATOM   4389 3HG2 VAL   281      43.690  26.475  48.730
ATOM   4390  C   VAL   281      43.508  26.911  45.728
ATOM   4391  O   VAL   281      43.919  25.757  45.879
ATOM   4392  N   ILE   282      44.125  27.812  44.958
ATOM   4393  H   ILE   282      43.714  28.738  44.887
ATOM   4394  CA  ILE   282      45.405  27.579  44.264
ATOM   4395  HA  ILE   282      45.665  26.554  44.476
ATOM   4396  CB  ILE   282      45.207  27.710  42.728
ATOM   4397  HB  ILE   282      44.229  27.286  42.489
ATOM   4398  CG2 ILE   282      45.208  29.188  42.267
ATOM   4399 1HG2 ILE   282      46.196  29.630  42.402
ATOM   4400 2HG2 ILE   282      44.481  29.737  42.859
ATOM   4401 3HG2 ILE   282      44.922  29.259  41.218
ATOM   4402  CG1 ILE   282      46.271  26.870  41.973
ATOM   4403 2HG1 ILE   282      47.260  27.314  42.092
ATOM   4404 3HG1 ILE   282      46.292  25.864  42.392
ATOM   4405  CD1 ILE   282      45.933  26.743  40.472
ATOM   4406 1HD1 ILE   282      44.881  26.487  40.342
ATOM   4407 2HD1 ILE   282      46.149  27.679  39.954
ATOM   4408 3HD1 ILE   282      46.534  25.947  40.043
ATOM   4409  C   ILE   282      46.585  28.423  44.911
ATOM   4410  O   ILE   282      46.427  29.610  45.201
ATOM   4411  N   LEU   283      47.724  27.767  45.144
ATOM   4412  H   LEU   283      47.754  26.786  44.887
ATOM   4413  CA  LEU   283      48.887  28.292  45.876
ATOM   4414  HA  LEU   283      48.616  29.269  46.249
ATOM   4415  CB  LEU   283      49.198  27.333  47.059
ATOM   4416 2HB  LEU   283      49.435  26.353  46.641
ATOM   4417 3HB  LEU   283      50.083  27.699  47.580
ATOM   4418  CG  LEU   283      48.050  27.165  48.097
ATOM   4419  HG  LEU   283      47.133  26.860  47.594
ATOM   4420  CD1 LEU   283      48.422  26.068  49.117
ATOM   4421 1HD1 LEU   283      49.334  26.339  49.649
ATOM   4422 2HD1 LEU   283      47.608  25.944  49.832
ATOM   4423 3HD1 LEU   283      48.567  25.124  48.594
ATOM   4424  CD2 LEU   283      47.788  28.467  48.883
ATOM   4425 1HD2 LEU   283      47.012  28.293  49.630
ATOM   4426 2HD2 LEU   283      48.697  28.800  49.382
ATOM   4427 3HD2 LEU   283      47.437  29.245  48.206
ATOM   4428  C   LEU   283      50.132  28.561  44.923
ATOM   4429  O   LEU   283      50.254  27.967  43.852
ATOM   4430  N   VAL   284      51.038  29.428  45.387
ATOM   4431  H   VAL   284      50.870  29.822  46.300
ATOM   4432  CA  VAL   284      52.324  29.779  44.744
ATOM   4433  HA  VAL   284      52.419  29.100  43.913
ATOM   4434  CB  VAL   284      52.327  31.242  44.224
ATOM   4435  HB  VAL   284      53.301  31.439  43.776
ATOM   4436  CG1 VAL   284      51.258  31.455  43.129
ATOM   4437 1HG1 VAL   284      51.415  30.738  42.323
ATOM   4438 2HG1 VAL   284      50.259  31.311  43.541
ATOM   4439 3HG1 VAL   284      51.336  32.466  42.729
ATOM   4440  CG2 VAL   284      52.108  32.274  45.355
ATOM   4441 1HG2 VAL   284      52.197  33.278  44.946
ATOM   4442 2HG2 VAL   284      51.116  32.159  45.792
ATOM   4443 3HG2 VAL   284      52.864  32.155  46.129
ATOM   4444  C   VAL   284      53.548  29.469  45.712
ATOM   4445  O   VAL   284      53.353  29.545  46.927
ATOM   4446  N   PRO   285      54.770  29.171  45.213
ATOM   4447  CD  PRO   285      55.167  29.116  43.797
ATOM   4448 2HD  PRO   285      55.476  30.115  43.523
ATOM   4449 3HD  PRO   285      54.354  28.768  43.182
ATOM   4450  CG  PRO   285      56.337  28.118  43.754
ATOM   4451 2HG  PRO   285      57.005  28.310  42.914
ATOM   4452 3HG  PRO   285      55.944  27.101  43.719
ATOM   4453  CB  PRO   285      57.028  28.357  45.106
ATOM   4454 2HB  PRO   285      57.615  27.492  45.420
ATOM   4455 3HB  PRO   285      57.660  29.245  45.041
ATOM   4456  CA  PRO   285      55.845  28.620  46.062
ATOM   4457  HA  PRO   285      55.455  27.688  46.448
ATOM   4458  C   PRO   285      56.250  29.496  47.324
ATOM   4459  O   PRO   285      56.555  28.940  48.372
ATOM   4460  N   THR   286      56.214  30.826  47.215
ATOM   4461  H   THR   286      55.918  31.240  46.344
ATOM   4462  CA  THR   286      56.507  31.756  48.329
ATOM   4463  HA  THR   286      57.434  31.428  48.779
ATOM   4464  CB  THR   286      56.647  33.203  47.797
ATOM   4465  HB  THR   286      56.645  33.905  48.619
ATOM   4466  CG2 THR   286      57.935  33.381  46.969
ATOM   4467 1HG2 THR   286      57.925  32.723  46.100
ATOM   4468 2HG2 THR   286      58.021  34.416  46.636
ATOM   4469 3HG2 THR   286      58.802  33.143  47.586
ATOM   4470  OG1 THR   286      55.565  33.489  46.934
ATOM   4471 1HG  THR   286      55.667  34.389  46.640
ATOM   4472  C   THR   286      55.423  31.661  49.480
ATOM   4473  O   THR   286      55.766  31.431  50.639
ATOM   4474  N   LEU   287      54.143  31.759  49.106
ATOM   4475  H   LEU   287      53.953  31.966  48.137
ATOM   4476  CA  LEU   287      52.996  31.553  50.007
ATOM   4477  HA  LEU   287      53.134  32.246  50.824
ATOM   4478  CB  LEU   287      51.707  31.906  49.213
ATOM   4479 2HB  LEU   287      51.798  32.924  48.833
ATOM   4480 3HB  LEU   287      51.629  31.230  48.361
ATOM   4481  CG  LEU   287      50.393  31.804  50.036
ATOM   4482  HG  LEU   287      50.269  30.780  50.384
ATOM   4483  CD1 LEU   287      50.368  32.758  51.249
ATOM   4484 1HD1 LEU   287      51.120  32.463  51.980
ATOM   4485 2HD1 LEU   287      50.555  33.785  50.932
ATOM   4486 3HD1 LEU   287      49.392  32.713  51.733
ATOM   4487  CD2 LEU   287      49.202  32.153  49.121
ATOM   4488 1HD2 LEU   287      49.278  33.185  48.779
ATOM   4489 2HD2 LEU   287      49.174  31.483  48.263
ATOM   4490 3HD2 LEU   287      48.271  32.039  49.677
ATOM   4491  C   LEU   287      53.017  30.090  50.639
ATOM   4492  O   LEU   287      52.824  29.919  51.839
ATOM   4493  N   PHE   288      53.352  29.084  49.826
ATOM   4494  H   PHE   288      53.492  29.293  48.844
ATOM   4495  CA  PHE   288      53.543  27.695  50.277
ATOM   4496  HA  PHE   288      52.638  27.430  50.808
ATOM   4497  CB  PHE   288      53.725  26.796  49.025
ATOM   4498 2HB  PHE   288      53.206  27.246  48.179
ATOM   4499 3HB  PHE   288      54.783  26.748  48.763
ATOM   4500  CG  PHE   288      53.188  25.390  49.198
ATOM   4501  CD1 PHE   288      51.968  25.041  48.612
ATOM   4502  HD1 PHE   288      51.434  25.760  47.999
ATOM   4503  CE1 PHE   288      51.422  23.776  48.820
ATOM   4504  HE1 PHE   288      50.465  23.520  48.376
ATOM   4505  CZ  PHE   288      52.101  22.847  49.607
ATOM   4506  HZ  PHE   288      51.665  21.867  49.782
ATOM   4507  CE2 PHE   288      53.333  23.180  50.173
ATOM   4508  HE2 PHE   288      53.861  22.457  50.792
ATOM   4509  CD2 PHE   288      53.877  24.451  49.971
ATOM   4510  HD2 PHE   288      54.827  24.711  50.433
ATOM   4511  C   PHE   288      54.731  27.563  51.333
ATOM   4512  O   PHE   288      54.592  26.903  52.364
ATOM   4513  N   ALA   289      55.861  28.226  51.067
ATOM   4514  H   ALA   289      55.934  28.724  50.186
ATOM   4515  CA  ALA   289      57.051  28.207  51.929
ATOM   4516  HA  ALA   289      57.259  27.165  52.124
ATOM   4517  CB  ALA   289      58.230  28.841  51.154
ATOM   4518 1HB  ALA   289      58.007  29.882  50.919
ATOM   4519 2HB  ALA   289      59.132  28.801  51.766
ATOM   4520 3HB  ALA   289      58.407  28.292  50.229
ATOM   4521  C   ALA   289      56.794  28.865  53.354
ATOM   4522  O   ALA   289      57.226  28.292  54.356
ATOM   4523  N   ILE   290      56.076  29.997  53.417
ATOM   4524  H   ILE   290      55.781  30.437  52.551
ATOM   4525  CA  ILE   290      55.667  30.615  54.698
ATOM   4526  HA  ILE   290      56.531  30.517  55.339
ATOM   4527  CB  ILE   290      55.367  32.137  54.560
ATOM   4528  HB  ILE   290      56.227  32.601  54.074
ATOM   4529  CG2 ILE   290      54.117  32.416  53.688
ATOM   4530 1HG2 ILE   290      54.220  31.906  52.737
ATOM   4531 2HG2 ILE   290      54.029  33.485  53.491
ATOM   4532 3HG2 ILE   290      53.210  32.082  54.192
ATOM   4533  CG1 ILE   290      55.218  32.766  55.978
ATOM   4534 2HG1 ILE   290      56.081  32.486  56.582
ATOM   4535 3HG1 ILE   290      54.323  32.375  56.463
ATOM   4536  CD1 ILE   290      55.133  34.310  55.963
ATOM   4537 1HD1 ILE   290      55.998  34.728  55.448
ATOM   4538 2HD1 ILE   290      55.116  34.682  56.988
ATOM   4539 3HD1 ILE   290      54.220  34.636  55.466
ATOM   4540  C   ILE   290      54.542  29.770  55.431
ATOM   4541  O   ILE   290      54.722  29.427  56.596
ATOM   4542  N   LEU   291      53.474  29.360  54.730
ATOM   4543  H   LEU   291      53.363  29.673  53.770
ATOM   4544  CA  LEU   291      52.397  28.542  55.325
ATOM   4545  HA  LEU   291      52.059  29.079  56.201
ATOM   4546  CB  LEU   291      51.236  28.362  54.307
ATOM   4547 2HB  LEU   291      51.653  27.983  53.373
ATOM   4548 3HB  LEU   291      50.558  27.600  54.696
ATOM   4549  CG  LEU   291      50.399  29.641  54.016
ATOM   4550  HG  LEU   291      51.054  30.450  53.698
ATOM   4551  CD1 LEU   291      49.398  29.333  52.882
ATOM   4552 1HD1 LEU   291      49.939  29.010  51.995
ATOM   4553 2HD1 LEU   291      48.710  28.549  53.198
ATOM   4554 3HD1 LEU   291      48.831  30.234  52.643
ATOM   4555  CD2 LEU   291      49.585  30.112  55.240
ATOM   4556 1HD2 LEU   291      50.252  30.428  56.040
ATOM   4557 2HD2 LEU   291      48.970  30.970  54.962
ATOM   4558 3HD2 LEU   291      48.939  29.311  55.600
ATOM   4559  C   LEU   291      52.928  27.157  55.902
ATOM   4560  O   LEU   291      52.406  26.669  56.895
ATOM   4561  N   ASN   292      53.984  26.577  55.323
ATOM   4562  H   ASN   292      54.322  26.953  54.446
ATOM   4563  CA  ASN   292      54.659  25.397  55.895
ATOM   4564  HA  ASN   292      53.899  24.642  56.051
ATOM   4565  CB  ASN   292      55.698  24.920  54.849
ATOM   4566 2HB  ASN   292      55.200  24.737  53.898
ATOM   4567 3HB  ASN   292      56.436  25.705  54.700
ATOM   4568  CG  ASN   292      56.452  23.599  55.251
ATOM   4569  OD1 ASN   292      56.029  22.828  56.087
ATOM   4570  ND2 ASN   292      57.587  23.338  54.651
ATOM   4571 1HD2 ASN   292      58.018  22.467  54.910
ATOM   4572 2HD2 ASN   292      57.920  23.919  53.909
ATOM   4573  C   ASN   292      55.285  25.686  57.340
ATOM   4574  O   ASN   292      55.142  24.883  58.265
ATOM   4575  N   LYS   293      55.924  26.856  57.494
ATOM   4576  H   LYS   293      55.881  27.503  56.715
ATOM   4577  CA  LYS   293      56.607  27.335  58.718
ATOM   4578  HA  LYS   293      56.591  26.501  59.406
ATOM   4579  CB  LYS   293      58.108  27.662  58.420
ATOM   4580 2HB  LYS   293      58.630  27.743  59.375
ATOM   4581 3HB  LYS   293      58.544  26.824  57.874
ATOM   4582  CG  LYS   293      58.354  28.975  57.623
ATOM   4583 2HG  LYS   293      57.798  28.939  56.691
ATOM   4584 3HG  LYS   293      57.964  29.811  58.202
ATOM   4585  CD  LYS   293      59.852  29.279  57.317
ATOM   4586 2HD  LYS   293      59.914  30.318  56.993
ATOM   4587 3HD  LYS   293      60.435  29.177  58.235
ATOM   4588  CE  LYS   293      60.456  28.377  56.204
ATOM   4589 2HE  LYS   293      60.503  27.349  56.572
ATOM   4590 3HE  LYS   293      59.770  28.395  55.350
ATOM   4591  NZ  LYS   293      61.810  28.831  55.766
ATOM   4592 1HZ  LYS   293      62.510  28.780  56.502
ATOM   4593 2HZ  LYS   293      62.166  28.284  54.990
ATOM   4594 3HZ  LYS   293      61.786  29.780  55.419
ATOM   4595  C   LYS   293      55.776  28.426  59.530
ATOM   4596  O   LYS   293      56.377  29.310  60.133
ATOM   4597  N   SER   294      54.438  28.366  59.481
ATOM   4598  H   SER   294      54.001  27.640  58.935
ATOM   4599  CA  SER   294      53.549  29.307  60.193
ATOM   4600  HA  SER   294      54.072  29.586  61.098
ATOM   4601  CB  SER   294      53.314  30.565  59.327
ATOM   4602 2HB  SER   294      54.259  31.036  59.089
ATOM   4603 3HB  SER   294      52.812  30.297  58.408
ATOM   4604  OG  SER   294      52.506  31.490  60.032
ATOM   4605  HG  SER   294      52.565  32.337  59.591
ATOM   4606  C   SER   294      52.175  28.674  60.678
ATOM   4607  O   SER   294      51.430  28.063  59.911
ATOM   4608  N   GLU   295      51.847  28.927  61.944
ATOM   4609  H   GLU   295      52.614  29.230  62.537
ATOM   4610  CA  GLU   295      50.579  28.606  62.620
ATOM   4611  HA  GLU   295      50.118  27.834  62.024
ATOM   4612  CB  GLU   295      50.789  28.024  64.052
ATOM   4613 2HB  GLU   295      50.124  28.544  64.741
ATOM   4614 3HB  GLU   295      50.454  26.987  64.051
ATOM   4615  CG  GLU   295      52.219  28.081  64.654
ATOM   4616 2HG  GLU   295      52.560  29.119  64.649
ATOM   4617 3HG  GLU   295      52.151  27.776  65.697
ATOM   4618  CD  GLU   295      53.282  27.133  63.932
ATOM   4619  OE1 GLU   295      52.887  25.998  63.757
ATOM   4620  OE2 GLU   295      54.019  27.725  63.177
ATOM   4621  C   GLU   295      49.509  29.779  62.535
ATOM   4622  O   GLU   295      48.428  29.638  63.092
ATOM   4623  N   LEU   296      49.784  30.860  61.787
ATOM   4624  H   LEU   296      50.704  30.912  61.363
ATOM   4625  CA  LEU   296      48.847  31.981  61.533
ATOM   4626  HA  LEU   296      48.751  32.511  62.470
ATOM   4627  CB  LEU   296      49.495  32.860  60.422
ATOM   4628 2HB  LEU   296      50.443  33.257  60.788
ATOM   4629 3HB  LEU   296      49.702  32.222  59.561
ATOM   4630  CG  LEU   296      48.614  34.043  59.931
ATOM   4631  HG  LEU   296      47.634  33.676  59.631
ATOM   4632  CD1 LEU   296      48.438  35.102  61.032
ATOM   4633 1HD1 LEU   296      48.014  34.642  61.919
ATOM   4634 2HD1 LEU   296      49.400  35.552  61.278
ATOM   4635 3HD1 LEU   296      47.770  35.882  60.668
ATOM   4636  CD2 LEU   296      49.254  34.718  58.706
ATOM   4637 1HD2 LEU   296      48.618  35.535  58.366
ATOM   4638 2HD2 LEU   296      50.235  35.122  58.960
ATOM   4639 3HD2 LEU   296      49.357  33.999  57.894
ATOM   4640  C   LEU   296      47.376  31.504  61.137
ATOM   4641  O   LEU   296      46.381  32.160  61.440
ATOM   4642  N   LEU   297      47.309  30.346  60.485
ATOM   4643  H   LEU   297      48.188  29.886  60.315
ATOM   4644  CA  LEU   297      46.094  29.634  60.073
ATOM   4645  HA  LEU   297      45.509  30.344  59.513
ATOM   4646  CB  LEU   297      46.626  28.488  59.169
ATOM   4647 2HB  LEU   297      47.296  28.929  58.428
ATOM   4648 3HB  LEU   297      47.212  27.806  59.786
ATOM   4649  CG  LEU   297      45.567  27.653  58.405
ATOM   4650  HG  LEU   297      44.996  27.041  59.101
ATOM   4651  CD1 LEU   297      44.623  28.538  57.578
ATOM   4652 1HD1 LEU   297      44.049  27.919  56.893
ATOM   4653 2HD1 LEU   297      45.212  29.252  57.012
ATOM   4654 3HD1 LEU   297      43.930  29.060  58.239
ATOM   4655  CD2 LEU   297      46.318  26.747  57.408
ATOM   4656 1HD2 LEU   297      46.807  27.344  56.639
ATOM   4657 2HD2 LEU   297      47.058  26.161  57.945
ATOM   4658 3HD2 LEU   297      45.608  26.068  56.940
ATOM   4659  C   LEU   297      45.152  29.179  61.280
ATOM   4660  O   LEU   297      43.969  28.953  61.065
ATOM   4661  N   ASN   298      45.672  29.101  62.510
ATOM   4662  H   ASN   298      46.642  29.366  62.642
ATOM   4663  CA  ASN   298      44.940  28.622  63.699
ATOM   4664  HA  ASN   298      44.395  27.746  63.370
ATOM   4665  CB  ASN   298      45.973  28.222  64.785
ATOM   4666 2HB  ASN   298      45.456  27.618  65.530
ATOM   4667 3HB  ASN   298      46.753  27.607  64.338
ATOM   4668  CG  ASN   298      46.654  29.424  65.550
ATOM   4669  OD1 ASN   298      46.425  30.597  65.303
ATOM   4670  ND2 ASN   298      47.501  29.121  66.505
ATOM   4671 1HD2 ASN   298      47.926  29.894  66.980
ATOM   4672 2HD2 ASN   298      47.703  28.163  66.718
ATOM   4673  C   ASN   298      43.809  29.609  64.239
ATOM   4674  O   ASN   298      43.051  29.232  65.129
ATOM   4675  N   LYS   299      43.747  30.831  63.696
ATOM   4676  H   LYS   299      44.469  31.052  63.022
ATOM   4677  CA  LYS   299      42.774  31.893  64.032
ATOM   4678  HA  LYS   299      42.097  31.464  64.757
ATOM   4679  CB  LYS   299      43.498  33.100  64.686
ATOM   4680 2HB  LYS   299      42.750  33.851  64.946
ATOM   4681 3HB  LYS   299      43.982  32.776  65.610
ATOM   4682  CG  LYS   299      44.567  33.723  63.752
ATOM   4683 2HG  LYS   299      45.535  33.269  63.971
ATOM   4684 3HG  LYS   299      44.314  33.505  62.716
ATOM   4685  CD  LYS   299      44.659  35.260  63.905
ATOM   4686 2HD  LYS   299      43.729  35.700  63.541
ATOM   4687 3HD  LYS   299      44.807  35.525  64.953
ATOM   4688  CE  LYS   299      45.851  35.768  63.064
ATOM   4689 2HE  LYS   299      46.781  35.534  63.588
ATOM   4690 3HE  LYS   299      45.859  35.221  62.119
ATOM   4691  NZ  LYS   299      45.775  37.217  62.769
ATOM   4692 1HZ  LYS   299      45.010  37.430  62.133
ATOM   4693 2HZ  LYS   299      45.720  37.803  63.581
ATOM   4694 3HZ  LYS   299      46.572  37.528  62.203
ATOM   4695  C   LYS   299      41.791  32.266  62.841
ATOM   4696  O   LYS   299      41.241  33.367  62.852
ATOM   4697  N   TYR   300      41.619  31.358  61.875
ATOM   4698  H   TYR   300      42.109  30.477  61.952
ATOM   4699  CA  TYR   300      40.676  31.493  60.749
ATOM   4700  HA  TYR   300      40.032  32.323  60.996
ATOM   4701  CB  TYR   300      41.431  31.810  59.434
ATOM   4702 2HB  TYR   300      42.146  31.012  59.225
ATOM   4703 3HB  TYR   300      40.714  31.841  58.612
ATOM   4704  CG  TYR   300      42.141  33.142  59.509
ATOM   4705  CD1 TYR   300      41.392  34.320  59.430
ATOM   4706  HD1 TYR   300      40.331  34.264  59.195
ATOM   4707  CE1 TYR   300      41.974  35.549  59.747
ATOM   4708  HE1 TYR   300      41.374  36.452  59.748
ATOM   4709  CZ  TYR   300      43.326  35.582  60.150
ATOM   4710  OH  TYR   300      43.867  36.733  60.616
ATOM   4711  HH  TYR   300      43.316  37.493  60.467
ATOM   4712  CE2 TYR   300      44.105  34.407  60.128
ATOM   4713  HE2 TYR   300      45.154  34.437  60.402
ATOM   4714  CD2 TYR   300      43.501  33.189  59.823
ATOM   4715  HD2 TYR   300      44.076  32.268  59.894
ATOM   4716  C   TYR   300      39.695  30.258  60.622
ATOM   4717  O   TYR   300      40.089  29.110  60.815
ATOM   4718  N   ASP   301      38.446  30.545  60.267
ATOM   4719  H   ASP   301      38.192  31.521  60.160
ATOM   4720  CA  ASP   301      37.474  29.542  59.817
ATOM   4721  HA  ASP   301      37.532  28.722  60.520
ATOM   4722  CB  ASP   301      36.061  30.166  59.881
ATOM   4723 2HB  ASP   301      35.779  30.295  60.928
ATOM   4724 3HB  ASP   301      36.102  31.154  59.429
ATOM   4725  CG  ASP   301      34.934  29.327  59.147
ATOM   4726  OD1 ASP   301      34.185  29.986  58.455
ATOM   4727  OD2 ASP   301      35.018  28.118  59.235
ATOM   4728  C   ASP   301      37.874  28.937  58.398
ATOM   4729  O   ASP   301      38.336  29.653  57.507
ATOM   4730  N   LEU   302      37.675  27.624  58.259
ATOM   4731  H   LEU   302      37.211  27.171  59.035
ATOM   4732  CA  LEU   302      37.953  26.793  57.075
ATOM   4733  HA  LEU   302      38.027  27.459  56.227
ATOM   4734  CB  LEU   302      39.277  26.006  57.306
ATOM   4735 2HB  LEU   302      39.130  25.353  58.167
ATOM   4736 3HB  LEU   302      39.454  25.367  56.440
ATOM   4737  CG  LEU   302      40.553  26.856  57.548
ATOM   4738  HG  LEU   302      40.402  27.530  58.390
ATOM   4739  CD1 LEU   302      41.727  25.912  57.889
ATOM   4740 1HD1 LEU   302      41.911  25.227  57.061
ATOM   4741 2HD1 LEU   302      42.620  26.494  58.102
ATOM   4742 3HD1 LEU   302      41.476  25.333  58.777
ATOM   4743  CD2 LEU   302      40.948  27.678  56.303
ATOM   4744 1HD2 LEU   302      40.139  28.360  56.044
ATOM   4745 2HD2 LEU   302      41.830  28.273  56.522
ATOM   4746 3HD2 LEU   302      41.140  27.011  55.465
ATOM   4747  C   LEU   302      36.734  25.828  56.721
ATOM   4748  O   LEU   302      36.884  24.950  55.880
ATOM   4749  N   SER   303      35.581  25.988  57.379
ATOM   4750  H   SER   303      35.505  26.784  58.008
ATOM   4751  CA  SER   303      34.469  25.009  57.431
ATOM   4752  HA  SER   303      34.927  24.082  57.745
ATOM   4753  CB  SER   303      33.439  25.452  58.500
ATOM   4754 2HB  SER   303      32.586  24.789  58.499
ATOM   4755 3HB  SER   303      33.891  25.424  59.482
ATOM   4756  OG  SER   303      33.000  26.773  58.247
ATOM   4757  HG  SER   303      33.687  27.377  58.622
ATOM   4758  C   SER   303      33.768  24.637  56.051
ATOM   4759  O   SER   303      32.887  23.783  56.036
ATOM   4760  N   ASN   304      34.186  25.259  54.944
ATOM   4761  H   ASN   304      34.938  25.919  55.061
ATOM   4762  CA  ASN   304      33.727  24.980  53.571
ATOM   4763  HA  ASN   304      32.992  24.189  53.636
ATOM   4764  CB  ASN   304      33.073  26.285  53.035
ATOM   4765 2HB  ASN   304      32.656  26.855  53.864
ATOM   4766 3HB  ASN   304      33.841  26.893  52.558
ATOM   4767  CG  ASN   304      31.890  26.061  52.018
ATOM   4768  OD1 ASN   304      31.133  25.110  52.084
ATOM   4769  ND2 ASN   304      31.675  26.977  51.105
ATOM   4770 1HD2 ASN   304      30.922  26.801  50.472
ATOM   4771 2HD2 ASN   304      32.339  27.734  50.969
ATOM   4772  C   ASN   304      34.873  24.382  52.627
ATOM   4773  O   ASN   304      34.592  23.995  51.495
ATOM   4774  N   LEU   305      36.127  24.352  53.098
ATOM   4775  H   LEU   305      36.278  24.565  54.077
ATOM   4776  CA  LEU   305      37.315  23.954  52.323
ATOM   4777  HA  LEU   305      37.185  24.380  51.340
ATOM   4778  CB  LEU   305      38.564  24.569  53.013
ATOM   4779 2HB  LEU   305      38.421  25.644  53.128
ATOM   4780 3HB  LEU   305      38.647  24.129  54.008
ATOM   4781  CG  LEU   305      39.898  24.313  52.259
ATOM   4782  HG  LEU   305      40.007  23.249  52.058
ATOM   4783  CD1 LEU   305      39.972  25.088  50.929
ATOM   4784 1HD1 LEU   305      40.949  24.944  50.471
ATOM   4785 2HD1 LEU   305      39.797  26.149  51.098
ATOM   4786 3HD1 LEU   305      39.223  24.709  50.239
ATOM   4787  CD2 LEU   305      41.088  24.767  53.129
ATOM   4788 1HD2 LEU   305      42.022  24.559  52.607
ATOM   4789 2HD2 LEU   305      41.011  25.833  53.331
ATOM   4790 3HD2 LEU   305      41.080  24.213  54.069
ATOM   4791  C   LEU   305      37.404  22.374  52.139
ATOM   4792  O   LEU   305      37.423  21.644  53.127
ATOM   4793  N   VAL   306      37.515  21.907  50.891
ATOM   4794  H   VAL   306      37.447  22.577  50.132
ATOM   4795  CA  VAL   306      37.614  20.472  50.529
ATOM   4796  HA  VAL   306      37.864  19.933  51.431
ATOM   4797  CB  VAL   306      36.261  19.938  49.978
ATOM   4798  HB  VAL   306      36.384  18.880  49.744
ATOM   4799  CG1 VAL   306      35.123  20.056  51.020
ATOM   4800 1HG1 VAL   306      35.426  19.573  51.949
ATOM   4801 2HG1 VAL   306      34.898  21.104  51.221
ATOM   4802 3HG1 VAL   306      34.226  19.567  50.641
ATOM   4803  CG2 VAL   306      35.822  20.667  48.685
ATOM   4804 1HG2 VAL   306      36.599  20.582  47.925
ATOM   4805 2HG2 VAL   306      34.908  20.213  48.304
ATOM   4806 3HG2 VAL   306      35.635  21.719  48.894
ATOM   4807  C   VAL   306      38.823  20.134  49.559
ATOM   4808  O   VAL   306      39.165  18.967  49.391
ATOM   4809  N   GLU   307      39.445  21.147  48.951
ATOM   4810  H   GLU   307      39.102  22.086  49.107
ATOM   4811  CA  GLU   307      40.526  20.995  47.962
ATOM   4812  HA  GLU   307      41.031  20.065  48.182
ATOM   4813  CB  GLU   307      39.877  20.936  46.553
ATOM   4814 2HB  GLU   307      39.150  20.124  46.531
ATOM   4815 3HB  GLU   307      39.346  21.871  46.382
ATOM   4816  CG  GLU   307      40.889  20.713  45.401
ATOM   4817 2HG  GLU   307      41.645  21.499  45.429
ATOM   4818 3HG  GLU   307      41.398  19.759  45.562
ATOM   4819  CD  GLU   307      40.201  20.731  43.965
ATOM   4820  OE1 GLU   307      40.463  19.788  43.243
ATOM   4821  OE2 GLU   307      39.691  21.795  43.660
ATOM   4822  C   GLU   307      41.624  22.138  48.107
ATOM   4823  O   GLU   307      41.295  23.300  48.340
ATOM   4824  N   ILE   308      42.898  21.783  47.917
ATOM   4825  H   ILE   308      43.096  20.811  47.734
ATOM   4826  CA  ILE   308      44.006  22.729  47.680
ATOM   4827  HA  ILE   308      43.548  23.630  47.298
ATOM   4828  CB  ILE   308      44.805  23.066  48.980
ATOM   4829  HB  ILE   308      45.580  23.781  48.698
ATOM   4830  CG2 ILE   308      43.905  23.758  50.037
ATOM   4831 1HG2 ILE   308      44.505  24.194  50.834
ATOM   4832 2HG2 ILE   308      43.320  24.545  49.569
ATOM   4833 3HG2 ILE   308      43.202  23.044  50.458
ATOM   4834  CG1 ILE   308      45.509  21.813  49.582
ATOM   4835 2HG1 ILE   308      44.763  21.084  49.899
ATOM   4836 3HG1 ILE   308      46.120  21.351  48.812
ATOM   4837  CD1 ILE   308      46.438  22.133  50.778
ATOM   4838 1HD1 ILE   308      46.990  21.235  51.052
ATOM   4839 2HD1 ILE   308      47.145  22.915  50.502
ATOM   4840 3HD1 ILE   308      45.850  22.456  51.637
ATOM   4841  C   ILE   308      44.916  22.206  46.489
ATOM   4842  O   ILE   308      45.153  20.998  46.378
ATOM   4843  N   ALA   309      45.420  23.120  45.658
ATOM   4844  H   ALA   309      45.132  24.087  45.788
ATOM   4845  CA  ALA   309      46.307  22.832  44.519
ATOM   4846  HA  ALA   309      46.673  21.824  44.645
ATOM   4847  CB  ALA   309      45.466  22.921  43.224
ATOM   4848 1HB  ALA   309      45.067  23.930  43.111
ATOM   4849 2HB  ALA   309      46.091  22.681  42.363
ATOM   4850 3HB  ALA   309      44.634  22.217  43.272
ATOM   4851  C   ALA   309      47.614  23.743  44.519
ATOM   4852  O   ALA   309      47.592  24.876  45.000
ATOM   4853  N   SER   310      48.711  23.229  43.958
ATOM   4854  H   SER   310      48.664  22.279  43.593
ATOM   4855  CA  SER   310      49.985  23.949  43.767
ATOM   4856  HA  SER   310      49.745  24.999  43.671
ATOM   4857  CB  SER   310      50.896  23.720  44.994
ATOM   4858 2HB  SER   310      50.378  24.025  45.892
ATOM   4859 3HB  SER   310      51.155  22.674  45.080
ATOM   4860  OG  SER   310      52.078  24.489  44.882
ATOM   4861  HG  SER   310      52.715  24.013  44.353
ATOM   4862  C   SER   310      50.663  23.525  42.399
ATOM   4863  O   SER   310      50.504  22.386  41.961
ATOM   4864  N   GLY   311      51.399  24.439  41.763
ATOM   4865  H   GLY   311      51.547  25.342  42.198
ATOM   4866  CA  GLY   311      51.938  24.232  40.410
ATOM   4867 2HA  GLY   311      52.374  23.243  40.366
ATOM   4868 3HA  GLY   311      51.107  24.325  39.731
ATOM   4869  C   GLY   311      53.056  25.255  39.950
ATOM   4870  O   GLY   311      53.549  26.054  40.746
ATOM   4871  N   GLY   312      53.453  25.161  38.678
ATOM   4872  H   GLY   312      52.993  24.480  38.091
ATOM   4873  CA  GLY   312      54.621  25.852  38.103
ATOM   4874 2HA  GLY   312      54.566  25.749  37.031
ATOM   4875 3HA  GLY   312      54.574  26.888  38.406
ATOM   4876  C   GLY   312      56.020  25.268  38.580
ATOM   4877  O   GLY   312      56.839  24.868  37.756
ATOM   4878  N   ALA   313      56.214  25.177  39.897
ATOM   4879  H   ALA   313      55.457  25.492  40.494
ATOM   4880  CA  ALA   313      57.377  24.555  40.541
ATOM   4881  HA  ALA   313      58.149  24.514  39.789
ATOM   4882  CB  ALA   313      57.835  25.473  41.696
ATOM   4883 1HB  ALA   313      58.005  26.482  41.322
ATOM   4884 2HB  ALA   313      57.062  25.491  42.464
ATOM   4885 3HB  ALA   313      58.755  25.086  42.134
ATOM   4886  C   ALA   313      57.065  23.054  40.994
ATOM   4887  O   ALA   313      55.941  22.783  41.416
ATOM   4888  N   PRO   314      58.048  22.129  40.955
ATOM   4889  CD  PRO   314      59.416  22.307  40.451
ATOM   4890 2HD  PRO   314      59.821  23.227  40.848
ATOM   4891 3HD  PRO   314      59.345  22.329  39.372
ATOM   4892  CG  PRO   314      60.203  21.078  40.953
ATOM   4893 2HG  PRO   314      60.627  21.290  41.936
ATOM   4894 3HG  PRO   314      60.986  20.786  40.252
ATOM   4895  CB  PRO   314      59.115  19.995  41.080
ATOM   4896 2HB  PRO   314      58.910  19.566  40.098
ATOM   4897 3HB  PRO   314      59.399  19.216  41.788
ATOM   4898  CA  PRO   314      57.888  20.800  41.562
ATOM   4899  HA  PRO   314      56.968  20.376  41.186
ATOM   4900  C   PRO   314      57.756  20.919  43.143
ATOM   4901  O   PRO   314      58.413  21.757  43.763
ATOM   4902  N   LEU   315      56.931  20.061  43.751
ATOM   4903  H   LEU   315      56.435  19.395  43.179
ATOM   4904  CA  LEU   315      56.614  20.065  45.191
ATOM   4905  HA  LEU   315      57.268  20.780  45.670
ATOM   4906  CB  LEU   315      55.139  20.533  45.331
ATOM   4907 2HB  LEU   315      55.074  21.576  45.018
ATOM   4908 3HB  LEU   315      54.524  19.946  44.652
ATOM   4909  CG  LEU   315      54.552  20.396  46.762
ATOM   4910  HG  LEU   315      54.594  19.355  47.078
ATOM   4911  CD1 LEU   315      55.307  21.265  47.785
ATOM   4912 1HD1 LEU   315      54.833  21.168  48.759
ATOM   4913 2HD1 LEU   315      55.286  22.312  47.480
ATOM   4914 3HD1 LEU   315      56.338  20.929  47.872
ATOM   4915  CD2 LEU   315      53.075  20.838  46.757
ATOM   4916 1HD2 LEU   315      53.008  21.899  46.516
ATOM   4917 2HD2 LEU   315      52.514  20.258  46.026
ATOM   4918 3HD2 LEU   315      52.650  20.674  47.745
ATOM   4919  C   LEU   315      56.950  18.659  45.854
ATOM   4920  O   LEU   315      56.309  17.656  45.535
ATOM   4921  N   SER   316      57.931  18.633  46.762
ATOM   4922  H   SER   316      58.401  19.492  47.009
ATOM   4923  CA  SER   316      58.306  17.437  47.535
ATOM   4924  HA  SER   316      58.316  16.629  46.817
ATOM   4925  CB  SER   316      59.739  17.592  48.095
ATOM   4926 2HB  SER   316      60.034  16.705  48.637
ATOM   4927 3HB  SER   316      60.433  17.744  47.281
ATOM   4928  OG  SER   316      59.811  18.708  48.951
ATOM   4929  HG  SER   316      59.576  18.372  49.862
ATOM   4930  C   SER   316      57.186  17.030  48.591
ATOM   4931  O   SER   316      56.319  17.828  48.962
ATOM   4932  N   LYS   317      57.164  15.744  48.958
ATOM   4933  H   LYS   317      57.985  15.188  48.766
ATOM   4934  CA  LYS   317      55.981  15.084  49.543
ATOM   4935  HA  LYS   317      55.120  15.527  49.058
ATOM   4936  CB  LYS   317      56.069  13.576  49.208
ATOM   4937 2HB  LYS   317      56.159  13.465  48.128
ATOM   4938 3HB  LYS   317      56.958  13.138  49.668
ATOM   4939  CG  LYS   317      54.792  12.838  49.680
ATOM   4940 2HG  LYS   317      53.977  13.553  49.807
ATOM   4941 3HG  LYS   317      54.490  12.150  48.902
ATOM   4942  CD  LYS   317      55.004  12.018  50.974
ATOM   4943 2HD  LYS   317      55.255  10.990  50.700
ATOM   4944 3HD  LYS   317      55.811  12.444  51.572
ATOM   4945  CE  LYS   317      53.700  12.056  51.794
ATOM   4946 2HE  LYS   317      53.550  13.081  52.154
ATOM   4947 3HE  LYS   317      52.849  11.812  51.154
ATOM   4948  NZ  LYS   317      53.743  11.139  52.951
ATOM   4949 1HZ  LYS   317      52.957  11.403  53.558
ATOM   4950 2HZ  LYS   317      53.637  10.177  52.677
ATOM   4951 3HZ  LYS   317      54.574  11.288  53.500
ATOM   4952  C   LYS   317      55.778  15.403  51.077
ATOM   4953  O   LYS   317      54.651  15.505  51.551
ATOM   4954  N   GLU   318      56.877  15.529  51.799
ATOM   4955  H   GLU   318      57.765  15.444  51.306
ATOM   4956  CA  GLU   318      56.940  15.904  53.218
ATOM   4957  HA  GLU   318      56.218  15.274  53.721
ATOM   4958  CB  GLU   318      58.360  15.573  53.760
ATOM   4959 2HB  GLU   318      58.561  14.519  53.564
ATOM   4960 3HB  GLU   318      58.347  15.700  54.843
ATOM   4961  CG  GLU   318      59.540  16.411  53.191
ATOM   4962 2HG  GLU   318      59.471  17.417  53.611
ATOM   4963 3HG  GLU   318      60.471  15.980  53.565
ATOM   4964  CD  GLU   318      59.624  16.507  51.600
ATOM   4965  OE1 GLU   318      59.193  17.559  51.171
ATOM   4966  OE2 GLU   318      59.550  15.443  51.018
ATOM   4967  C   GLU   318      56.419  17.384  53.476
ATOM   4968  O   GLU   318      55.492  17.564  54.265
ATOM   4969  N   VAL   319      56.935  18.381  52.746
ATOM   4970  H   VAL   319      57.696  18.163  52.099
ATOM   4971  CA  VAL   319      56.455  19.778  52.834
ATOM   4972  HA  VAL   319      56.336  19.975  53.888
ATOM   4973  CB  VAL   319      57.478  20.794  52.258
ATOM   4974  HB  VAL   319      57.104  21.795  52.473
ATOM   4975  CG1 VAL   319      58.864  20.660  52.934
ATOM   4976 1HG1 VAL   319      59.505  21.486  52.629
ATOM   4977 2HG1 VAL   319      59.339  19.726  52.633
ATOM   4978 3HG1 VAL   319      58.755  20.663  54.018
ATOM   4979  CG2 VAL   319      57.639  20.691  50.728
ATOM   4980 1HG2 VAL   319      56.717  20.999  50.243
ATOM   4981 2HG2 VAL   319      58.447  21.339  50.388
ATOM   4982 3HG2 VAL   319      57.864  19.666  50.442
ATOM   4983  C   VAL   319      55.002  19.947  52.224
ATOM   4984  O   VAL   319      54.194  20.710  52.757
ATOM   4985  N   GLY   320      54.690  19.193  51.163
ATOM   4986  H   GLY   320      55.423  18.636  50.735
ATOM   4987  CA  GLY   320      53.338  19.116  50.594
ATOM   4988 2HA  GLY   320      53.047  20.108  50.291
ATOM   4989 3HA  GLY   320      53.382  18.435  49.758
ATOM   4990  C   GLY   320      52.260  18.569  51.621
ATOM   4991  O   GLY   320      51.211  19.186  51.810
ATOM   4992  N   GLU   321      52.577  17.468  52.310
ATOM   4993  H   GLU   321      53.449  16.988  52.103
ATOM   4994  CA  GLU   321      51.726  16.926  53.382
ATOM   4995  HA  GLU   321      50.718  16.936  52.991
ATOM   4996  CB  GLU   321      52.138  15.466  53.706
ATOM   4997 2HB  GLU   321      52.354  14.932  52.780
ATOM   4998 3HB  GLU   321      53.033  15.473  54.329
ATOM   4999  CG  GLU   321      50.990  14.723  54.435
ATOM   5000 2HG  GLU   321      50.618  15.355  55.242
ATOM   5001 3HG  GLU   321      50.171  14.574  53.728
ATOM   5002  CD  GLU   321      51.409  13.316  55.045
ATOM   5003  OE1 GLU   321      51.383  13.265  56.262
ATOM   5004  OE2 GLU   321      51.977  12.554  54.296
ATOM   5005  C   GLU   321      51.702  17.878  54.657
ATOM   5006  O   GLU   321      50.649  18.055  55.261
ATOM   5007  N   ALA   322      52.821  18.521  55.011
ATOM   5008  H   ALA   322      53.685  18.309  54.519
ATOM   5009  CA  ALA   322      52.870  19.478  56.129
ATOM   5010  HA  ALA   322      52.509  18.942  56.995
ATOM   5011  CB  ALA   322      54.339  19.902  56.347
ATOM   5012 1HB  ALA   322      54.963  19.023  56.512
ATOM   5013 2HB  ALA   322      54.698  20.445  55.474
ATOM   5014 3HB  ALA   322      54.405  20.556  57.216
ATOM   5015  C   ALA   322      51.870  20.705  55.936
ATOM   5016  O   ALA   322      51.177  21.091  56.881
ATOM   5017  N   VAL   323      51.775  21.251  54.717
ATOM   5018  H   VAL   323      52.393  20.906  53.988
ATOM   5019  CA  VAL   323      50.776  22.287  54.375
ATOM   5020  HA  VAL   323      50.768  22.982  55.202
ATOM   5021  CB  VAL   323      51.185  23.047  53.085
ATOM   5022  HB  VAL   323      51.415  22.327  52.302
ATOM   5023  CG1 VAL   323      50.074  23.997  52.576
ATOM   5024 1HG1 VAL   323      49.780  24.688  53.367
ATOM   5025 2HG1 VAL   323      50.438  24.561  51.717
ATOM   5026 3HG1 VAL   323      49.207  23.419  52.258
ATOM   5027  CG2 VAL   323      52.433  23.912  53.381
ATOM   5028 1HG2 VAL   323      52.223  24.593  54.205
ATOM   5029 2HG2 VAL   323      53.272  23.267  53.641
ATOM   5030 3HG2 VAL   323      52.699  24.499  52.505
ATOM   5031  C   VAL   323      49.306  21.697  54.348
ATOM   5032  O   VAL   323      48.408  22.304  54.929
ATOM   5033  N   ALA   324      49.103  20.512  53.764
ATOM   5034  H   ALA   324      49.876  20.048  53.301
ATOM   5035  CA  ALA   324      47.796  19.835  53.792
ATOM   5036  HA  ALA   324      47.087  20.528  53.360
ATOM   5037  CB  ALA   324      47.893  18.568  52.919
ATOM   5038 1HB  ALA   324      48.562  17.843  53.382
ATOM   5039 2HB  ALA   324      46.901  18.128  52.832
ATOM   5040 3HB  ALA   324      48.259  18.826  51.924
ATOM   5041  C   ALA   324      47.285  19.577  55.282
ATOM   5042  O   ALA   324      46.184  19.994  55.638
ATOM   5043  N   ARG   325      48.152  19.024  56.144
ATOM   5044  H   ARG   325      49.038  18.701  55.762
ATOM   5045  CA  ARG   325      47.920  18.874  57.596
ATOM   5046  HA  ARG   325      47.053  18.235  57.709
ATOM   5047  CB  ARG   325      49.177  18.272  58.272
ATOM   5048 2HB  ARG   325      50.049  18.847  57.956
ATOM   5049 3HB  ARG   325      49.072  18.397  59.351
ATOM   5050  CG  ARG   325      49.427  16.767  57.996
ATOM   5051 2HG  ARG   325      48.628  16.175  58.445
ATOM   5052 3HG  ARG   325      49.448  16.573  56.925
ATOM   5053  CD  ARG   325      50.789  16.385  58.633
ATOM   5054 2HD  ARG   325      51.571  16.982  58.183
ATOM   5055 3HD  ARG   325      50.751  16.612  59.688
ATOM   5056  NE  ARG   325      51.132  14.966  58.429
ATOM   5057  HE  ARG   325      50.975  14.570  57.499
ATOM   5058  CZ  ARG   325      51.756  14.142  59.250
ATOM   5059  NH1 ARG   325      52.082  14.463  60.472
ATOM   5060 1HH1 ARG   325      51.831  15.372  60.807
ATOM   5061 2HH1 ARG   325      52.555  13.800  61.054
ATOM   5062  NH2 ARG   325      52.077  12.958  58.831
ATOM   5063 1HH2 ARG   325      51.859  12.773  57.842
ATOM   5064 2HH2 ARG   325      52.558  12.289  59.391
ATOM   5065  C   ARG   325      47.516  20.244  58.280
ATOM   5066  O   ARG   325      46.567  20.275  59.055
ATOM   5067  N   ARG   326      48.217  21.340  57.960
ATOM   5068  H   ARG   326      48.997  21.232  57.323
ATOM   5069  CA  ARG   326      47.900  22.693  58.475
ATOM   5070  HA  ARG   326      47.773  22.593  59.546
ATOM   5071  CB  ARG   326      49.063  23.666  58.157
ATOM   5072 2HB  ARG   326      49.355  23.557  57.112
ATOM   5073 3HB  ARG   326      48.709  24.685  58.303
ATOM   5074  CG  ARG   326      50.297  23.466  59.077
ATOM   5075 2HG  ARG   326      49.999  23.640  60.111
ATOM   5076 3HG  ARG   326      50.675  22.449  58.990
ATOM   5077  CD  ARG   326      51.402  24.472  58.666
ATOM   5078 2HD  ARG   326      51.718  24.251  57.655
ATOM   5079 3HD  ARG   326      51.001  25.476  58.682
ATOM   5080  NE  ARG   326      52.590  24.426  59.542
ATOM   5081  HE  ARG   326      53.463  24.151  59.114
ATOM   5082  CZ  ARG   326      52.674  24.869  60.782
ATOM   5083  NH1 ARG   326      51.689  25.441  61.396
ATOM   5084 1HH1 ARG   326      50.943  25.828  60.854
ATOM   5085 2HH1 ARG   326      51.884  25.750  62.352
ATOM   5086  NH2 ARG   326      53.774  24.772  61.462
ATOM   5087 1HH2 ARG   326      54.608  24.409  61.053
ATOM   5088 2HH2 ARG   326      53.764  25.210  62.392
ATOM   5089  C   ARG   326      46.477  23.221  58.002
ATOM   5090  O   ARG   326      45.821  23.915  58.767
ATOM   5091  N   PHE   327      46.023  22.830  56.808
ATOM   5092  H   PHE   327      46.648  22.298  56.216
ATOM   5093  CA  PHE   327      44.640  23.025  56.319
ATOM   5094  HA  PHE   327      44.262  23.922  56.790
ATOM   5095  CB  PHE   327      44.659  23.219  54.777
ATOM   5096 2HB  PHE   327      45.274  22.439  54.325
ATOM   5097 3HB  PHE   327      43.646  23.079  54.397
ATOM   5098  CG  PHE   327      45.119  24.588  54.304
ATOM   5099  CD1 PHE   327      44.289  25.699  54.485
ATOM   5100  HD1 PHE   327      43.328  25.586  54.984
ATOM   5101  CE1 PHE   327      44.684  26.957  54.025
ATOM   5102  HE1 PHE   327      44.030  27.815  54.170
ATOM   5103  CZ  PHE   327      45.910  27.109  53.374
ATOM   5104  HZ  PHE   327      46.210  28.089  53.010
ATOM   5105  CE2 PHE   327      46.740  26.002  53.184
ATOM   5106  HE2 PHE   327      47.690  26.117  52.670
ATOM   5107  CD2 PHE   327      46.346  24.744  53.650
ATOM   5108  HD2 PHE   327      46.989  23.884  53.494
ATOM   5109  C   PHE   327      43.614  21.897  56.798
ATOM   5110  O   PHE   327      42.466  21.906  56.371
ATOM   5111  N   ASN   328      44.040  20.949  57.642
ATOM   5112  H   ASN   328      44.989  21.002  57.987
ATOM   5113  CA  ASN   328      43.257  19.761  58.034
ATOM   5114  HA  ASN   328      43.991  19.129  58.515
ATOM   5115  CB  ASN   328      42.201  20.179  59.096
ATOM   5116 2HB  ASN   328      42.641  20.917  59.765
ATOM   5117 3HB  ASN   328      41.354  20.643  58.591
ATOM   5118  CG  ASN   328      41.666  19.006  60.002
ATOM   5119  OD1 ASN   328      42.007  18.890  61.166
ATOM   5120  ND2 ASN   328      40.844  18.134  59.476
ATOM   5121 1HD2 ASN   328      40.515  17.396  60.067
ATOM   5122 2HD2 ASN   328      40.688  18.157  58.473
ATOM   5123  C   ASN   328      42.759  18.870  56.796
ATOM   5124  O   ASN   328      41.695  18.254  56.848
ATOM   5125  N   LEU   329      43.555  18.826  55.721
ATOM   5126  H   LEU   329      44.424  19.345  55.768
ATOM   5127  CA  LEU   329      43.344  18.013  54.508
ATOM   5128  HA  LEU   329      42.375  17.553  54.610
ATOM   5129  CB  LEU   329      43.375  18.944  53.264
ATOM   5130 2HB  LEU   329      44.334  19.465  53.254
ATOM   5131 3HB  LEU   329      43.331  18.329  52.365
ATOM   5132  CG  LEU   329      42.235  19.998  53.188
ATOM   5133  HG  LEU   329      42.275  20.646  54.060
ATOM   5134  CD1 LEU   329      42.457  20.858  51.932
ATOM   5135 1HD1 LEU   329      41.686  21.625  51.875
ATOM   5136 2HD1 LEU   329      43.431  21.341  52.000
ATOM   5137 3HD1 LEU   329      42.413  20.239  51.036
ATOM   5138  CD2 LEU   329      40.830  19.369  53.086
ATOM   5139 1HD2 LEU   329      40.594  18.830  54.003
ATOM   5140 2HD2 LEU   329      40.086  20.159  52.970
ATOM   5141 3HD2 LEU   329      40.772  18.696  52.231
ATOM   5142  C   LEU   329      44.397  16.814  54.416
ATOM   5143  O   LEU   329      45.530  16.973  54.874
ATOM   5144  N   PRO   330      44.049  15.667  53.793
ATOM   5145  CD  PRO   330      42.734  15.353  53.216
ATOM   5146 2HD  PRO   330      42.459  16.131  52.519
ATOM   5147 3HD  PRO   330      42.039  15.290  54.042
ATOM   5148  CG  PRO   330      42.909  13.988  52.520
ATOM   5149 2HG  PRO   330      43.257  14.136  51.497
ATOM   5150 3HG  PRO   330      41.987  13.406  52.534
ATOM   5151  CB  PRO   330      44.018  13.327  53.359
ATOM   5152 2HB  PRO   330      43.593  12.934  54.284
ATOM   5153 3HB  PRO   330      44.527  12.536  52.806
ATOM   5154  CA  PRO   330      44.958  14.511  53.678
ATOM   5155  HA  PRO   330      45.443  14.375  54.635
ATOM   5156  C   PRO   330      46.123  14.699  52.607
ATOM   5157  O   PRO   330      47.061  13.907  52.583
ATOM   5158  N   GLY   331      46.030  15.710  51.739
ATOM   5159  H   GLY   331      45.259  16.356  51.829
ATOM   5160  CA  GLY   331      46.978  15.948  50.641
ATOM   5161 2HA  GLY   331      47.971  15.992  51.065
ATOM   5162 3HA  GLY   331      46.883  15.125  49.946
ATOM   5163  C   GLY   331      46.730  17.297  49.843
ATOM   5164  O   GLY   331      45.892  18.109  50.229
ATOM   5165  N   VAL   332      47.482  17.485  48.757
ATOM   5166  H   VAL   332      48.122  16.750  48.493
ATOM   5167  CA  VAL   332      47.473  18.670  47.871
ATOM   5168  HA  VAL   332      46.496  19.123  47.965
ATOM   5169  CB  VAL   332      48.575  19.685  48.305
ATOM   5170  HB  VAL   332      48.288  20.096  49.272
ATOM   5171  CG1 VAL   332      49.978  19.047  48.472
ATOM   5172 1HG1 VAL   332      49.953  18.278  49.243
ATOM   5173 2HG1 VAL   332      50.310  18.611  47.530
ATOM   5174 3HG1 VAL   332      50.686  19.811  48.788
ATOM   5175  CG2 VAL   332      48.710  20.861  47.309
ATOM   5176 1HG2 VAL   332      47.744  21.335  47.152
ATOM   5177 2HG2 VAL   332      49.098  20.511  46.351
ATOM   5178 3HG2 VAL   332      49.399  21.599  47.713
ATOM   5179  C   VAL   332      47.593  18.213  46.359
ATOM   5180  O   VAL   332      48.423  17.357  46.054
ATOM   5181  N   ARG   333      46.777  18.775  45.458
ATOM   5182  H   ARG   333      46.131  19.495  45.772
ATOM   5183  CA  ARG   333      46.822  18.454  44.016
ATOM   5184  HA  ARG   333      46.981  17.384  43.962
ATOM   5185  CB  ARG   333      45.474  18.790  43.313
ATOM   5186 2HB  ARG   333      45.213  19.830  43.511
ATOM   5187 3HB  ARG   333      45.596  18.669  42.236
ATOM   5188  CG  ARG   333      44.318  17.865  43.786
ATOM   5189 2HG  ARG   333      44.605  16.819  43.670
ATOM   5190 3HG  ARG   333      44.147  18.053  44.847
ATOM   5191  CD  ARG   333      42.981  18.117  43.037
ATOM   5192 2HD  ARG   333      42.171  17.816  43.689
ATOM   5193 3HD  ARG   333      42.873  19.173  42.832
ATOM   5194  NE  ARG   333      42.856  17.356  41.773
ATOM   5195  HE  ARG   333      43.666  16.853  41.438
ATOM   5196  CZ  ARG   333      41.735  17.173  41.085
ATOM   5197  NH1 ARG   333      40.593  17.723  41.397
ATOM   5198 1HH1 ARG   333      40.549  18.422  42.147
ATOM   5199 2HH1 ARG   333      39.733  17.448  40.940
ATOM   5200  NH2 ARG   333      41.755  16.408  40.033
ATOM   5201 1HH2 ARG   333      42.620  15.954  39.769
ATOM   5202 2HH2 ARG   333      40.913  16.310  39.486
ATOM   5203  C   ARG   333      48.104  19.081  43.318
ATOM   5204  O   ARG   333      48.471  20.224  43.595
ATOM   5205  N   GLN   334      48.716  18.295  42.433
ATOM   5206  H   GLN   334      48.320  17.374  42.316
ATOM   5207  CA  GLN   334      49.838  18.648  41.545
ATOM   5208  HA  GLN   334      49.995  19.715  41.628
ATOM   5209  CB  GLN   334      51.126  17.877  41.951
ATOM   5210 2HB  GLN   334      50.976  16.809  41.785
ATOM   5211 3HB  GLN   334      51.922  18.204  41.282
ATOM   5212  CG  GLN   334      51.611  18.086  43.407
ATOM   5213 2HG  GLN   334      51.574  19.148  43.647
ATOM   5214 3HG  GLN   334      50.941  17.559  44.087
ATOM   5215  CD  GLN   334      53.097  17.584  43.654
ATOM   5216  OE1 GLN   334      53.878  17.372  42.738
ATOM   5217  NE2 GLN   334      53.508  17.439  44.894
ATOM   5218 1HE2 GLN   334      54.499  17.243  45.025
ATOM   5219 2HE2 GLN   334      52.896  17.611  45.668
ATOM   5220  C   GLN   334      49.483  18.378  40.015
ATOM   5221  O   GLN   334      48.513  17.671  39.701
ATOM   5222  N   GLY   335      50.339  18.887  39.127
ATOM   5223  H   GLY   335      51.107  19.449  39.471
ATOM   5224  CA  GLY   335      50.376  18.578  37.692
ATOM   5225 2HA  GLY   335      50.370  17.504  37.595
ATOM   5226 3HA  GLY   335      49.524  19.044  37.223
ATOM   5227  C   GLY   335      51.691  19.097  36.973
ATOM   5228  O   GLY   335      52.478  19.820  37.579
ATOM   5229  N   TYR   336      51.894  18.696  35.717
ATOM   5230  H   TYR   336      51.197  18.087  35.303
ATOM   5231  CA  TYR   336      53.081  19.013  34.905
ATOM   5232  HA  TYR   336      53.423  19.989  35.227
ATOM   5233  CB  TYR   336      54.171  17.950  35.175
ATOM   5234 2HB  TYR   336      54.455  17.986  36.228
ATOM   5235 3HB  TYR   336      53.763  16.959  34.974
ATOM   5236  CG  TYR   336      55.404  18.164  34.322
ATOM   5237  CD1 TYR   336      56.339  19.135  34.691
ATOM   5238  HD1 TYR   336      56.205  19.702  35.612
ATOM   5239  CE1 TYR   336      57.454  19.383  33.885
ATOM   5240  HE1 TYR   336      58.192  20.128  34.170
ATOM   5241  CZ  TYR   336      57.621  18.664  32.682
ATOM   5242  OH  TYR   336      58.684  18.911  31.878
ATOM   5243  HH  TYR   336      59.280  19.605  32.265
ATOM   5244  CE2 TYR   336      56.671  17.688  32.309
ATOM   5245  HE2 TYR   336      56.812  17.141  31.382
ATOM   5246  CD2 TYR   336      55.568  17.443  33.132
ATOM   5247  HD2 TYR   336      54.832  16.698  32.839
ATOM   5248  C   TYR   336      52.757  19.161  33.352
ATOM   5249  O   TYR   336      51.906  18.449  32.809
ATOM   5250  N   GLY   337      53.476  20.067  32.687
ATOM   5251  H   GLY   337      54.193  20.572  33.196
ATOM   5252  CA  GLY   337      53.415  20.360  31.247
ATOM   5253 2HA  GLY   337      53.835  19.521  30.711
ATOM   5254 3HA  GLY   337      52.387  20.537  30.974
ATOM   5255  C   GLY   337      54.257  21.653  30.872
ATOM   5256  O   GLY   337      55.125  22.063  31.636
ATOM   5257  N   LEU   338      53.939  22.276  29.738
ATOM   5258  H   LEU   338      53.208  21.858  29.171
ATOM   5259  CA  LEU   338      54.515  23.530  29.224
ATOM   5260  HA  LEU   338      54.947  24.068  30.057
ATOM   5261  CB  LEU   338      55.573  23.191  28.138
ATOM   5262 2HB  LEU   338      55.055  22.692  27.320
ATOM   5263 3HB  LEU   338      55.977  24.126  27.746
ATOM   5264  CG  LEU   338      56.764  22.297  28.569
ATOM   5265  HG  LEU   338      56.400  21.371  29.012
ATOM   5266  CD1 LEU   338      57.575  21.942  27.311
ATOM   5267 1HD1 LEU   338      58.428  21.338  27.599
ATOM   5268 2HD1 LEU   338      57.935  22.849  26.823
ATOM   5269 3HD1 LEU   338      56.958  21.373  26.616
ATOM   5270  CD2 LEU   338      57.699  23.011  29.566
ATOM   5271 1HD2 LEU   338      58.532  22.353  29.819
ATOM   5272 2HD2 LEU   338      57.158  23.245  30.480
ATOM   5273 3HD2 LEU   338      58.089  23.927  29.123
ATOM   5274  C   LEU   338      53.375  24.457  28.619
ATOM   5275  O   LEU   338      52.299  23.971  28.271
ATOM   5276  N   THR   339      53.682  25.733  28.375
ATOM   5277  H   THR   339      54.561  26.106  28.701
ATOM   5278  CA  THR   339      52.906  26.567  27.427
ATOM   5279  HA  THR   339      51.891  26.607  27.795
ATOM   5280  CB  THR   339      53.537  27.978  27.321
ATOM   5281  HB  THR   339      54.399  27.940  26.677
ATOM   5282  CG2 THR   339      52.544  29.015  26.773
ATOM   5283 1HG2 THR   339      53.039  29.982  26.687
ATOM   5284 2HG2 THR   339      52.194  28.703  25.789
ATOM   5285 3HG2 THR   339      51.692  29.102  27.447
ATOM   5286  OG1 THR   339      53.951  28.432  28.589
ATOM   5287 1HG  THR   339      54.828  28.811  28.485
ATOM   5288  C   THR   339      52.862  25.868  26.002
ATOM   5289  O   THR   339      51.834  25.814  25.336
ATOM   5290  N   GLU   340      53.989  25.267  25.622
ATOM   5291  H   GLU   340      54.828  25.498  26.152
ATOM   5292  CA  GLU   340      54.187  24.428  24.431
ATOM   5293  HA  GLU   340      53.840  25.002  23.586
ATOM   5294  CB  GLU   340      55.713  24.166  24.314
ATOM   5295 2HB  GLU   340      56.089  23.702  25.225
ATOM   5296 3HB  GLU   340      55.845  23.448  23.508
ATOM   5297  CG  GLU   340      56.568  25.422  23.968
ATOM   5298 2HG  GLU   340      57.429  25.060  23.401
ATOM   5299 3HG  GLU   340      55.995  26.059  23.294
ATOM   5300  CD  GLU   340      57.136  26.321  25.162
ATOM   5301  OE1 GLU   340      58.066  27.037  24.837
ATOM   5302  OE2 GLU   340      56.446  26.433  26.161
ATOM   5303  C   GLU   340      53.301  23.093  24.407
ATOM   5304  O   GLU   340      53.058  22.540  23.333
ATOM   5305  N   THR   341      52.795  22.652  25.569
ATOM   5306  H   THR   341      53.026  23.177  26.406
ATOM   5307  CA  THR   341      51.756  21.605  25.728
ATOM   5308  HA  THR   341      51.573  21.208  24.743
ATOM   5309  CB  THR   341      52.169  20.427  26.650
ATOM   5310  HB  THR   341      51.439  19.636  26.555
ATOM   5311  CG2 THR   341      53.557  19.848  26.315
ATOM   5312 1HG2 THR   341      53.568  19.475  25.293
ATOM   5313 2HG2 THR   341      54.325  20.612  26.430
ATOM   5314 3HG2 THR   341      53.772  19.033  27.003
ATOM   5315  OG1 THR   341      52.212  20.808  28.002
ATOM   5316 1HG  THR   341      51.317  21.028  28.302
ATOM   5317  C   THR   341      50.352  22.212  26.133
ATOM   5318  O   THR   341      49.506  21.497  26.669
ATOM   5319  N   THR   342      50.142  23.506  25.874
ATOM   5320  H   THR   342      50.910  24.030  25.468
ATOM   5321  CA  THR   342      48.927  24.291  26.188
ATOM   5322  HA  THR   342      49.125  25.269  25.777
ATOM   5323  CB  THR   342      47.698  23.671  25.468
ATOM   5324  HB  THR   342      47.412  22.739  25.934
ATOM   5325  CG2 THR   342      46.473  24.600  25.468
ATOM   5326 1HG2 THR   342      46.091  24.688  26.483
ATOM   5327 2HG2 THR   342      45.691  24.176  24.840
ATOM   5328 3HG2 THR   342      46.750  25.579  25.090
ATOM   5329  OG1 THR   342      48.040  23.396  24.132
ATOM   5330 1HG  THR   342      48.448  22.512  24.143
ATOM   5331  C   THR   342      48.692  24.544  27.737
ATOM   5332  O   THR   342      48.380  25.657  28.154
ATOM   5333  N   SER   343      48.828  23.497  28.544
ATOM   5334  H   SER   343      49.147  22.633  28.113
ATOM   5335  CA  SER   343      48.640  23.453  30.002
ATOM   5336  HA  SER   343      49.154  24.303  30.426
ATOM   5337  CB  SER   343      47.114  23.481  30.261
ATOM   5338 2HB  SER   343      46.646  24.253  29.668
ATOM   5339 3HB  SER   343      46.696  22.528  29.969
ATOM   5340  OG  SER   343      46.791  23.733  31.618
ATOM   5341  HG  SER   343      47.180  24.607  31.837
ATOM   5342  C   SER   343      49.335  22.137  30.565
ATOM   5343  O   SER   343      50.064  21.462  29.833
ATOM   5344  N   ALA   344      49.030  21.754  31.807
ATOM   5345  H   ALA   344      48.425  22.341  32.361
ATOM   5346  CA  ALA   344      49.378  20.421  32.314
ATOM   5347  HA  ALA   344      50.446  20.363  32.197
ATOM   5348  CB  ALA   344      49.028  20.322  33.813
ATOM   5349 1HB  ALA   344      47.972  20.542  33.971
ATOM   5350 2HB  ALA   344      49.239  19.313  34.164
ATOM   5351 3HB  ALA   344      49.647  21.014  34.378
ATOM   5352  C   ALA   344      48.762  19.243  31.427
ATOM   5353  O   ALA   344      47.561  19.226  31.153
ATOM   5354  N   ILE   345      49.622  18.287  31.060
ATOM   5355  H   ILE   345      50.584  18.430  31.353
ATOM   5356  CA  ILE   345      49.323  17.039  30.321
ATOM   5357  HA  ILE   345      48.249  17.011  30.219
ATOM   5358  CB  ILE   345      49.968  17.065  28.903
ATOM   5359  HB  ILE   345      49.843  16.077  28.458
ATOM   5360  CG2 ILE   345      49.197  18.075  28.015
ATOM   5361 1HG2 ILE   345      49.295  19.087  28.412
ATOM   5362 2HG2 ILE   345      49.590  18.061  27.000
ATOM   5363 3HG2 ILE   345      48.143  17.807  27.985
ATOM   5364  CG1 ILE   345      51.483  17.432  28.863
ATOM   5365 2HG1 ILE   345      51.808  17.431  27.823
ATOM   5366 3HG1 ILE   345      51.626  18.440  29.253
ATOM   5367  CD1 ILE   345      52.406  16.470  29.643
ATOM   5368 1HD1 ILE   345      52.229  16.564  30.713
ATOM   5369 2HD1 ILE   345      52.230  15.442  29.324
ATOM   5370 3HD1 ILE   345      53.445  16.735  29.446
ATOM   5371  C   ILE   345      49.617  15.731  31.181
ATOM   5372  O   ILE   345      49.345  14.604  30.756
ATOM   5373  N   ILE   346      50.106  15.943  32.402
ATOM   5374  H   ILE   346      50.356  16.899  32.637
ATOM   5375  CA  ILE   346      50.129  15.002  33.532
ATOM   5376  HA  ILE   346      49.482  14.179  33.279
ATOM   5377  CB  ILE   346      51.589  14.530  33.796
ATOM   5378  HB  ILE   346      52.217  15.414  33.913
ATOM   5379  CG2 ILE   346      51.672  13.701  35.107
ATOM   5380 1HG2 ILE   346      51.093  12.784  35.014
ATOM   5381 2HG2 ILE   346      52.710  13.459  35.328
ATOM   5382 3HG2 ILE   346      51.302  14.285  35.950
ATOM   5383  CG1 ILE   346      52.110  13.705  32.583
ATOM   5384 2HG1 ILE   346      51.507  12.805  32.495
ATOM   5385 3HG1 ILE   346      51.995  14.283  31.668
ATOM   5386  CD1 ILE   346      53.598  13.303  32.676
ATOM   5387 1HD1 ILE   346      53.906  12.832  31.744
ATOM   5388 2HD1 ILE   346      54.214  14.185  32.854
ATOM   5389 3HD1 ILE   346      53.733  12.593  33.485
ATOM   5390  C   ILE   346      49.468  15.751  34.760
ATOM   5391  O   ILE   346      49.856  16.883  35.028
ATOM   5392  N   ILE   347      48.504  15.137  35.450
ATOM   5393  H   ILE   347      48.233  14.198  35.172
ATOM   5394  CA  ILE   347      47.833  15.723  36.631
ATOM   5395  HA  ILE   347      48.553  16.370  37.103
ATOM   5396  CB  ILE   347      46.559  16.544  36.261
ATOM   5397  HB  ILE   347      46.125  16.900  37.198
ATOM   5398  CG2 ILE   347      46.905  17.805  35.425
ATOM   5399 1HG2 ILE   347      46.043  18.467  35.367
ATOM   5400 2HG2 ILE   347      47.715  18.350  35.906
ATOM   5401 3HG2 ILE   347      47.209  17.519  34.417
ATOM   5402  CG1 ILE   347      45.493  15.657  35.559
ATOM   5403 2HG1 ILE   347      45.889  15.288  34.614
ATOM   5404 3HG1 ILE   347      45.265  14.798  36.191
ATOM   5405  CD1 ILE   347      44.170  16.409  35.292
ATOM   5406 1HD1 ILE   347      44.319  17.208  34.566
ATOM   5407 2HD1 ILE   347      43.445  15.713  34.882
ATOM   5408 3HD1 ILE   347      43.778  16.820  36.222
ATOM   5409  C   ILE   347      47.518  14.643  37.740
ATOM   5410  O   ILE   347      47.363  13.461  37.437
ATOM   5411  N   THR   348      47.397  15.101  38.984
ATOM   5412  H   THR   348      47.622  16.078  39.140
ATOM   5413  CA  THR   348      46.715  14.370  40.070
ATOM   5414  HA  THR   348      47.124  13.374  40.052
ATOM   5415  CB  THR   348      47.020  14.985  41.460
ATOM   5416  HB  THR   348      46.388  14.526  42.208
ATOM   5417  CG2 THR   348      48.498  14.785  41.856
ATOM   5418 1HG2 THR   348      48.681  15.239  42.830
ATOM   5419 2HG2 THR   348      48.712  13.719  41.942
ATOM   5420 3HG2 THR   348      49.164  15.224  41.115
ATOM   5421  OG1 THR   348      46.780  16.373  41.454
ATOM   5422 1HG  THR   348      47.302  16.770  40.745
ATOM   5423  C   THR   348      45.152  14.283  39.756
ATOM   5424  O   THR   348      44.472  15.320  39.753
ATOM   5425  N   PRO   349      44.611  13.094  39.431
ATOM   5426  CD  PRO   349      45.257  11.775  39.460
ATOM   5427 2HD  PRO   349      45.690  11.628  40.440
ATOM   5428 3HD  PRO   349      45.999  11.757  38.678
ATOM   5429  CG  PRO   349      44.133  10.764  39.179
ATOM   5430 2HG  PRO   349      43.672  10.470  40.121
ATOM   5431 3HG  PRO   349      44.495   9.894  38.629
ATOM   5432  CB  PRO   349      43.121  11.582  38.367
ATOM   5433 2HB  PRO   349      43.452  11.673  37.331
ATOM   5434 3HB  PRO   349      42.125  11.147  38.426
ATOM   5435  CA  PRO   349      43.194  12.948  39.075
ATOM   5436  HA  PRO   349      42.918  13.751  38.406
ATOM   5437  C   PRO   349      42.266  13.048  40.356
ATOM   5438  O   PRO   349      42.750  13.109  41.486
ATOM   5439  N   GLU   350      40.955  13.010  40.145
ATOM   5440  H   GLU   350      40.618  12.978  39.189
ATOM   5441  CA  GLU   350      39.989  12.792  41.229
ATOM   5442  HA  GLU   350      40.298  13.470  42.012
ATOM   5443  CB  GLU   350      38.574  13.196  40.722
ATOM   5444 2HB  GLU   350      38.697  13.923  39.919
ATOM   5445 3HB  GLU   350      38.067  12.327  40.301
ATOM   5446  CG  GLU   350      37.688  13.844  41.821
ATOM   5447 2HG  GLU   350      37.050  13.071  42.257
ATOM   5448 3HG  GLU   350      38.322  14.223  42.626
ATOM   5449  CD  GLU   350      36.815  15.069  41.282
ATOM   5450  OE1 GLU   350      35.622  14.996  41.525
ATOM   5451  OE2 GLU   350      37.473  16.041  40.956
ATOM   5452  C   GLU   350      40.160  11.311  41.815
ATOM   5453  O   GLU   350      40.022  10.318  41.100
ATOM   5454  N   GLY   351      40.528  11.196  43.096
ATOM   5455  H   GLY   351      40.704  12.051  43.602
ATOM   5456  CA  GLY   351      40.763   9.925  43.814
ATOM   5457 2HA  GLY   351      40.730  10.150  44.869
ATOM   5458 3HA  GLY   351      39.962   9.253  43.542
ATOM   5459  C   GLY   351      42.133   9.155  43.534
ATOM   5460  O   GLY   351      42.815   8.781  44.485
ATOM   5461  N   ASP   352      42.511   8.943  42.269
ATOM   5462  H   ASP   352      41.899   9.293  41.544
ATOM   5463  CA  ASP   352      43.694   8.140  41.854
ATOM   5464  HA  ASP   352      43.772   7.346  42.585
ATOM   5465  CB  ASP   352      43.400   7.466  40.477
ATOM   5466 2HB  ASP   352      42.523   6.828  40.588
ATOM   5467 3HB  ASP   352      43.135   8.243  39.763
ATOM   5468  CG  ASP   352      44.571   6.583  39.847
ATOM   5469  OD1 ASP   352      45.391   6.088  40.594
ATOM   5470  OD2 ASP   352      44.501   6.364  38.650
ATOM   5471  C   ASP   352      45.102   8.904  42.005
ATOM   5472  O   ASP   352      45.894   8.989  41.059
ATOM   5473  N   ASP   353      45.366   9.478  43.187
ATOM   5474  H   ASP   353      44.684   9.306  43.918
ATOM   5475  CA  ASP   353      46.715   9.921  43.611
ATOM   5476  HA  ASP   353      47.223  10.293  42.727
ATOM   5477  CB  ASP   353      46.634  11.033  44.695
ATOM   5478 2HB  ASP   353      46.070  11.849  44.267
ATOM   5479 3HB  ASP   353      46.079  10.636  45.547
ATOM   5480  CG  ASP   353      48.038  11.646  45.164
ATOM   5481  OD1 ASP   353      48.389  11.354  46.289
ATOM   5482  OD2 ASP   353      48.762  11.913  44.228
ATOM   5483  C   ASP   353      47.598   8.695  44.096
ATOM   5484  O   ASP   353      47.116   7.599  44.394
ATOM   5485  N   LYS   354      48.899   8.958  44.208
ATOM   5486  H   LYS   354      49.154   9.928  44.005
ATOM   5487  CA  LYS   354      49.891   8.089  44.873
ATOM   5488  HA  LYS   354      49.336   7.553  45.627
ATOM   5489  CB  LYS   354      50.438   7.075  43.834
ATOM   5490 2HB  LYS   354      49.580   6.623  43.335
ATOM   5491 3HB  LYS   354      51.048   7.589  43.089
ATOM   5492  CG  LYS   354      51.262   5.914  44.444
ATOM   5493 2HG  LYS   354      52.252   6.264  44.740
ATOM   5494 3HG  LYS   354      50.750   5.494  45.311
ATOM   5495  CD  LYS   354      51.381   4.824  43.352
ATOM   5496 2HD  LYS   354      50.386   4.434  43.127
ATOM   5497 3HD  LYS   354      51.782   5.284  42.449
ATOM   5498  CE  LYS   354      52.288   3.648  43.761
ATOM   5499 2HE  LYS   354      53.272   4.050  44.017
ATOM   5500 3HE  LYS   354      51.858   3.153  44.634
ATOM   5501  NZ  LYS   354      52.410   2.686  42.643
ATOM   5502 1HZ  LYS   354      53.043   1.934  42.840
ATOM   5503 2HZ  LYS   354      51.519   2.224  42.430
ATOM   5504 3HZ  LYS   354      52.765   3.162  41.810
ATOM   5505  C   LYS   354      50.958   9.033  45.571
ATOM   5506  O   LYS   354      51.779   9.607  44.854
ATOM   5507  N   PRO   355      50.928   9.224  46.905
ATOM   5508  CD  PRO   355      50.222   8.415  47.899
ATOM   5509 2HD  PRO   355      50.409   7.370  47.694
ATOM   5510 3HD  PRO   355      49.176   8.675  47.814
ATOM   5511  CG  PRO   355      50.817   8.854  49.250
ATOM   5512 2HG  PRO   355      51.768   8.345  49.426
ATOM   5513 3HG  PRO   355      50.124   8.679  50.074
ATOM   5514  CB  PRO   355      51.066  10.357  49.028
ATOM   5515 2HB  PRO   355      50.139  10.908  49.204
ATOM   5516 3HB  PRO   355      51.857  10.732  49.679
ATOM   5517  CA  PRO   355      51.447  10.450  47.533
ATOM   5518  HA  PRO   355      50.911  11.271  47.078
ATOM   5519  C   PRO   355      52.987  10.706  47.252
ATOM   5520  O   PRO   355      53.845   9.982  47.759
ATOM   5521  N   GLY   356      53.269  11.771  46.493
ATOM   5522  H   GLY   356      52.481  12.296  46.137
ATOM   5523  CA  GLY   356      54.603  12.161  45.995
ATOM   5524 2HA  GLY   356      54.731  13.209  46.222
ATOM   5525 3HA  GLY   356      55.356  11.558  46.481
ATOM   5526  C   GLY   356      54.808  11.999  44.430
ATOM   5527  O   GLY   356      55.815  12.460  43.898
ATOM   5528  N   ALA   357      53.849  11.386  43.731
ATOM   5529  H   ALA   357      53.063  10.973  44.223
ATOM   5530  CA  ALA   357      53.763  11.425  42.266
ATOM   5531  HA  ALA   357      54.760  11.251  41.893
ATOM   5532  CB  ALA   357      52.829  10.286  41.796
ATOM   5533 1HB  ALA   357      53.180   9.332  42.194
ATOM   5534 2HB  ALA   357      51.815  10.473  42.154
ATOM   5535 3HB  ALA   357      52.829  10.239  40.707
ATOM   5536  C   ALA   357      53.347  12.868  41.739
ATOM   5537  O   ALA   357      52.553  13.569  42.363
ATOM   5538  N   SER   358      53.844  13.244  40.560
ATOM   5539  H   SER   358      54.478  12.612  40.083
ATOM   5540  CA  SER   358      53.420  14.455  39.827
ATOM   5541  HA  SER   358      53.254  15.228  40.566
ATOM   5542  CB  SER   358      54.539  14.896  38.853
ATOM   5543 2HB  SER   358      54.603  14.207  38.022
ATOM   5544 3HB  SER   358      54.323  15.883  38.467
ATOM   5545  OG  SER   358      55.794  14.923  39.514
ATOM   5546  HG  SER   358      55.679  15.416  40.331
ATOM   5547  C   SER   358      52.017  14.251  39.103
ATOM   5548  O   SER   358      51.383  15.218  38.684
ATOM   5549  N   GLY   359      51.565  12.994  38.980
ATOM   5550  H   GLY   359      52.167  12.251  39.308
ATOM   5551  CA  GLY   359      50.232  12.618  38.480
ATOM   5552 2HA  GLY   359      49.597  12.438  39.335
ATOM   5553 3HA  GLY   359      49.873  13.442  37.889
ATOM   5554  C   GLY   359      50.176  11.339  37.542
ATOM   5555  O   GLY   359      51.114  10.544  37.504
ATOM   5556  N   LYS   360      49.085  11.219  36.774
ATOM   5557  H   LYS   360      48.360  11.919  36.914
ATOM   5558  CA  LYS   360      48.896  10.303  35.626
ATOM   5559  HA  LYS   360      49.836   9.791  35.468
ATOM   5560  CB  LYS   360      47.775   9.274  35.957
ATOM   5561 2HB  LYS   360      46.987   9.759  36.538
ATOM   5562 3HB  LYS   360      47.335   8.907  35.028
ATOM   5563  CG  LYS   360      48.336   8.055  36.737
ATOM   5564 2HG  LYS   360      48.997   7.498  36.073
ATOM   5565 3HG  LYS   360      48.911   8.409  37.593
ATOM   5566  CD  LYS   360      47.225   7.111  37.255
ATOM   5567 2HD  LYS   360      46.708   7.612  38.076
ATOM   5568 3HD  LYS   360      46.508   6.891  36.464
ATOM   5569  CE  LYS   360      47.852   5.788  37.759
ATOM   5570 2HE  LYS   360      48.151   5.169  36.909
ATOM   5571 3HE  LYS   360      48.756   6.028  38.318
ATOM   5572  NZ  LYS   360      46.937   5.034  38.646
ATOM   5573 1HZ  LYS   360      46.034   4.858  38.225
ATOM   5574 2HZ  LYS   360      47.370   4.207  39.034
ATOM   5575 3HZ  LYS   360      46.659   5.598  39.456
ATOM   5576  C   LYS   360      48.667  11.123  34.283
ATOM   5577  O   LYS   360      48.255  12.282  34.329
ATOM   5578  N   VAL   361      48.970  10.511  33.134
ATOM   5579  H   VAL   361      49.255   9.544  33.184
ATOM   5580  CA  VAL   361      48.851  11.141  31.797
ATOM   5581  HA  VAL   361      49.292  12.122  31.892
ATOM   5582  CB  VAL   361      49.621  10.325  30.719
ATOM   5583  HB  VAL   361      49.190   9.326  30.660
ATOM   5584  CG1 VAL   361      49.539  10.988  29.325
ATOM   5585 1HG1 VAL   361      49.898  12.017  29.376
ATOM   5586 2HG1 VAL   361      50.142  10.426  28.616
ATOM   5587 3HG1 VAL   361      48.508  10.984  28.971
ATOM   5588  CG2 VAL   361      51.131  10.186  31.039
ATOM   5589 1HG2 VAL   361      51.605   9.555  30.288
ATOM   5590 2HG2 VAL   361      51.610  11.162  31.021
ATOM   5591 3HG2 VAL   361      51.273   9.731  32.019
ATOM   5592  C   VAL   361      47.330  11.391  31.408
ATOM   5593  O   VAL   361      46.485  10.529  31.654
ATOM   5594  N   VAL   362      47.037  12.547  30.802
ATOM   5595  H   VAL   362      47.795  13.200  30.629
ATOM   5596  CA  VAL   362      45.675  12.958  30.390
ATOM   5597  HA  VAL   362      45.050  12.647  31.207
ATOM   5598  CB  VAL   362      45.565  14.500  30.262
ATOM   5599  HB  VAL   362      44.521  14.729  30.104
ATOM   5600  CG1 VAL   362      45.971  15.231  31.563
ATOM   5601 1HG1 VAL   362      47.001  15.012  31.831
ATOM   5602 2HG1 VAL   362      45.856  16.308  31.435
ATOM   5603 3HG1 VAL   362      45.319  14.908  32.371
ATOM   5604  CG2 VAL   362      46.348  15.066  29.057
ATOM   5605 1HG2 VAL   362      46.279  16.153  29.053
ATOM   5606 2HG2 VAL   362      47.393  14.766  29.100
ATOM   5607 3HG2 VAL   362      45.904  14.693  28.135
ATOM   5608  C   VAL   362      45.134  12.179  29.101
ATOM   5609  O   VAL   362      45.958  11.768  28.279
ATOM   5610  N   PRO   363      43.806  11.980  28.932
ATOM   5611  CD  PRO   363      42.746  12.343  29.887
ATOM   5612 2HD  PRO   363      42.653  13.415  29.883
ATOM   5613 3HD  PRO   363      43.025  11.971  30.858
ATOM   5614  CG  PRO   363      41.454  11.660  29.398
ATOM   5615 2HG  PRO   363      40.575  12.280  29.579
ATOM   5616 3HG  PRO   363      41.344  10.693  29.889
ATOM   5617  CB  PRO   363      41.709  11.454  27.897
ATOM   5618 2HB  PRO   363      41.135  10.616  27.505
ATOM   5619 3HB  PRO   363      41.477  12.373  27.355
ATOM   5620  CA  PRO   363      43.225  11.182  27.837
ATOM   5621  HA  PRO   363      43.432  10.163  28.124
ATOM   5622  C   PRO   363      43.850  11.391  26.387
ATOM   5623  O   PRO   363      44.049  12.511  25.919
ATOM   5624  N   LEU   364      44.122  10.271  25.705
ATOM   5625  H   LEU   364      43.844   9.403  26.152
ATOM   5626  CA  LEU   364      44.798  10.160  24.394
ATOM   5627  HA  LEU   364      45.018   9.107  24.313
ATOM   5628  CB  LEU   364      43.822  10.580  23.257
ATOM   5629 2HB  LEU   364      43.565  11.630  23.401
ATOM   5630 3HB  LEU   364      44.341  10.499  22.301
ATOM   5631  CG  LEU   364      42.513   9.749  23.177
ATOM   5632  HG  LEU   364      42.031   9.739  24.150
ATOM   5633  CD1 LEU   364      41.543  10.393  22.165
ATOM   5634 1HD1 LEU   364      40.615   9.825  22.124
ATOM   5635 2HD1 LEU   364      41.315  11.412  22.479
ATOM   5636 3HD1 LEU   364      41.998  10.417  21.175
ATOM   5637  CD2 LEU   364      42.757   8.288  22.739
ATOM   5638 1HD2 LEU   364      43.285   8.271  21.786
ATOM   5639 2HD2 LEU   364      43.348   7.770  23.493
ATOM   5640 3HD2 LEU   364      41.804   7.772  22.633
ATOM   5641  C   LEU   364      46.254  10.813  24.278
ATOM   5642  O   LEU   364      46.902  10.650  23.241
ATOM   5643  N   PHE   365      46.747  11.492  25.316
ATOM   5644  H   PHE   365      46.155  11.618  26.130
ATOM   5645  CA  PHE   365      48.113  12.033  25.390
ATOM   5646  HA  PHE   365      48.364  12.335  24.384
ATOM   5647  CB  PHE   365      48.104  13.281  26.316
ATOM   5648 2HB  PHE   365      47.083  13.659  26.390
ATOM   5649 3HB  PHE   365      48.406  12.988  27.322
ATOM   5650  CG  PHE   365      48.979  14.424  25.832
ATOM   5651  CD1 PHE   365      48.413  15.474  25.098
ATOM   5652  HD1 PHE   365      47.343  15.487  24.906
ATOM   5653  CE1 PHE   365      49.220  16.507  24.612
ATOM   5654  HE1 PHE   365      48.792  17.329  24.047
ATOM   5655  CZ  PHE   365      50.590  16.503  24.869
ATOM   5656  HZ  PHE   365      51.215  17.318  24.505
ATOM   5657  CE2 PHE   365      51.150  15.471  25.619
ATOM   5658  HE2 PHE   365      52.210  15.489  25.838
ATOM   5659  CD2 PHE   365      50.351  14.432  26.101
ATOM   5660  HD2 PHE   365      50.800  13.641  26.697
ATOM   5661  C   PHE   365      49.168  10.901  25.774
ATOM   5662  O   PHE   365      48.803   9.846  26.302
ATOM   5663  N   LYS   366      50.456  11.134  25.496
ATOM   5664  H   LYS   366      50.676  11.965  24.955
ATOM   5665  CA  LYS   366      51.583  10.230  25.803
ATOM   5666  HA  LYS   366      51.249   9.583  26.599
ATOM   5667  CB  LYS   366      51.972   9.385  24.560
ATOM   5668 2HB  LYS   366      52.413  10.033  23.802
ATOM   5669 3HB  LYS   366      52.736   8.678  24.884
ATOM   5670  CG  LYS   366      50.800   8.590  23.927
ATOM   5671 2HG  LYS   366      50.217   8.124  24.721
ATOM   5672 3HG  LYS   366      50.152   9.266  23.367
ATOM   5673  CD  LYS   366      51.344   7.485  22.985
ATOM   5674 2HD  LYS   366      51.805   7.943  22.108
ATOM   5675 3HD  LYS   366      52.103   6.918  23.524
ATOM   5676  CE  LYS   366      50.209   6.524  22.555
ATOM   5677 2HE  LYS   366      49.567   6.342  23.424
ATOM   5678 3HE  LYS   366      49.598   7.017  21.792
ATOM   5679  NZ  LYS   366      50.746   5.228  22.058
ATOM   5680 1HZ  LYS   366      51.354   5.364  21.261
ATOM   5681 2HZ  LYS   366      51.281   4.761  22.784
ATOM   5682 3HZ  LYS   366      49.994   4.606  21.789
ATOM   5683  C   LYS   366      52.838  10.988  26.403
ATOM   5684  O   LYS   366      53.119  12.128  26.026
ATOM   5685  N   ALA   367      53.595  10.288  27.244
ATOM   5686  H   ALA   367      53.294   9.342  27.461
ATOM   5687  CA  ALA   367      54.915  10.677  27.765
ATOM   5688  HA  ALA   367      55.301  11.459  27.132
ATOM   5689  CB  ALA   367      54.736  11.196  29.211
ATOM   5690 1HB  ALA   367      54.347  10.400  29.847
ATOM   5691 2HB  ALA   367      55.700  11.525  29.604
ATOM   5692 3HB  ALA   367      54.044  12.039  29.221
ATOM   5693  C   ALA   367      55.938   9.463  27.628
ATOM   5694  O   ALA   367      55.527   8.311  27.731
ATOM   5695  N   LYS   368      57.224   9.731  27.394
ATOM   5696  H   LYS   368      57.503  10.700  27.248
ATOM   5697  CA  LYS   368      58.311   8.734  27.444
ATOM   5698  HA  LYS   368      57.960   7.938  28.087
ATOM   5699  CB  LYS   368      58.601   8.144  26.033
ATOM   5700 2HB  LYS   368      59.225   7.258  26.160
ATOM   5701 3HB  LYS   368      57.654   7.839  25.589
ATOM   5702  CG  LYS   368      59.321   9.101  25.051
ATOM   5703 2HG  LYS   368      58.728  10.009  24.939
ATOM   5704 3HG  LYS   368      60.290   9.358  25.474
ATOM   5705  CD  LYS   368      59.543   8.461  23.651
ATOM   5706 2HD  LYS   368      60.173   7.575  23.757
ATOM   5707 3HD  LYS   368      58.578   8.161  23.244
ATOM   5708  CE  LYS   368      60.225   9.466  22.682
ATOM   5709 2HE  LYS   368      59.655  10.399  22.693
ATOM   5710 3HE  LYS   368      61.226   9.698  23.060
ATOM   5711  NZ  LYS   368      60.314   8.962  21.285
ATOM   5712 1HZ  LYS   368      60.890   8.140  21.208
ATOM   5713 2HZ  LYS   368      59.401   8.775  20.888
ATOM   5714 3HZ  LYS   368      60.726   9.673  20.669
ATOM   5715  C   LYS   368      59.560   9.326  28.213
ATOM   5716  O   LYS   368      59.781  10.536  28.178
ATOM   5717  N   VAL   369      60.292   8.446  28.893
ATOM   5718  H   VAL   369      60.024   7.473  28.848
ATOM   5719  CA  VAL   369      61.536   8.764  29.620
ATOM   5720  HA  VAL   369      61.664   9.830  29.556
ATOM   5721  CB  VAL   369      61.440   8.368  31.117
ATOM   5722  HB  VAL   369      61.224   7.303  31.198
ATOM   5723  CG1 VAL   369      62.756   8.665  31.865
ATOM   5724 1HG1 VAL   369      63.569   8.086  31.435
ATOM   5725 2HG1 VAL   369      62.986   9.730  31.801
ATOM   5726 3HG1 VAL   369      62.650   8.381  32.913
ATOM   5727  CG2 VAL   369      60.321   9.176  31.816
ATOM   5728 1HG2 VAL   369      59.350   8.904  31.402
ATOM   5729 2HG2 VAL   369      60.316   8.964  32.884
ATOM   5730 3HG2 VAL   369      60.491  10.244  31.672
ATOM   5731  C   VAL   369      62.754   8.140  28.836
ATOM   5732  O   VAL   369      62.693   6.975  28.438
ATOM   5733  N   ILE   370      63.786   8.946  28.582
ATOM   5734  H   ILE   370      63.738   9.901  28.933
ATOM   5735  CA  ILE   370      64.849   8.650  27.600
ATOM   5736  HA  ILE   370      64.748   7.604  27.356
ATOM   5737  CB  ILE   370      64.658   9.472  26.292
ATOM   5738  HB  ILE   370      65.565   9.361  25.698
ATOM   5739  CG2 ILE   370      63.474   8.899  25.467
ATOM   5740 1HG2 ILE   370      63.653   7.847  25.251
ATOM   5741 2HG2 ILE   370      62.544   9.006  26.023
ATOM   5742 3HG2 ILE   370      63.392   9.426  24.518
ATOM   5743  CG1 ILE   370      64.452  10.981  26.592
ATOM   5744 2HG1 ILE   370      63.441  11.147  26.965
ATOM   5745 3HG1 ILE   370      65.156  11.280  27.365
ATOM   5746  CD1 ILE   370      64.681  11.891  25.366
ATOM   5747 1HD1 ILE   370      64.445  12.918  25.641
ATOM   5748 2HD1 ILE   370      65.726  11.839  25.059
ATOM   5749 3HD1 ILE   370      64.041  11.597  24.536
ATOM   5750  C   ILE   370      66.317   8.739  28.195
ATOM   5751  O   ILE   370      66.632   9.561  29.054
ATOM   5752  N   ASP   371      67.164   7.839  27.707
ATOM   5753  H   ASP   371      66.790   7.173  27.039
ATOM   5754  CA  ASP   371      68.564   7.640  28.102
ATOM   5755  HA  ASP   371      68.567   7.438  29.163
ATOM   5756  CB  ASP   371      69.009   6.400  27.305
ATOM   5757 2HB  ASP   371      68.335   5.571  27.538
ATOM   5758 3HB  ASP   371      68.892   6.632  26.244
ATOM   5759  CG  ASP   371      70.502   5.941  27.552
ATOM   5760  OD1 ASP   371      70.544   4.918  28.206
ATOM   5761  OD2 ASP   371      71.197   6.145  26.577
ATOM   5762  C   ASP   371      69.486   8.918  27.859
ATOM   5763  O   ASP   371      69.586   9.400  26.734
ATOM   5764  N   LEU   372      70.167   9.392  28.909
ATOM   5765  H   LEU   372      70.055   8.907  29.783
ATOM   5766  CA  LEU   372      70.955  10.644  28.944
ATOM   5767  HA  LEU   372      70.374  11.357  28.375
ATOM   5768  CB  LEU   372      71.076  11.109  30.424
ATOM   5769 2HB  LEU   372      71.543  10.305  30.995
ATOM   5770 3HB  LEU   372      71.737  11.975  30.470
ATOM   5771  CG  LEU   372      69.727  11.496  31.092
ATOM   5772  HG  LEU   372      69.006  10.691  30.960
ATOM   5773  CD1 LEU   372      69.936  11.714  32.606
ATOM   5774 1HD1 LEU   372      70.648  12.523  32.768
ATOM   5775 2HD1 LEU   372      68.985  11.971  33.073
ATOM   5776 3HD1 LEU   372      70.316  10.799  33.057
ATOM   5777  CD2 LEU   372      69.145  12.799  30.505
ATOM   5778 1HD2 LEU   372      68.260  13.098  31.063
ATOM   5779 2HD2 LEU   372      69.885  13.596  30.557
ATOM   5780 3HD2 LEU   372      68.854  12.646  29.466
ATOM   5781  C   LEU   372      72.340  10.601  28.142
ATOM   5782  O   LEU   372      73.286  11.297  28.506
ATOM   5783  N   ASP   373      72.392   9.770  27.102
ATOM   5784  H   ASP   373      71.525   9.300  26.884
ATOM   5785  CA  ASP   373      73.477   9.636  26.113
ATOM   5786  HA  ASP   373      73.929  10.612  25.989
ATOM   5787  CB  ASP   373      74.520   8.621  26.646
ATOM   5788 2HB  ASP   373      74.971   9.023  27.556
ATOM   5789 3HB  ASP   373      74.006   7.696  26.917
ATOM   5790  CG  ASP   373      75.666   8.278  25.602
ATOM   5791  OD1 ASP   373      76.683   8.929  25.713
ATOM   5792  OD2 ASP   373      75.414   7.334  24.880
ATOM   5793  C   ASP   373      72.868   9.250  24.689
ATOM   5794  O   ASP   373      72.845  10.061  23.763
ATOM   5795  N   THR   374      72.274   8.055  24.580
ATOM   5796  H   THR   374      72.322   7.441  25.387
ATOM   5797  CA  THR   374      71.743   7.509  23.305
ATOM   5798  HA  THR   374      72.325   7.965  22.517
ATOM   5799  CB  THR   374      71.913   5.972  23.223
ATOM   5800  HB  THR   374      71.658   5.635  22.229
ATOM   5801  CG2 THR   374      73.314   5.447  23.579
ATOM   5802 1HG2 THR   374      73.375   4.381  23.364
ATOM   5803 2HG2 THR   374      74.063   5.974  22.986
ATOM   5804 3HG2 THR   374      73.526   5.615  24.636
ATOM   5805  OG1 THR   374      71.032   5.363  24.135
ATOM   5806 1HG  THR   374      71.142   5.848  24.996
ATOM   5807  C   THR   374      70.238   7.907  22.983
ATOM   5808  O   THR   374      69.710   7.497  21.951
ATOM   5809  N   LYS   375      69.552   8.596  23.905
ATOM   5810  H   LYS   375      70.072   8.913  24.718
ATOM   5811  CA  LYS   375      68.101   8.903  23.900
ATOM   5812  HA  LYS   375      67.907   9.127  24.937
ATOM   5813  CB  LYS   375      67.780  10.198  23.112
ATOM   5814 2HB  LYS   375      66.784  10.521  23.418
ATOM   5815 3HB  LYS   375      68.485  10.985  23.386
ATOM   5816  CG  LYS   375      67.788  10.007  21.577
ATOM   5817 2HG  LYS   375      68.811  10.078  21.203
ATOM   5818 3HG  LYS   375      67.388   9.026  21.320
ATOM   5819  CD  LYS   375      66.901  11.082  20.912
ATOM   5820 2HD  LYS   375      65.887  11.000  21.309
ATOM   5821 3HD  LYS   375      67.294  12.076  21.130
ATOM   5822  CE  LYS   375      66.864  10.853  19.389
ATOM   5823 2HE  LYS   375      66.652   9.800  19.186
ATOM   5824 3HE  LYS   375      67.839  11.091  18.957
ATOM   5825  NZ  LYS   375      65.816  11.674  18.758
ATOM   5826 1HZ  LYS   375      65.915  12.660  18.919
ATOM   5827 2HZ  LYS   375      65.831  11.536  17.741
ATOM   5828 3HZ  LYS   375      64.877  11.388  19.042
ATOM   5829  C   LYS   375      67.093   7.690  23.667
ATOM   5830  O   LYS   375      65.905   7.918  23.450
ATOM   5831  N   LYS   376      67.554   6.437  23.758
ATOM   5832  H   LYS   376      68.550   6.323  23.879
ATOM   5833  CA  LYS   376      66.682   5.241  23.754
ATOM   5834  HA  LYS   376      66.094   5.332  22.851
ATOM   5835  CB  LYS   376      67.546   3.951  23.689
ATOM   5836 2HB  LYS   376      66.896   3.098  23.495
ATOM   5837 3HB  LYS   376      68.246   4.043  22.856
ATOM   5838  CG  LYS   376      68.339   3.684  24.996
ATOM   5839 2HG  LYS   376      68.899   4.576  25.255
ATOM   5840 3HG  LYS   376      67.644   3.465  25.808
ATOM   5841  CD  LYS   376      69.331   2.502  24.848
ATOM   5842 2HD  LYS   376      68.755   1.584  24.725
ATOM   5843 3HD  LYS   376      69.949   2.639  23.958
ATOM   5844  CE  LYS   376      70.238   2.365  26.100
ATOM   5845 2HE  LYS   376      69.618   2.509  26.992
ATOM   5846 3HE  LYS   376      70.653   1.358  26.127
ATOM   5847  NZ  LYS   376      71.345   3.351  26.099
ATOM   5848 1HZ  LYS   376      72.269   2.951  26.044
ATOM   5849 2HZ  LYS   376      71.230   4.027  25.349
ATOM   5850 3HZ  LYS   376      71.287   3.943  26.933
ATOM   5851  C   LYS   376      65.629   5.282  24.949
ATOM   5852  O   LYS   376      65.951   5.768  26.032
ATOM   5853  N   SER   377      64.421   4.757  24.729
ATOM   5854  H   SER   377      64.179   4.446  23.803
ATOM   5855  CA  SER   377      63.361   4.662  25.757
ATOM   5856  HA  SER   377      63.200   5.669  26.114
ATOM   5857  CB  SER   377      62.045   4.107  25.153
ATOM   5858 2HB  SER   377      62.153   3.053  24.940
ATOM   5859 3HB  SER   377      61.236   4.236  25.859
ATOM   5860  OG  SER   377      61.718   4.779  23.951
ATOM   5861  HG  SER   377      60.842   4.483  23.690
ATOM   5862  C   SER   377      63.814   3.810  27.020
ATOM   5863  O   SER   377      64.668   2.925  26.904
ATOM   5864  N   LEU   378      63.210   4.081  28.180
ATOM   5865  H   LEU   378      62.567   4.865  28.207
ATOM   5866  CA  LEU   378      63.489   3.416  29.463
ATOM   5867  HA  LEU   378      64.109   2.556  29.256
ATOM   5868  CB  LEU   378      64.224   4.425  30.388
ATOM   5869 2HB  LEU   378      63.565   5.280  30.543
ATOM   5870 3HB  LEU   378      64.375   3.950  31.356
ATOM   5871  CG  LEU   378      65.597   4.947  29.878
ATOM   5872  HG  LEU   378      65.487   5.413  28.899
ATOM   5873  CD1 LEU   378      66.120   6.005  30.869
ATOM   5874 1HD1 LEU   378      67.106   6.346  30.562
ATOM   5875 2HD1 LEU   378      65.452   6.864  30.868
ATOM   5876 3HD1 LEU   378      66.182   5.595  31.876
ATOM   5877  CD2 LEU   378      66.652   3.822  29.797
ATOM   5878 1HD2 LEU   378      67.609   4.249  29.495
ATOM   5879 2HD2 LEU   378      66.758   3.336  30.761
ATOM   5880 3HD2 LEU   378      66.356   3.099  29.037
ATOM   5881  C   LEU   378      62.165   2.834  30.126
ATOM   5882  O   LEU   378      61.153   3.525  30.190
ATOM   5883  N   GLY   379      62.237   1.609  30.653
ATOM   5884  H   GLY   379      63.033   1.042  30.419
ATOM   5885  CA  GLY   379      61.166   0.965  31.438
ATOM   5886 2HA  GLY   379      60.277   0.943  30.824
ATOM   5887 3HA  GLY   379      61.496  -0.039  31.657
ATOM   5888  C   GLY   379      60.810   1.670  32.828
ATOM   5889  O   GLY   379      61.508   2.613  33.218
ATOM   5890  N   PRO   380      59.770   1.197  33.545
ATOM   5891  CD  PRO   380      58.941   0.036  33.202
ATOM   5892 2HD  PRO   380      59.575  -0.768  32.856
ATOM   5893 3HD  PRO   380      58.249   0.362  32.437
ATOM   5894  CG  PRO   380      58.225  -0.338  34.513
ATOM   5895 2HG  PRO   380      58.882  -0.964  35.119
ATOM   5896 3HG  PRO   380      57.272  -0.839  34.333
ATOM   5897  CB  PRO   380      58.039   1.025  35.201
ATOM   5898 2HB  PRO   380      57.178   1.537  34.769
ATOM   5899 3HB  PRO   380      57.920   0.918  36.280
ATOM   5900  CA  PRO   380      59.336   1.777  34.828
ATOM   5901  HA  PRO   380      59.130   2.822  34.644
ATOM   5902  C   PRO   380      60.462   1.727  35.948
ATOM   5903  O   PRO   380      61.406   0.940  35.884
ATOM   5904  N   ASN   381      60.346   2.614  36.938
ATOM   5905  H   ASN   381      59.518   3.203  36.953
ATOM   5906  CA  ASN   381      61.348   2.847  37.993
ATOM   5907  HA  ASN   381      61.043   3.798  38.405
ATOM   5908  CB  ASN   381      61.202   1.771  39.100
ATOM   5909 2HB  ASN   381      60.147   1.534  39.236
ATOM   5910 3HB  ASN   381      61.715   0.863  38.786
ATOM   5911  CG  ASN   381      61.762   2.212  40.506
ATOM   5912  OD1 ASN   381      62.229   3.320  40.714
ATOM   5913  ND2 ASN   381      61.665   1.352  41.491
ATOM   5914 1HD2 ASN   381      61.998   1.656  42.387
ATOM   5915 2HD2 ASN   381      61.242   0.453  41.339
ATOM   5916  C   ASN   381      62.826   3.148  37.450
ATOM   5917  O   ASN   381      63.829   2.835  38.092
ATOM   5918  N   ARG   382      62.922   3.762  36.260
ATOM   5919  H   ARG   382      62.059   3.910  35.751
ATOM   5920  CA  ARG   382      64.166   4.275  35.643
ATOM   5921  HA  ARG   382      64.945   4.168  36.384
ATOM   5922  CB  ARG   382      64.518   3.471  34.367
ATOM   5923 2HB  ARG   382      63.780   3.712  33.602
ATOM   5924 3HB  ARG   382      65.494   3.798  34.008
ATOM   5925  CG  ARG   382      64.538   1.936  34.584
ATOM   5926 2HG  ARG   382      65.267   1.674  35.353
ATOM   5927 3HG  ARG   382      63.558   1.612  34.918
ATOM   5928  CD  ARG   382      64.847   1.181  33.272
ATOM   5929 2HD  ARG   382      64.536   0.150  33.373
ATOM   5930 3HD  ARG   382      64.262   1.609  32.471
ATOM   5931  NE  ARG   382      66.281   1.267  32.918
ATOM   5932  HE  ARG   382      66.567   2.109  32.449
ATOM   5933  CZ  ARG   382      67.219   0.374  33.181
ATOM   5934  NH1 ARG   382      66.964  -0.749  33.793
ATOM   5935 1HH1 ARG   382      66.019  -0.924  34.096
ATOM   5936 2HH1 ARG   382      67.682  -1.422  33.979
ATOM   5937  NH2 ARG   382      68.453   0.600  32.827
ATOM   5938 1HH2 ARG   382      68.692   1.458  32.361
ATOM   5939 2HH2 ARG   382      69.165  -0.075  33.033
ATOM   5940  C   ARG   382      64.040   5.826  35.365
ATOM   5941  O   ARG   382      62.968   6.300  35.004
ATOM   5942  N   ARG   383      65.146   6.560  35.532
ATOM   5943  H   ARG   383      65.996   6.073  35.761
ATOM   5944  CA  ARG   383      65.237   8.024  35.346
ATOM   5945  HA  ARG   383      64.225   8.378  35.228
ATOM   5946  CB  ARG   383      65.880   8.655  36.607
ATOM   5947 2HB  ARG   383      65.381   8.261  37.493
ATOM   5948 3HB  ARG   383      66.931   8.366  36.643
ATOM   5949  CG  ARG   383      65.775  10.206  36.622
ATOM   5950 2HG  ARG   383      66.173  10.616  35.695
ATOM   5951 3HG  ARG   383      64.731  10.503  36.718
ATOM   5952  CD  ARG   383      66.586  10.816  37.785
ATOM   5953 2HD  ARG   383      67.621  10.514  37.688
ATOM   5954 3HD  ARG   383      66.540  11.895  37.723
ATOM   5955  NE  ARG   383      66.055  10.399  39.094
ATOM   5956  HE  ARG   383      65.114  10.045  39.120
ATOM   5957  CZ  ARG   383      66.671  10.519  40.254
ATOM   5958  NH1 ARG   383      67.892  10.951  40.358
ATOM   5959 1HH1 ARG   383      68.417  11.239  39.560
ATOM   5960 2HH1 ARG   383      68.270  11.048  41.305
ATOM   5961  NH2 ARG   383      66.073  10.212  41.362
ATOM   5962 1HH2 ARG   383      65.127   9.890  41.400
ATOM   5963 2HH2 ARG   383      66.593  10.429  42.221
ATOM   5964  C   ARG   383      65.953   8.411  33.989
ATOM   5965  O   ARG   383      66.900   7.732  33.598
ATOM   5966  N   GLY   384      65.519   9.512  33.385
ATOM   5967  H   GLY   384      64.720   9.997  33.783
ATOM   5968  CA  GLY   384      66.098  10.114  32.177
ATOM   5969 2HA  GLY   384      67.165  10.207  32.311
ATOM   5970 3HA  GLY   384      65.846   9.464  31.357
ATOM   5971  C   GLY   384      65.502  11.552  31.874
ATOM   5972  O   GLY   384      64.815  12.105  32.736
ATOM   5973  N   GLU   385      65.741  12.087  30.676
ATOM   5974  H   GLU   385      66.264  11.541  29.999
ATOM   5975  CA  GLU   385      64.991  13.255  30.165
ATOM   5976  HA  GLU   385      64.964  13.978  30.966
ATOM   5977  CB  GLU   385      65.719  13.895  28.946
ATOM   5978 2HB  GLU   385      66.642  14.363  29.292
ATOM   5979 3HB  GLU   385      65.979  13.118  28.230
ATOM   5980  CG  GLU   385      64.836  14.964  28.245
ATOM   5981 2HG  GLU   385      63.932  14.478  27.877
ATOM   5982 3HG  GLU   385      64.547  15.709  28.990
ATOM   5983  CD  GLU   385      65.484  15.703  27.001
ATOM   5984  OE1 GLU   385      66.087  14.970  26.247
ATOM   5985  OE2 GLU   385      64.916  16.735  26.703
ATOM   5986  C   GLU   385      63.467  12.870  29.900
ATOM   5987  O   GLU   385      63.162  11.713  29.594
ATOM   5988  N   VAL   386      62.569  13.851  30.028
ATOM   5989  H   VAL   386      62.920  14.769  30.299
ATOM   5990  CA  VAL   386      61.136  13.768  29.690
ATOM   5991  HA  VAL   386      60.879  12.719  29.677
ATOM   5992  CB  VAL   386      60.302  14.493  30.784
ATOM   5993  HB  VAL   386      60.601  15.539  30.830
ATOM   5994  CG1 VAL   386      58.786  14.426  30.480
ATOM   5995 1HG1 VAL   386      58.574  14.989  29.572
ATOM   5996 2HG1 VAL   386      58.471  13.391  30.355
ATOM   5997 3HG1 VAL   386      58.230  14.884  31.299
ATOM   5998  CG2 VAL   386      60.533  13.865  32.182
ATOM   5999 1HG2 VAL   386      61.579  13.983  32.463
ATOM   6000 2HG2 VAL   386      59.926  14.385  32.922
ATOM   6001 3HG2 VAL   386      60.280  12.806  32.167
ATOM   6002  C   VAL   386      60.852  14.315  28.222
ATOM   6003  O   VAL   386      61.168  15.457  27.898
ATOM   6004  N   CYS   387      60.182  13.511  27.389
ATOM   6005  H   CYS   387      59.973  12.566  27.694
ATOM   6006  CA  CYS   387      59.604  13.959  26.108
ATOM   6007  HA  CYS   387      59.451  15.024  26.218
ATOM   6008  CB  CYS   387      60.616  13.725  24.953
ATOM   6009 2HB  CYS   387      60.214  14.092  24.019
ATOM   6010 3HB  CYS   387      61.538  14.255  25.157
ATOM   6011  SG  CYS   387      61.015  11.971  24.782
ATOM   6012  HG  CYS   387      61.675  11.883  25.947
ATOM   6013  C   CYS   387      58.125  13.401  25.891
ATOM   6014  O   CYS   387      57.768  12.325  26.379
ATOM   6015  N   VAL   388      57.273  14.178  25.215
ATOM   6016  H   VAL   388      57.653  15.032  24.808
ATOM   6017  CA  VAL   388      55.797  14.064  25.261
ATOM   6018  HA  VAL   388      55.578  13.051  25.551
ATOM   6019  CB  VAL   388      55.211  15.024  26.334
ATOM   6020  HB  VAL   388      54.147  14.821  26.404
ATOM   6021  CG1 VAL   388      55.804  14.790  27.744
ATOM   6022 1HG1 VAL   388      56.849  15.100  27.772
ATOM   6023 2HG1 VAL   388      55.252  15.377  28.476
ATOM   6024 3HG1 VAL   388      55.733  13.737  28.008
ATOM   6025  CG2 VAL   388      55.404  16.512  25.966
ATOM   6026 1HG2 VAL   388      54.984  17.137  26.751
ATOM   6027 2HG2 VAL   388      56.466  16.746  25.871
ATOM   6028 3HG2 VAL   388      54.906  16.741  25.025
ATOM   6029  C   VAL   388      55.106  14.215  23.838
ATOM   6030  O   VAL   388      55.627  14.890  22.954
ATOM   6031  N   LYS   389      53.956  13.560  23.627
ATOM   6032  H   LYS   389      53.569  13.026  24.402
ATOM   6033  CA  LYS   389      53.273  13.467  22.316
ATOM   6034  HA  LYS   389      53.439  14.405  21.807
ATOM   6035  CB  LYS   389      53.946  12.308  21.532
ATOM   6036 2HB  LYS   389      55.013  12.519  21.469
ATOM   6037 3HB  LYS   389      53.814  11.376  22.085
ATOM   6038  CG  LYS   389      53.414  12.114  20.092
ATOM   6039 2HG  LYS   389      52.384  11.757  20.129
ATOM   6040 3HG  LYS   389      53.445  13.066  19.560
ATOM   6041  CD  LYS   389      54.297  11.082  19.345
ATOM   6042 2HD  LYS   389      55.312  11.474  19.269
ATOM   6043 3HD  LYS   389      54.325  10.148  19.908
ATOM   6044  CE  LYS   389      53.756  10.805  17.926
ATOM   6045 2HE  LYS   389      52.768  10.348  18.005
ATOM   6046 3HE  LYS   389      53.660  11.761  17.401
ATOM   6047  NZ  LYS   389      54.671   9.921  17.169
ATOM   6048 1HZ  LYS   389      55.556  10.394  16.997
ATOM   6049 2HZ  LYS   389      54.991   9.088  17.672
ATOM   6050 3HZ  LYS   389      54.329   9.647  16.263
ATOM   6051  C   LYS   389      51.703  13.310  22.469
ATOM   6052  O   LYS   389      51.251  12.413  23.171
ATOM   6053  N   GLY   390      50.908  14.146  21.802
ATOM   6054  H   GLY   390      51.315  14.906  21.275
ATOM   6055  CA  GLY   390      49.436  14.096  21.879
ATOM   6056 2HA  GLY   390      49.110  13.197  21.375
ATOM   6057 3HA  GLY   390      49.167  14.080  22.922
ATOM   6058  C   GLY   390      48.704  15.334  21.203
ATOM   6059  O   GLY   390      49.392  16.198  20.664
ATOM   6060  N   PRO   391      47.357  15.393  21.221
ATOM   6061  CD  PRO   391      46.462  14.414  21.853
ATOM   6062 2HD  PRO   391      46.775  14.251  22.874
ATOM   6063 3HD  PRO   391      46.527  13.508  21.267
ATOM   6064  CG  PRO   391      45.060  15.047  21.770
ATOM   6065 2HG  PRO   391      44.904  15.714  22.619
ATOM   6066 3HG  PRO   391      44.276  14.290  21.727
ATOM   6067  CB  PRO   391      45.136  15.869  20.468
ATOM   6068 2HB  PRO   391      44.972  15.211  19.614
ATOM   6069 3HB  PRO   391      44.409  16.683  20.462
ATOM   6070  CA  PRO   391      46.592  16.389  20.447
ATOM   6071  HA  PRO   391      46.985  16.378  19.439
ATOM   6072  C   PRO   391      46.751  17.889  20.957
ATOM   6073  O   PRO   391      46.781  18.806  20.144
ATOM   6074  N   MET   392      46.889  18.103  22.271
ATOM   6075  H   MET   392      46.857  17.303  22.879
ATOM   6076  CA  MET   392      46.988  19.442  22.898
ATOM   6077  HA  MET   392      46.374  20.080  22.280
ATOM   6078  CB  MET   392      46.377  19.432  24.326
ATOM   6079 2HB  MET   392      46.945  18.746  24.952
ATOM   6080 3HB  MET   392      46.457  20.436  24.747
ATOM   6081  CG  MET   392      44.878  19.030  24.311
ATOM   6082 2HG  MET   392      44.334  19.673  23.634
ATOM   6083 3HG  MET   392      44.748  18.002  24.007
ATOM   6084  SD  MET   392      44.184  19.256  26.000
ATOM   6085  CE  MET   392      45.045  17.945  26.949
ATOM   6086 1HE  MET   392      44.917  16.992  26.458
ATOM   6087 2HE  MET   392      46.093  18.182  27.023
ATOM   6088 3HE  MET   392      44.624  17.894  27.942
ATOM   6089  C   MET   392      48.432  20.117  22.788
ATOM   6090  O   MET   392      48.854  20.845  23.686
ATOM   6091  N   LEU   393      49.173  19.831  21.714
ATOM   6092  H   LEU   393      48.723  19.306  20.975
ATOM   6093  CA  LEU   393      50.467  20.466  21.398
ATOM   6094  HA  LEU   393      50.941  20.704  22.339
ATOM   6095  CB  LEU   393      51.344  19.473  20.582
ATOM   6096 2HB  LEU   393      50.731  19.044  19.788
ATOM   6097 3HB  LEU   393      52.149  20.032  20.103
ATOM   6098  CG  LEU   393      51.981  18.324  21.413
ATOM   6099  HG  LEU   393      51.215  17.810  21.990
ATOM   6100  CD1 LEU   393      52.658  17.312  20.465
ATOM   6101 1HD1 LEU   393      53.402  17.821  19.851
ATOM   6102 2HD1 LEU   393      53.152  16.536  21.046
ATOM   6103 3HD1 LEU   393      51.905  16.863  19.817
ATOM   6104  CD2 LEU   393      53.078  18.836  22.370
ATOM   6105 1HD2 LEU   393      53.532  18.002  22.905
ATOM   6106 2HD2 LEU   393      52.653  19.524  23.098
ATOM   6107 3HD2 LEU   393      53.849  19.359  21.803
ATOM   6108  C   LEU   393      50.291  21.878  20.681
ATOM   6109  O   LEU   393      49.283  22.138  20.017
ATOM   6110  N   MET   394      51.311  22.730  20.797
ATOM   6111  H   MET   394      52.063  22.491  21.435
ATOM   6112  CA  MET   394      51.420  23.976  20.022
ATOM   6113  HA  MET   394      50.488  24.498  20.179
ATOM   6114  CB  MET   394      52.593  24.827  20.558
ATOM   6115 2HB  MET   394      52.603  25.768  20.007
ATOM   6116 3HB  MET   394      52.423  25.040  21.614
ATOM   6117  CG  MET   394      53.967  24.124  20.394
ATOM   6118 2HG  MET   394      54.104  23.368  21.152
ATOM   6119 3HG  MET   394      54.073  23.669  19.423
ATOM   6120  SD  MET   394      55.267  25.400  20.562
ATOM   6121  CE  MET   394      56.724  24.297  20.590
ATOM   6122 1HE  MET   394      56.669  23.639  21.441
ATOM   6123 2HE  MET   394      56.737  23.704  19.691
ATOM   6124 3HE  MET   394      57.619  24.895  20.659
ATOM   6125  C   MET   394      51.531  23.743  18.452
ATOM   6126  O   MET   394      52.135  22.775  17.987
ATOM   6127  N   LYS   395      51.083  24.725  17.663
ATOM   6128  H   LYS   395      50.670  25.533  18.123
ATOM   6129  CA  LYS   395      51.315  24.830  16.205
ATOM   6130  HA  LYS   395      51.292  23.815  15.831
ATOM   6131  CB  LYS   395      50.151  25.648  15.587
ATOM   6132 2HB  LYS   395      49.222  25.364  16.080
ATOM   6133 3HB  LYS   395      50.318  26.708  15.768
ATOM   6134  CG  LYS   395      49.986  25.395  14.069
ATOM   6135 2HG  LYS   395      50.941  25.528  13.560
ATOM   6136 3HG  LYS   395      49.648  24.369  13.914
ATOM   6137  CD  LYS   395      48.958  26.376  13.459
ATOM   6138 2HD  LYS   395      48.008  26.290  13.986
ATOM   6139 3HD  LYS   395      49.333  27.397  13.555
ATOM   6140  CE  LYS   395      48.749  26.034  11.970
ATOM   6141 2HE  LYS   395      49.707  26.068  11.447
ATOM   6142 3HE  LYS   395      48.360  25.013  11.884
ATOM   6143  NZ  LYS   395      47.793  26.954  11.322
ATOM   6144 1HZ  LYS   395      47.655  26.634  10.358
ATOM   6145 2HZ  LYS   395      46.863  26.879  11.730
ATOM   6146 3HZ  LYS   395      48.096  27.910  11.291
ATOM   6147  C   LYS   395      52.786  25.354  15.875
ATOM   6148  O   LYS   395      52.966  26.205  15.005
ATOM   6149  N   GLY   396      53.774  24.888  16.641
ATOM   6150  H   GLY   396      53.535  24.158  17.299
ATOM   6151  CA  GLY   396      55.102  25.516  16.758
ATOM   6152 2HA  GLY   396      55.696  24.906  17.421
ATOM   6153 3HA  GLY   396      55.540  25.565  15.772
ATOM   6154  C   GLY   396      55.069  26.988  17.361
ATOM   6155  O   GLY   396      54.029  27.457  17.831
ATOM   6156  N   TYR   397      56.208  27.681  17.311
ATOM   6157  H   TYR   397      57.035  27.232  16.937
ATOM   6158  CA  TYR   397      56.320  29.096  17.704
ATOM   6159  HA  TYR   397      55.665  29.222  18.554
ATOM   6160  CB  TYR   397      57.767  29.390  18.155
ATOM   6161 2HB  TYR   397      58.446  29.176  17.328
ATOM   6162 3HB  TYR   397      57.852  30.455  18.376
ATOM   6163  CG  TYR   397      58.200  28.616  19.389
ATOM   6164  CD1 TYR   397      57.714  28.980  20.650
ATOM   6165  HD1 TYR   397      56.991  29.787  20.741
ATOM   6166  CE1 TYR   397      58.158  28.318  21.799
ATOM   6167  HE1 TYR   397      57.793  28.605  22.783
ATOM   6168  CZ  TYR   397      59.099  27.274  21.686
ATOM   6169  OH  TYR   397      59.638  26.723  22.800
ATOM   6170  HH  TYR   397      59.076  26.875  23.605
ATOM   6171  CE2 TYR   397      59.592  26.913  20.415
ATOM   6172  HE2 TYR   397      60.331  26.118  20.326
ATOM   6173  CD2 TYR   397      59.126  27.575  19.276
ATOM   6174  HD2 TYR   397      59.509  27.289  18.296
ATOM   6175  C   TYR   397      55.760  30.098  16.597
ATOM   6176  O   TYR   397      55.739  29.796  15.402
ATOM   6177  N   VAL   398      55.301  31.276  17.031
ATOM   6178  H   VAL   398      55.373  31.472  18.024
ATOM   6179  CA  VAL   398      54.702  32.301  16.152
ATOM   6180  HA  VAL   398      54.060  31.743  15.487
ATOM   6181  CB  VAL   398      53.822  33.285  16.970
ATOM   6182  HB  VAL   398      53.221  32.706  17.672
ATOM   6183  CG1 VAL   398      54.659  34.305  17.772
ATOM   6184 1HG1 VAL   398      54.006  34.884  18.424
ATOM   6185 2HG1 VAL   398      55.406  33.785  18.369
ATOM   6186 3HG1 VAL   398      55.170  34.982  17.088
ATOM   6187  CG2 VAL   398      52.856  34.073  16.057
ATOM   6188 1HG2 VAL   398      52.225  34.718  16.667
ATOM   6189 2HG2 VAL   398      52.219  33.378  15.510
ATOM   6190 3HG2 VAL   398      53.414  34.691  15.353
ATOM   6191  C   VAL   398      55.785  32.996  15.221
ATOM   6192  O   VAL   398      56.867  33.358  15.674
ATOM   6193  N   ASN   399      55.454  33.176  13.940
ATOM   6194  H   ASN   399      54.559  32.819  13.647
ATOM   6195  CA  ASN   399      56.311  33.793  12.905
ATOM   6196  HA  ASN   399      55.780  33.582  11.988
ATOM   6197  CB  ASN   399      56.335  35.337  13.121
ATOM   6198 2HB  ASN   399      55.395  35.660  13.568
ATOM   6199 3HB  ASN   399      57.134  35.572  13.823
ATOM   6200  CG  ASN   399      56.549  36.208  11.820
ATOM   6201  OD1 ASN   399      55.695  36.986  11.418
ATOM   6202  ND2 ASN   399      57.676  36.105  11.162
ATOM   6203 1HD2 ASN   399      57.790  36.591  10.295
ATOM   6204 2HD2 ASN   399      58.321  35.359  11.416
ATOM   6205  C   ASN   399      57.739  33.101  12.655
ATOM   6206  O   ASN   399      58.479  33.573  11.797
ATOM   6207  N   ASN   400      58.088  32.015  13.350
ATOM   6208  H   ASN   400      57.494  31.716  14.112
ATOM   6209  CA  ASN   400      59.278  31.195  13.062
ATOM   6210  HA  ASN   400      59.441  31.252  11.998
ATOM   6211  CB  ASN   400      60.510  31.813  13.777
ATOM   6212 2HB  ASN   400      60.620  32.853  13.472
ATOM   6213 3HB  ASN   400      60.359  31.780  14.856
ATOM   6214  CG  ASN   400      61.851  31.057  13.442
ATOM   6215  OD1 ASN   400      61.857  29.956  12.921
ATOM   6216  ND2 ASN   400      62.989  31.641  13.726
ATOM   6217 1HD2 ASN   400      63.823  31.124  13.496
ATOM   6218 2HD2 ASN   400      63.018  32.547  14.151
ATOM   6219  C   ASN   400      59.033  29.657  13.436
ATOM   6220  O   ASN   400      59.059  29.340  14.626
ATOM   6221  N   PRO   401      58.823  28.750  12.455
ATOM   6222  CD  PRO   401      58.687  29.014  11.015
ATOM   6223 2HD  PRO   401      59.594  29.487  10.665
ATOM   6224 3HD  PRO   401      57.823  29.654  10.896
ATOM   6225  CG  PRO   401      58.480  27.638  10.348
ATOM   6226 2HG  PRO   401      59.440  27.242  10.013
ATOM   6227 3HG  PRO   401      57.781  27.695   9.514
ATOM   6228  CB  PRO   401      57.930  26.768  11.495
ATOM   6229 2HB  PRO   401      56.859  26.944  11.606
ATOM   6230 3HB  PRO   401      58.130  25.708  11.331
ATOM   6231  CA  PRO   401      58.675  27.312  12.732
ATOM   6232  HA  PRO   401      58.080  27.196  13.627
ATOM   6233  C   PRO   401      60.072  26.601  13.005
ATOM   6234  O   PRO   401      60.138  25.694  13.832
ATOM   6235  N   GLU   402      61.140  27.053  12.339
ATOM   6236  H   GLU   402      61.029  27.869  11.758
ATOM   6237  CA  GLU   402      62.495  26.473  12.426
ATOM   6238  HA  GLU   402      62.404  25.422  12.183
ATOM   6239  CB  GLU   402      63.430  27.194  11.419
ATOM   6240 2HB  GLU   402      63.294  28.271  11.515
ATOM   6241 3HB  GLU   402      64.467  26.970  11.671
ATOM   6242  CG  GLU   402      63.185  26.790   9.944
ATOM   6243 2HG  GLU   402      62.111  26.744   9.746
ATOM   6244 3HG  GLU   402      63.594  27.576   9.305
ATOM   6245  CD  GLU   402      63.875  25.412   9.554
ATOM   6246  OE1 GLU   402      63.283  24.405   9.892
ATOM   6247  OE2 GLU   402      65.071  25.468   9.340
ATOM   6248  C   GLU   402      63.066  26.513  13.905
ATOM   6249  O   GLU   402      63.634  25.523  14.353
ATOM   6250  N   ALA   403      62.777  27.589  14.649
ATOM   6251  H   ALA   403      62.284  28.341  14.185
ATOM   6252  CA  ALA   403      63.082  27.765  16.086
ATOM   6253  HA  ALA   403      64.119  27.470  16.203
ATOM   6254  CB  ALA   403      62.912  29.268  16.412
ATOM   6255 1HB  ALA   403      63.568  29.858  15.775
ATOM   6256 2HB  ALA   403      61.873  29.562  16.255
ATOM   6257 3HB  ALA   403      63.183  29.443  17.453
ATOM   6258  C   ALA   403      62.277  26.790  17.071
ATOM   6259  O   ALA   403      62.101  27.095  18.256
ATOM   6260  N   THR   404      61.751  25.693  16.518
ATOM   6261  H   THR   404      61.952  25.574  15.535
ATOM   6262  CA  THR   404      61.118  24.547  17.203
ATOM   6263  HA  THR   404      61.167  24.743  18.263
ATOM   6264  CB  THR   404      59.648  24.348  16.725
ATOM   6265  HB  THR   404      59.640  23.724  15.842
ATOM   6266  CG2 THR   404      58.790  23.689  17.816
ATOM   6267 1HG2 THR   404      57.761  23.606  17.470
ATOM   6268 2HG2 THR   404      59.165  22.689  18.035
ATOM   6269 3HG2 THR   404      58.835  24.295  18.718
ATOM   6270  OG1 THR   404      59.004  25.558  16.377
ATOM   6271 1HG  THR   404      59.414  25.811  15.538
ATOM   6272  C   THR   404      61.942  23.206  16.980
ATOM   6273  O   THR   404      61.658  22.190  17.611
ATOM   6274  N   LYS   405      62.900  23.207  16.045
ATOM   6275  H   LYS   405      63.199  24.101  15.661
ATOM   6276  CA  LYS   405      63.597  21.998  15.561
ATOM   6277  HA  LYS   405      62.851  21.220  15.480
ATOM   6278  CB  LYS   405      64.176  22.343  14.173
ATOM   6279 2HB  LYS   405      63.372  22.756  13.560
ATOM   6280 3HB  LYS   405      64.950  23.105  14.291
ATOM   6281  CG  LYS   405      64.772  21.109  13.451
ATOM   6282 2HG  LYS   405      65.750  20.873  13.873
ATOM   6283 3HG  LYS   405      64.113  20.252  13.594
ATOM   6284  CD  LYS   405      64.902  21.368  11.931
ATOM   6285 2HD  LYS   405      65.344  20.491  11.456
ATOM   6286 3HD  LYS   405      63.898  21.511  11.526
ATOM   6287  CE  LYS   405      65.757  22.619  11.617
ATOM   6288 2HE  LYS   405      65.421  23.445  12.252
ATOM   6289 3HE  LYS   405      66.807  22.417  11.845
ATOM   6290  NZ  LYS   405      65.583  23.018  10.206
ATOM   6291 1HZ  LYS   405      65.917  22.347   9.539
ATOM   6292 2HZ  LYS   405      64.594  23.223  10.028
ATOM   6293 3HZ  LYS   405      65.956  23.949  10.010
ATOM   6294  C   LYS   405      64.646  21.450  16.610
ATOM   6295  O   LYS   405      64.899  20.255  16.677
ATOM   6296  N   GLU   406      65.149  22.339  17.456
ATOM   6297  H   GLU   406      64.909  23.317  17.296
ATOM   6298  CA  GLU   406      66.016  22.059  18.611
ATOM   6299  HA  GLU   406      66.658  21.242  18.309
ATOM   6300  CB  GLU   406      66.879  23.313  18.944
ATOM   6301 2HB  GLU   406      66.328  23.951  19.636
ATOM   6302 3HB  GLU   406      67.770  22.961  19.468
ATOM   6303  CG  GLU   406      67.337  24.189  17.741
ATOM   6304 2HG  GLU   406      68.309  24.614  18.003
ATOM   6305 3HG  GLU   406      67.506  23.553  16.867
ATOM   6306  CD  GLU   406      66.335  25.385  17.371
ATOM   6307  OE1 GLU   406      65.166  25.075  17.213
ATOM   6308  OE2 GLU   406      66.840  26.489  17.314
ATOM   6309  C   GLU   406      65.209  21.503  19.874
ATOM   6310  O   GLU   406      65.744  21.477  20.979
ATOM   6311  N   LEU   407      63.928  21.148  19.686
ATOM   6312  H   LEU   407      63.564  21.219  18.746
ATOM   6313  CA  LEU   407      62.956  20.826  20.749
ATOM   6314  HA  LEU   407      63.538  20.490  21.595
ATOM   6315  CB  LEU   407      62.197  22.151  21.062
ATOM   6316 2HB  LEU   407      62.923  22.963  21.112
ATOM   6317 3HB  LEU   407      61.527  22.356  20.228
ATOM   6318  CG  LEU   407      61.362  22.183  22.373
ATOM   6319  HG  LEU   407      60.606  21.404  22.372
ATOM   6320  CD1 LEU   407      62.245  22.037  23.629
ATOM   6321 1HD1 LEU   407      62.678  21.038  23.651
ATOM   6322 2HD1 LEU   407      63.041  22.779  23.623
ATOM   6323 3HD1 LEU   407      61.630  22.149  24.522
ATOM   6324  CD2 LEU   407      60.630  23.541  22.457
ATOM   6325 1HD2 LEU   407      59.980  23.656  21.590
ATOM   6326 2HD2 LEU   407      60.018  23.567  23.358
ATOM   6327 3HD2 LEU   407      61.353  24.354  22.485
ATOM   6328  C   LEU   407      62.005  19.588  20.406
ATOM   6329  O   LEU   407      61.058  19.333  21.146
ATOM   6330  N   ILE   408      62.237  18.879  19.294
ATOM   6331  H   ILE   408      63.030  19.124  18.717
ATOM   6332  CA  ILE   408      61.370  17.778  18.823
ATOM   6333  HA  ILE   408      60.875  17.415  19.708
ATOM   6334  CB  ILE   408      60.279  18.328  17.851
ATOM   6335  HB  ILE   408      59.808  19.183  18.342
ATOM   6336  CG2 ILE   408      60.889  18.828  16.515
ATOM   6337 1HG2 ILE   408      60.130  19.335  15.922
ATOM   6338 2HG2 ILE   408      61.295  17.989  15.949
ATOM   6339 3HG2 ILE   408      61.689  19.537  16.720
ATOM   6340  CG1 ILE   408      59.170  17.261  17.610
ATOM   6341 2HG1 ILE   408      59.574  16.439  17.019
ATOM   6342 3HG1 ILE   408      58.851  16.866  18.572
ATOM   6343  CD1 ILE   408      57.909  17.815  16.905
ATOM   6344 1HD1 ILE   408      57.150  17.033  16.860
ATOM   6345 2HD1 ILE   408      57.512  18.660  17.468
ATOM   6346 3HD1 ILE   408      58.147  18.130  15.890
ATOM   6347  C   ILE   408      62.190  16.518  18.304
ATOM   6348  O   ILE   408      63.126  16.637  17.522
ATOM   6349  N   ASP   409      61.794  15.341  18.784
ATOM   6350  H   ASP   409      61.035  15.349  19.455
ATOM   6351  CA  ASP   409      62.277  14.017  18.365
ATOM   6352  HA  ASP   409      63.357  14.043  18.396
ATOM   6353  CB  ASP   409      61.697  13.019  19.400
ATOM   6354 2HB  ASP   409      62.045  13.295  20.397
ATOM   6355 3HB  ASP   409      60.614  13.137  19.384
ATOM   6356  CG  ASP   409      62.015  11.483  19.169
ATOM   6357  OD1 ASP   409      63.192  11.195  19.182
ATOM   6358  OD2 ASP   409      61.069  10.743  19.374
ATOM   6359  C   ASP   409      61.841  13.692  16.871
ATOM   6360  O   ASP   409      60.741  14.061  16.462
ATOM   6361  N   GLU   410      62.650  12.959  16.107
ATOM   6362  H   GLU   410      63.595  12.764  16.433
ATOM   6363  CA  GLU   410      62.334  12.562  14.720
ATOM   6364  HA  GLU   410      62.009  13.472  14.233
ATOM   6365  CB  GLU   410      63.601  12.048  13.977
ATOM   6366 2HB  GLU   410      63.283  11.687  12.997
ATOM   6367 3HB  GLU   410      64.277  12.886  13.797
ATOM   6368  CG  GLU   410      64.384  10.907  14.681
ATOM   6369 2HG  GLU   410      63.676  10.250  15.187
ATOM   6370 3HG  GLU   410      64.874  10.320  13.902
ATOM   6371  CD  GLU   410      65.511  11.385  15.710
ATOM   6372  OE1 GLU   410      66.115  10.492  16.259
ATOM   6373  OE2 GLU   410      65.358  12.481  16.208
ATOM   6374  C   GLU   410      61.064  11.605  14.586
ATOM   6375  O   GLU   410      60.420  11.598  13.539
ATOM   6376  N   GLU   411      60.662  10.910  15.661
ATOM   6377  H   GLU   411      61.252  10.931  16.481
ATOM   6378  CA  GLU   411      59.342  10.249  15.762
ATOM   6379  HA  GLU   411      59.105   9.921  14.760
ATOM   6380  CB  GLU   411      59.431   9.002  16.687
ATOM   6381 2HB  GLU   411      60.373   8.485  16.493
ATOM   6382 3HB  GLU   411      59.445   9.340  17.721
ATOM   6383  CG  GLU   411      58.273   7.978  16.473
ATOM   6384 2HG  GLU   411      57.565   8.370  15.739
ATOM   6385 3HG  GLU   411      58.695   7.074  16.029
ATOM   6386  CD  GLU   411      57.480   7.566  17.796
ATOM   6387  OE1 GLU   411      56.320   7.948  17.847
ATOM   6388  OE2 GLU   411      58.170   7.317  18.764
ATOM   6389  C   GLU   411      58.170  11.269  16.140
ATOM   6390  O   GLU   411      57.033  10.862  16.353
ATOM   6391  N   GLY   412      58.435  12.572  16.239
ATOM   6392  H   GLY   412      59.384  12.883  16.045
ATOM   6393  CA  GLY   412      57.439  13.612  16.548
ATOM   6394 2HA  GLY   412      57.896  14.554  16.283
ATOM   6395 3HA  GLY   412      56.558  13.428  15.950
ATOM   6396  C   GLY   412      56.997  13.724  18.072
ATOM   6397  O   GLY   412      55.819  13.955  18.346
ATOM   6398  N   TRP   413      57.929  13.530  19.013
ATOM   6399  H   TRP   413      58.869  13.328  18.697
ATOM   6400  CA  TRP   413      57.751  13.827  20.453
ATOM   6401  HA  TRP   413      56.693  13.938  20.632
ATOM   6402  CB  TRP   413      58.301  12.689  21.351
ATOM   6403 2HB  TRP   413      59.376  12.601  21.195
ATOM   6404 3HB  TRP   413      58.162  12.989  22.390
ATOM   6405  CG  TRP   413      57.697  11.331  21.181
ATOM   6406  CD1 TRP   413      57.866  10.539  20.102
ATOM   6407  HD1 TRP   413      58.456  10.792  19.226
ATOM   6408  NE1 TRP   413      57.209   9.346  20.302
ATOM   6409  HE1 TRP   413      57.247   8.569  19.627
ATOM   6410  CE2 TRP   413      56.592   9.291  21.523
ATOM   6411  CZ2 TRP   413      55.852   8.295  22.172
ATOM   6412  HZ2 TRP   413      55.678   7.338  21.683
ATOM   6413  CH2 TRP   413      55.383   8.553  23.458
ATOM   6414  HH2 TRP   413      54.824   7.793  23.998
ATOM   6415  CZ3 TRP   413      55.654   9.781  24.062
ATOM   6416  HZ3 TRP   413      55.291   9.964  25.064
ATOM   6417  CE3 TRP   413      56.407  10.766  23.415
ATOM   6418  HE3 TRP   413      56.639  11.700  23.913
ATOM   6419  CD2 TRP   413      56.891  10.550  22.122
ATOM   6420  C   TRP   413      58.405  15.222  20.826
ATOM   6421  O   TRP   413      59.597  15.417  20.601
ATOM   6422  N   LEU   414      57.647  16.132  21.437
ATOM   6423  H   LEU   414      56.720  15.852  21.735
ATOM   6424  CA  LEU   414      58.194  17.370  22.011
ATOM   6425  HA  LEU   414      58.813  17.821  21.247
ATOM   6426  CB  LEU   414      57.000  18.292  22.385
ATOM   6427 2HB  LEU   414      56.321  18.383  21.537
ATOM   6428 3HB  LEU   414      56.458  17.817  23.204
ATOM   6429  CG  LEU   414      57.454  19.709  22.833
ATOM   6430  HG  LEU   414      58.344  19.628  23.449
ATOM   6431  CD1 LEU   414      57.756  20.613  21.619
ATOM   6432 1HD1 LEU   414      58.553  20.171  21.023
ATOM   6433 2HD1 LEU   414      56.865  20.737  21.006
ATOM   6434 3HD1 LEU   414      58.098  21.584  21.976
ATOM   6435  CD2 LEU   414      56.356  20.393  23.672
ATOM   6436 1HD2 LEU   414      56.109  19.764  24.526
ATOM   6437 2HD2 LEU   414      56.743  21.338  24.048
ATOM   6438 3HD2 LEU   414      55.466  20.573  23.072
ATOM   6439  C   LEU   414      59.139  17.020  23.245
ATOM   6440  O   LEU   414      58.663  16.424  24.212
ATOM   6441  N   HID   415      60.410  17.412  23.194
ATOM   6442  H   HID   415      60.697  17.978  22.403
ATOM   6443  CA  HID   415      61.297  17.428  24.369
ATOM   6444  HA  HID   415      61.179  16.491  24.888
ATOM   6445  CB  HID   415      62.761  17.607  23.904
ATOM   6446 2HB  HID   415      62.816  18.385  23.142
ATOM   6447 3HB  HID   415      63.349  17.948  24.757
ATOM   6448  CG  HID   415      63.402  16.346  23.385
ATOM   6449  ND1 HID   415      64.406  15.657  24.017
ATOM   6450  HD1 HID   415      64.834  15.890  24.925
ATOM   6451  CE1 HID   415      64.740  14.608  23.257
ATOM   6452  HE1 HID   415      65.511  13.895  23.519
ATOM   6453  NE2 HID   415      63.989  14.568  22.141
ATOM   6454  CD2 HID   415      63.133  15.678  22.219
ATOM   6455  HD2 HID   415      62.391  15.962  21.488
ATOM   6456  C   HID   415      60.834  18.554  25.384
ATOM   6457  O   HID   415      60.418  19.622  24.940
ATOM   6458  N   THR   416      60.928  18.308  26.696
ATOM   6459  H   THR   416      61.214  17.387  27.019
ATOM   6460  CA  THR   416      60.682  19.349  27.719
ATOM   6461  HA  THR   416      60.235  20.189  27.218
ATOM   6462  CB  THR   416      59.706  18.891  28.830
ATOM   6463  HB  THR   416      59.405  19.760  29.398
ATOM   6464  CG2 THR   416      58.447  18.177  28.288
ATOM   6465 1HG2 THR   416      57.753  18.000  29.108
ATOM   6466 2HG2 THR   416      57.963  18.804  27.539
ATOM   6467 3HG2 THR   416      58.722  17.223  27.839
ATOM   6468  OG1 THR   416      60.343  18.000  29.707
ATOM   6469 1HG  THR   416      59.885  18.097  30.550
ATOM   6470  C   THR   416      62.012  19.968  28.304
ATOM   6471  O   THR   416      61.981  21.061  28.866
ATOM   6472  N   GLY   417      63.149  19.279  28.150
ATOM   6473  H   GLY   417      63.137  18.399  27.644
ATOM   6474  CA  GLY   417      64.404  19.663  28.809
ATOM   6475 2HA  GLY   417      65.154  18.961  28.474
ATOM   6476 3HA  GLY   417      64.639  20.676  28.521
ATOM   6477  C   GLY   417      64.352  19.587  30.396
ATOM   6478  O   GLY   417      65.182  20.208  31.062
ATOM   6479  N   ASP   418      63.388  18.841  30.945
ATOM   6480  H   ASP   418      62.733  18.393  30.316
ATOM   6481  CA  ASP   418      63.283  18.459  32.364
ATOM   6482  HA  ASP   418      64.035  19.011  32.902
ATOM   6483  CB  ASP   418      61.892  18.833  32.938
ATOM   6484 2HB  ASP   418      61.142  18.321  32.338
ATOM   6485 3HB  ASP   418      61.819  18.425  33.947
ATOM   6486  CG  ASP   418      61.551  20.390  33.021
ATOM   6487  OD1 ASP   418      62.411  21.087  33.523
ATOM   6488  OD2 ASP   418      60.363  20.640  32.884
ATOM   6489  C   ASP   418      63.667  16.924  32.568
ATOM   6490  O   ASP   418      63.630  16.117  31.636
ATOM   6491  N   ILE   419      64.035  16.567  33.799
ATOM   6492  H   ILE   419      63.956  17.282  34.515
ATOM   6493  CA  ILE   419      64.448  15.219  34.235
ATOM   6494  HA  ILE   419      64.583  14.619  33.349
ATOM   6495  CB  ILE   419      65.776  15.307  35.038
ATOM   6496  HB  ILE   419      65.588  15.938  35.906
ATOM   6497  CG2 ILE   419      66.212  13.918  35.580
ATOM   6498 1HG2 ILE   419      66.283  13.198  34.763
ATOM   6499 2HG2 ILE   419      67.182  14.002  36.071
ATOM   6500 3HG2 ILE   419      65.485  13.558  36.305
ATOM   6501  CG1 ILE   419      66.938  15.966  34.242
ATOM   6502 2HG1 ILE   419      66.650  16.975  33.950
ATOM   6503 3HG1 ILE   419      67.788  16.058  34.911
ATOM   6504  CD1 ILE   419      67.397  15.198  32.980
ATOM   6505 1HD1 ILE   419      66.605  15.190  32.233
ATOM   6506 2HD1 ILE   419      68.270  15.695  32.565
ATOM   6507 3HD1 ILE   419      67.678  14.177  33.232
ATOM   6508  C   ILE   419      63.283  14.539  35.061
ATOM   6509  O   ILE   419      62.716  15.174  35.953
ATOM   6510  N   GLY   420      63.006  13.261  34.798
ATOM   6511  H   GLY   420      63.520  12.803  34.050
ATOM   6512  CA  GLY   420      61.915  12.521  35.449
ATOM   6513 2HA  GLY   420      61.897  12.799  36.492
ATOM   6514 3HA  GLY   420      60.993  12.803  34.961
ATOM   6515  C   GLY   420      62.035  10.943  35.387
ATOM   6516  O   GLY   420      62.969  10.393  34.802
ATOM   6517  N   TYR   421      61.092  10.271  36.046
ATOM   6518  H   TYR   421      60.376  10.829  36.506
ATOM   6519  CA  TYR   421      60.892   8.814  36.081
ATOM   6520  HA  TYR   421      61.214   8.439  35.121
ATOM   6521  CB  TYR   421      61.746   8.173  37.209
ATOM   6522 2HB  TYR   421      61.708   7.090  37.087
ATOM   6523 3HB  TYR   421      62.786   8.469  37.073
ATOM   6524  CG  TYR   421      61.348   8.492  38.638
ATOM   6525  CD1 TYR   421      61.702   9.722  39.200
ATOM   6526  HD1 TYR   421      62.204  10.465  38.587
ATOM   6527  CE1 TYR   421      61.396  10.009  40.533
ATOM   6528  HE1 TYR   421      61.652  10.973  40.960
ATOM   6529  CZ  TYR   421      60.724   9.047  41.318
ATOM   6530  OH  TYR   421      60.423   9.320  42.614
ATOM   6531  HH  TYR   421      60.684  10.199  42.854
ATOM   6532  CE2 TYR   421      60.361   7.808  40.749
ATOM   6533  HE2 TYR   421      59.839   7.075  41.357
ATOM   6534  CD2 TYR   421      60.676   7.538  39.413
ATOM   6535  HD2 TYR   421      60.400   6.577  38.984
ATOM   6536  C   TYR   421      59.343   8.473  36.178
ATOM   6537  O   TYR   421      58.508   9.364  36.330
ATOM   6538  N   TYR   422      58.980   7.196  36.072
ATOM   6539  H   TYR   422      59.682   6.484  35.935
ATOM   6540  CA  TYR   422      57.579   6.749  36.148
ATOM   6541  HA  TYR   422      57.076   7.431  36.816
ATOM   6542  CB  TYR   422      56.934   6.845  34.746
ATOM   6543 2HB  TYR   422      55.854   6.749  34.839
ATOM   6544 3HB  TYR   422      57.128   7.835  34.337
ATOM   6545  CG  TYR   422      57.414   5.806  33.763
ATOM   6546  CD1 TYR   422      58.554   6.055  32.997
ATOM   6547  HD1 TYR   422      59.107   6.978  33.132
ATOM   6548  CE1 TYR   422      58.984   5.120  32.057
ATOM   6549  HE1 TYR   422      59.873   5.299  31.460
ATOM   6550  CZ  TYR   422      58.252   3.928  31.882
ATOM   6551  OH  TYR   422      58.657   3.013  30.978
ATOM   6552  HH  TYR   422      59.483   3.291  30.549
ATOM   6553  CE2 TYR   422      57.108   3.674  32.662
ATOM   6554  HE2 TYR   422      56.563   2.748  32.520
ATOM   6555  CD2 TYR   422      56.699   4.615  33.607
ATOM   6556  HD2 TYR   422      55.815   4.420  34.212
ATOM   6557  C   TYR   422      57.406   5.348  36.866
ATOM   6558  O   TYR   422      58.375   4.646  37.151
ATOM   6559  N   ASP   423      56.153   5.050  37.184
ATOM   6560  H   ASP   423      55.438   5.705  36.890
ATOM   6561  CA  ASP   423      55.682   3.937  38.014
ATOM   6562  HA  ASP   423      56.478   3.679  38.698
ATOM   6563  CB  ASP   423      54.470   4.496  38.779
ATOM   6564 2HB  ASP   423      54.660   5.543  39.020
ATOM   6565 3HB  ASP   423      53.605   4.469  38.120
ATOM   6566  CG  ASP   423      54.132   3.743  40.129
ATOM   6567  OD1 ASP   423      53.987   2.546  40.030
ATOM   6568  OD2 ASP   423      53.618   4.454  40.960
ATOM   6569  C   ASP   423      55.338   2.644  37.159
ATOM   6570  O   ASP   423      54.998   2.751  35.980
ATOM   6571  N   GLU   424      55.354   1.469  37.781
ATOM   6572  H   GLU   424      55.507   1.449  38.782
ATOM   6573  CA  GLU   424      54.829   0.239  37.166
ATOM   6574  HA  GLU   424      55.211   0.218  36.156
ATOM   6575  CB  GLU   424      55.399  -0.954  37.968
ATOM   6576 2HB  GLU   424      56.428  -0.710  38.241
ATOM   6577 3HB  GLU   424      54.830  -1.084  38.888
ATOM   6578  CG  GLU   424      55.416  -2.271  37.157
ATOM   6579 2HG  GLU   424      54.561  -2.883  37.455
ATOM   6580 3HG  GLU   424      55.302  -2.047  36.093
ATOM   6581  CD  GLU   424      56.777  -3.066  37.370
ATOM   6582  OE1 GLU   424      56.862  -3.643  38.435
ATOM   6583  OE2 GLU   424      57.660  -2.735  36.601
ATOM   6584  C   GLU   424      53.240   0.303  37.034
ATOM   6585  O   GLU   424      52.678  -0.014  35.987
ATOM   6586  N   GLU   425      52.581   0.922  38.022
ATOM   6587  H   GLU   425      53.128   1.235  38.824
ATOM   6588  CA  GLU   425      51.168   1.364  37.977
ATOM   6589  HA  GLU   425      50.629   0.608  37.424
ATOM   6590  CB  GLU   425      50.586   1.450  39.412
ATOM   6591 2HB  GLU   425      51.172   2.164  39.991
ATOM   6592 3HB  GLU   425      49.562   1.818  39.341
ATOM   6593  CG  GLU   425      50.563   0.092  40.152
ATOM   6594 2HG  GLU   425      50.039  -0.638  39.527
ATOM   6595 3HG  GLU   425      51.587  -0.257  40.300
ATOM   6596  CD  GLU   425      49.867   0.200  41.575
ATOM   6597  OE1 GLU   425      50.540   0.779  42.411
ATOM   6598  OE2 GLU   425      48.717  -0.178  41.617
ATOM   6599  C   GLU   425      50.960   2.694  37.114
ATOM   6600  O   GLU   425      49.925   3.361  37.189
ATOM   6601  N   LYS   426      51.962   3.048  36.299
ATOM   6602  H   LYS   426      52.766   2.425  36.289
ATOM   6603  CA  LYS   426      51.938   4.115  35.277
ATOM   6604  HA  LYS   426      52.979   4.225  35.008
ATOM   6605  CB  LYS   426      51.150   3.618  34.029
ATOM   6606 2HB  LYS   426      50.090   3.590  34.288
ATOM   6607 3HB  LYS   426      51.264   4.348  33.233
ATOM   6608  CG  LYS   426      51.537   2.215  33.464
ATOM   6609 2HG  LYS   426      51.351   1.462  34.229
ATOM   6610 3HG  LYS   426      50.857   2.001  32.638
ATOM   6611  CD  LYS   426      52.993   2.052  32.934
ATOM   6612 2HD  LYS   426      53.173   2.774  32.137
ATOM   6613 3HD  LYS   426      53.701   2.220  33.745
ATOM   6614  CE  LYS   426      53.169   0.608  32.385
ATOM   6615 2HE  LYS   426      53.043  -0.094  33.217
ATOM   6616 3HE  LYS   426      52.370   0.400  31.667
ATOM   6617  NZ  LYS   426      54.479   0.357  31.725
ATOM   6618 1HZ  LYS   426      54.653   0.929  30.905
ATOM   6619 2HZ  LYS   426      55.251   0.425  32.366
ATOM   6620 3HZ  LYS   426      54.478  -0.610  31.378
ATOM   6621  C   LYS   426      51.589   5.587  35.795
ATOM   6622  O   LYS   426      51.290   6.472  34.992
ATOM   6623  N   HID   427      51.689   5.841  37.105
ATOM   6624  H   HID   427      51.873   5.053  37.705
ATOM   6625  CA  HID   427      51.930   7.193  37.658
ATOM   6626  HA  HID   427      51.166   7.832  37.246
ATOM   6627  CB  HID   427      51.850   7.202  39.214
ATOM   6628 2HB  HID   427      52.711   6.671  39.616
ATOM   6629 3HB  HID   427      51.928   8.235  39.552
ATOM   6630  CG  HID   427      50.608   6.601  39.827
ATOM   6631  ND1 HID   427      49.547   7.277  40.400
ATOM   6632  HD1 HID   427      49.451   8.275  40.516
ATOM   6633  CE1 HID   427      48.694   6.372  40.912
ATOM   6634  HE1 HID   427      47.776   6.605  41.448
ATOM   6635  NE2 HID   427      49.153   5.129  40.679
ATOM   6636  CD2 HID   427      50.377   5.265  40.019
ATOM   6637  HD2 HID   427      51.039   4.460  39.736
ATOM   6638  C   HID   427      53.318   7.777  37.124
ATOM   6639  O   HID   427      54.162   7.023  36.639
ATOM   6640  N   PHE   428      53.529   9.089  37.231
ATOM   6641  H   PHE   428      52.785   9.657  37.627
ATOM   6642  CA  PHE   428      54.711   9.811  36.723
ATOM   6643  HA  PHE   428      55.473   9.076  36.517
ATOM   6644  CB  PHE   428      54.306  10.528  35.414
ATOM   6645 2HB  PHE   428      53.525   9.950  34.916
ATOM   6646 3HB  PHE   428      53.868  11.492  35.671
ATOM   6647  CG  PHE   428      55.435  10.736  34.420
ATOM   6648  CD1 PHE   428      55.565   9.867  33.331
ATOM   6649  HD1 PHE   428      54.881   9.029  33.225
ATOM   6650  CE1 PHE   428      56.571  10.068  32.383
ATOM   6651  HE1 PHE   428      56.670   9.388  31.542
ATOM   6652  CZ  PHE   428      57.447  11.148  32.518
ATOM   6653  HZ  PHE   428      58.229  11.316  31.782
ATOM   6654  CE2 PHE   428      57.320  12.017  33.603
ATOM   6655  HE2 PHE   428      58.003  12.858  33.707
ATOM   6656  CD2 PHE   428      56.316  11.814  34.553
ATOM   6657  HD2 PHE   428      56.220  12.505  35.389
ATOM   6658  C   PHE   428      55.336  10.774  37.824
ATOM   6659  O   PHE   428      54.602  11.337  38.634
ATOM   6660  N   PHE   429      56.659  10.945  37.803
ATOM   6661  H   PHE   429      57.193  10.459  37.087
ATOM   6662  CA  PHE   429      57.458  11.683  38.796
ATOM   6663  HA  PHE   429      56.797  12.321  39.366
ATOM   6664  CB  PHE   429      58.170  10.662  39.720
ATOM   6665 2HB  PHE   429      58.777  10.004  39.098
ATOM   6666 3HB  PHE   429      58.858  11.224  40.352
ATOM   6667  CG  PHE   429      57.305   9.795  40.619
ATOM   6668  CD1 PHE   429      56.687   8.642  40.119
ATOM   6669  HD1 PHE   429      56.786   8.385  39.069
ATOM   6670  CE1 PHE   429      55.948   7.816  40.970
ATOM   6671  HE1 PHE   429      55.463   6.923  40.587
ATOM   6672  CZ  PHE   429      55.839   8.125  42.326
ATOM   6673  HZ  PHE   429      55.266   7.477  42.987
ATOM   6674  CE2 PHE   429      56.467   9.263  42.831
ATOM   6675  HE2 PHE   429      56.386   9.506  43.888
ATOM   6676  CD2 PHE   429      57.193  10.099  41.980
ATOM   6677  HD2 PHE   429      57.672  10.988  42.384
ATOM   6678  C   PHE   429      58.523  12.632  38.088
ATOM   6679  O   PHE   429      59.455  12.140  37.447
ATOM   6680  N   ILE   430      58.395  13.948  38.258
ATOM   6681  H   ILE   430      57.598  14.288  38.787
ATOM   6682  CA  ILE   430      59.434  14.932  37.887
ATOM   6683  HA  ILE   430      59.917  14.556  36.997
ATOM   6684  CB  ILE   430      58.780  16.312  37.571
ATOM   6685  HB  ILE   430      58.367  16.709  38.500
ATOM   6686  CG2 ILE   430      59.827  17.334  37.049
ATOM   6687 1HG2 ILE   430      59.327  18.246  36.721
ATOM   6688 2HG2 ILE   430      60.526  17.605  37.840
ATOM   6689 3HG2 ILE   430      60.383  16.923  36.205
ATOM   6690  CG1 ILE   430      57.605  16.204  36.550
ATOM   6691 2HG1 ILE   430      56.805  15.603  36.981
ATOM   6692 3HG1 ILE   430      57.195  17.199  36.393
ATOM   6693  CD1 ILE   430      57.974  15.598  35.172
ATOM   6694 1HD1 ILE   430      57.075  15.526  34.561
ATOM   6695 2HD1 ILE   430      58.386  14.598  35.294
ATOM   6696 3HD1 ILE   430      58.697  16.233  34.659
ATOM   6697  C   ILE   430      60.581  14.959  38.992
ATOM   6698  O   ILE   430      60.340  14.604  40.147
ATOM   6699  N   VAL   431      61.799  15.352  38.608
ATOM   6700  H   VAL   431      61.925  15.591  37.629
ATOM   6701  CA  VAL   431      62.976  15.471  39.498
ATOM   6702  HA  VAL   431      62.606  15.505  40.513
ATOM   6703  CB  VAL   431      63.942  14.265  39.324
ATOM   6704  HB  VAL   431      64.327  14.258  38.304
ATOM   6705  CG1 VAL   431      65.143  14.323  40.301
ATOM   6706 1HG1 VAL   431      65.724  15.228  40.131
ATOM   6707 2HG1 VAL   431      65.796  13.465  40.152
ATOM   6708 3HG1 VAL   431      64.785  14.335  41.331
ATOM   6709  CG2 VAL   431      63.232  12.919  39.586
ATOM   6710 1HG2 VAL   431      62.425  12.783  38.868
ATOM   6711 2HG2 VAL   431      62.813  12.930  40.592
ATOM   6712 3HG2 VAL   431      63.938  12.100  39.486
ATOM   6713  C   VAL   431      63.730  16.846  39.314
ATOM   6714  O   VAL   431      63.957  17.535  40.300
ATOM   6715  N   ASP   432      64.147  17.173  38.089
ATOM   6716  H   ASP   432      63.843  16.616  37.301
ATOM   6717  CA  ASP   432      65.106  18.266  37.832
ATOM   6718  HA  ASP   432      64.844  19.070  38.508
ATOM   6719  CB  ASP   432      66.547  17.760  38.146
ATOM   6720 2HB  ASP   432      66.492  16.955  38.876
ATOM   6721 3HB  ASP   432      66.992  17.339  37.243
ATOM   6722  CG  ASP   432      67.514  18.879  38.732
ATOM   6723  OD1 ASP   432      67.627  19.876  38.055
ATOM   6724  OD2 ASP   432      67.647  18.858  39.930
ATOM   6725  C   ASP   432      64.957  18.888  36.374
ATOM   6726  O   ASP   432      63.972  18.656  35.681
ATOM   6727  N   ARG   433      65.967  19.655  35.969
ATOM   6728  H   ARG   433      66.753  19.696  36.611
ATOM   6729  CA  ARG   433      66.105  20.529  34.800
ATOM   6730  HA  ARG   433      65.227  20.425  34.174
ATOM   6731  CB  ARG   433      66.272  21.973  35.369
ATOM   6732 2HB  ARG   433      67.232  22.009  35.877
ATOM   6733 3HB  ARG   433      66.325  22.675  34.536
ATOM   6734  CG  ARG   433      65.185  22.468  36.377
ATOM   6735 2HG  ARG   433      64.525  23.152  35.843
ATOM   6736 3HG  ARG   433      64.561  21.646  36.727
ATOM   6737  CD  ARG   433      65.770  23.211  37.623
ATOM   6738 2HD  ARG   433      66.483  23.957  37.301
ATOM   6739 3HD  ARG   433      64.955  23.715  38.123
ATOM   6740  NE  ARG   433      66.417  22.294  38.594
ATOM   6741  HE  ARG   433      66.744  21.390  38.250
ATOM   6742  CZ  ARG   433      66.587  22.444  39.903
ATOM   6743  NH1 ARG   433      66.409  23.566  40.535
ATOM   6744 1HH1 ARG   433      66.271  24.417  40.046
ATOM   6745 2HH1 ARG   433      66.631  23.541  41.539
ATOM   6746  NH2 ARG   433      66.964  21.468  40.663
ATOM   6747 1HH2 ARG   433      67.185  20.543  40.285
ATOM   6748 2HH2 ARG   433      67.041  21.650  41.666
ATOM   6749  C   ARG   433      67.390  20.029  34.010
ATOM   6750  O   ARG   433      68.488  20.143  34.551
ATOM   6751  N   LEU   434      67.271  19.511  32.784
ATOM   6752  H   LEU   434      66.352  19.515  32.349
ATOM   6753  CA  LEU   434      68.395  18.910  32.026
ATOM   6754  HA  LEU   434      68.711  18.040  32.582
ATOM   6755  CB  LEU   434      67.861  18.514  30.619
ATOM   6756 2HB  LEU   434      67.048  17.794  30.733
ATOM   6757 3HB  LEU   434      67.456  19.409  30.146
ATOM   6758  CG  LEU   434      68.923  17.924  29.649
ATOM   6759  HG  LEU   434      69.751  18.624  29.547
ATOM   6760  CD1 LEU   434      69.475  16.570  30.129
ATOM   6761 1HD1 LEU   434      70.185  16.186  29.396
ATOM   6762 2HD1 LEU   434      69.984  16.682  31.084
ATOM   6763 3HD1 LEU   434      68.656  15.855  30.220
ATOM   6764  CD2 LEU   434      68.290  17.725  28.262
ATOM   6765 1HD2 LEU   434      67.453  17.030  28.330
ATOM   6766 2HD2 LEU   434      67.929  18.673  27.865
ATOM   6767 3HD2 LEU   434      69.022  17.311  27.567
ATOM   6768  C   LEU   434      69.663  19.872  31.967
ATOM   6769  O   LEU   434      70.794  19.471  32.234
ATOM   6770  N   LYS   435      69.403  21.160  31.721
ATOM   6771  H   LYS   435      68.433  21.388  31.557
ATOM   6772  CA  LYS   435      70.403  22.247  31.684
ATOM   6773  HA  LYS   435      71.227  21.864  31.095
ATOM   6774  CB  LYS   435      69.774  23.471  30.973
ATOM   6775 2HB  LYS   435      70.538  24.242  30.863
ATOM   6776 3HB  LYS   435      69.441  23.171  29.979
ATOM   6777  CG  LYS   435      68.578  24.049  31.778
ATOM   6778 2HG  LYS   435      67.769  23.318  31.822
ATOM   6779 3HG  LYS   435      68.903  24.263  32.797
ATOM   6780  CD  LYS   435      68.036  25.359  31.169
ATOM   6781 2HD  LYS   435      67.284  25.752  31.852
ATOM   6782 3HD  LYS   435      68.851  26.082  31.096
ATOM   6783  CE  LYS   435      67.386  25.150  29.781
ATOM   6784 2HE  LYS   435      68.099  24.649  29.119
ATOM   6785 3HE  LYS   435      66.517  24.494  29.899
ATOM   6786  NZ  LYS   435      66.977  26.448  29.195
ATOM   6787 1HZ  LYS   435      67.775  27.025  28.974
ATOM   6788 2HZ  LYS   435      66.408  26.986  29.851
ATOM   6789 3HZ  LYS   435      66.405  26.329  28.370
ATOM   6790  C   LYS   435      71.088  22.604  33.079
ATOM   6791  O   LYS   435      72.025  23.398  33.079
ATOM   6792  N   SER   436      70.615  22.043  34.194
ATOM   6793  H   SER   436      69.829  21.407  34.119
ATOM   6794  CA  SER   436      71.151  22.265  35.556
ATOM   6795  HA  SER   436      71.825  23.107  35.505
ATOM   6796  CB  SER   436      70.018  22.605  36.551
ATOM   6797 2HB  SER   436      69.348  21.764  36.660
ATOM   6798 3HB  SER   436      70.444  22.825  37.519
ATOM   6799  OG  SER   436      69.294  23.748  36.121
ATOM   6800  HG  SER   436      68.785  24.044  36.870
ATOM   6801  C   SER   436      72.050  21.073  36.091
ATOM   6802  O   SER   436      72.694  21.234  37.125
ATOM   6803  N   LEU   437      72.091  19.935  35.385
ATOM   6804  H   LEU   437      71.547  19.873  34.534
ATOM   6805  CA  LEU   437      72.861  18.748  35.796
ATOM   6806  HA  LEU   437      72.455  18.480  36.761
ATOM   6807  CB  LEU   437      72.651  17.590  34.777
ATOM   6808 2HB  LEU   437      72.218  17.972  33.853
ATOM   6809 3HB  LEU   437      73.627  17.173  34.527
ATOM   6810  CG  LEU   437      71.768  16.436  35.322
ATOM   6811  HG  LEU   437      72.222  16.038  36.230
ATOM   6812  CD1 LEU   437      70.332  16.900  35.638
ATOM   6813 1HD1 LEU   437      69.857  17.276  34.732
ATOM   6814 2HD1 LEU   437      69.765  16.059  36.032
ATOM   6815 3HD1 LEU   437      70.335  17.694  36.382
ATOM   6816  CD2 LEU   437      71.676  15.305  34.277
ATOM   6817 1HD2 LEU   437      71.097  14.476  34.684
ATOM   6818 2HD2 LEU   437      71.196  15.670  33.369
ATOM   6819 3HD2 LEU   437      72.674  14.943  34.036
ATOM   6820  C   LEU   437      74.394  19.073  36.074
ATOM   6821  O   LEU   437      75.087  19.646  35.230
ATOM   6822  N   ILE   438      74.863  18.664  37.252
ATOM   6823  H   ILE   438      74.217  18.182  37.870
ATOM   6824  CA  ILE   438      76.222  18.892  37.761
ATOM   6825  HA  ILE   438      76.513  19.853  37.374
ATOM   6826  CB  ILE   438      76.221  18.942  39.317
ATOM   6827  HB  ILE   438      75.880  17.977  39.684
ATOM   6828  CG2 ILE   438      77.670  19.175  39.833
ATOM   6829 1HG2 ILE   438      78.327  18.365  39.516
ATOM   6830 2HG2 ILE   438      78.058  20.115  39.441
ATOM   6831 3HG2 ILE   438      77.692  19.208  40.920
ATOM   6832  CG1 ILE   438      75.244  20.037  39.848
ATOM   6833 2HG1 ILE   438      75.618  21.020  39.569
ATOM   6834 3HG1 ILE   438      74.265  19.910  39.388
ATOM   6835  CD1 ILE   438      75.024  19.985  41.378
ATOM   6836 1HD1 ILE   438      75.952  20.195  41.899
ATOM   6837 2HD1 ILE   438      74.293  20.740  41.666
ATOM   6838 3HD1 ILE   438      74.654  19.001  41.668
ATOM   6839  C   ILE   438      77.200  17.806  37.147
ATOM   6840  O   ILE   438      77.025  16.613  37.394
ATOM   6841  N   LYS   439      78.202  18.234  36.378
ATOM   6842  H   LYS   439      78.301  19.248  36.314
ATOM   6843  CA  LYS   439      79.140  17.399  35.589
ATOM   6844  HA  LYS   439      78.532  16.593  35.209
ATOM   6845  CB  LYS   439      79.694  18.247  34.408
ATOM   6846 2HB  LYS   439      79.702  19.305  34.672
ATOM   6847 3HB  LYS   439      80.717  17.957  34.165
ATOM   6848  CG  LYS   439      78.822  18.022  33.156
ATOM   6849 2HG  LYS   439      78.952  16.990  32.825
ATOM   6850 3HG  LYS   439      77.776  18.185  33.418
ATOM   6851  CD  LYS   439      79.219  18.980  32.009
ATOM   6852 2HD  LYS   439      80.303  18.960  31.878
ATOM   6853 3HD  LYS   439      78.926  19.998  32.275
ATOM   6854  CE  LYS   439      78.553  18.569  30.672
ATOM   6855 2HE  LYS   439      78.752  19.351  29.933
ATOM   6856 3HE  LYS   439      79.026  17.646  30.323
ATOM   6857  NZ  LYS   439      77.092  18.352  30.821
ATOM   6858 1HZ  LYS   439      76.654  18.182  29.929
ATOM   6859 2HZ  LYS   439      76.653  19.134  31.287
ATOM   6860 3HZ  LYS   439      76.927  17.520  31.393
ATOM   6861  C   LYS   439      80.227  16.581  36.418
ATOM   6862  O   LYS   439      81.353  16.414  35.953
ATOM   6863  N   TYR   440      79.852  16.065  37.587
ATOM   6864  H   TYR   440      78.892  16.190  37.872
ATOM   6865  CA  TYR   440      80.715  15.166  38.367
ATOM   6866  HA  TYR   440      81.602  15.747  38.577
ATOM   6867  CB  TYR   440      80.023  14.790  39.697
ATOM   6868 2HB  TYR   440      79.650  15.699  40.171
ATOM   6869 3HB  TYR   440      79.167  14.150  39.490
ATOM   6870  CG  TYR   440      80.960  14.088  40.662
ATOM   6871  CD1 TYR   440      81.737  14.846  41.543
ATOM   6872  HD1 TYR   440      81.644  15.932  41.547
ATOM   6873  CE1 TYR   440      82.653  14.228  42.397
ATOM   6874  HE1 TYR   440      83.259  14.834  43.064
ATOM   6875  CZ  TYR   440      82.801  12.825  42.358
ATOM   6876  OH  TYR   440      83.715  12.223  43.165
ATOM   6877  HH  TYR   440      84.196  12.866  43.667
ATOM   6878  CE2 TYR   440      82.009  12.057  41.476
ATOM   6879  HE2 TYR   440      82.128  10.977  41.442
ATOM   6880  CD2 TYR   440      81.092  12.696  40.633
ATOM   6881  HD2 TYR   440      80.496  12.109  39.933
ATOM   6882  C   TYR   440      81.182  13.916  37.494
ATOM   6883  O   TYR   440      80.382  13.313  36.771
ATOM   6884  N   LYS   441      82.476  13.583  37.559
ATOM   6885  H   LYS   441      83.056  14.168  38.153
ATOM   6886  CA  LYS   441      83.159  12.667  36.623
ATOM   6887  HA  LYS   441      83.126  13.189  35.677
ATOM   6888  CB  LYS   441      84.642  12.490  37.036
ATOM   6889 2HB  LYS   441      85.098  11.762  36.362
ATOM   6890 3HB  LYS   441      85.155  13.442  36.895
ATOM   6891  CG  LYS   441      84.855  12.027  38.503
ATOM   6892 2HG  LYS   441      84.534  12.817  39.183
ATOM   6893 3HG  LYS   441      84.280  11.126  38.713
ATOM   6894  CD  LYS   441      86.354  11.732  38.729
ATOM   6895 2HD  LYS   441      86.627  10.817  38.199
ATOM   6896 3HD  LYS   441      86.937  12.557  38.318
ATOM   6897  CE  LYS   441      86.662  11.579  40.235
ATOM   6898 2HE  LYS   441      86.193  12.411  40.768
ATOM   6899 3HE  LYS   441      86.217  10.648  40.601
ATOM   6900  NZ  LYS   441      88.126  11.602  40.467
ATOM   6901 1HZ  LYS   441      88.508  12.477  40.099
ATOM   6902 2HZ  LYS   441      88.348  11.553  41.450
ATOM   6903 3HZ  LYS   441      88.583  10.847  39.977
ATOM   6904  C   LYS   441      82.389  11.298  36.379
ATOM   6905  O   LYS   441      82.282  10.463  37.271
ATOM   6906  N   GLY   442      81.900  11.112  35.151
ATOM   6907  H   GLY   442      81.982  11.876  34.501
ATOM   6908  CA  GLY   442      81.158   9.916  34.712
ATOM   6909 2HA  GLY   442      81.069   9.972  33.637
ATOM   6910 3HA  GLY   442      81.729   9.049  35.011
ATOM   6911  C   GLY   442      79.689   9.734  35.296
ATOM   6912  O   GLY   442      78.989   8.827  34.859
ATOM   6913  N   TYR   443      79.248  10.600  36.214
ATOM   6914  H   TYR   443      79.861  11.356  36.502
ATOM   6915  CA  TYR   443      77.944  10.513  36.893
ATOM   6916  HA  TYR   443      77.271   9.986  36.232
ATOM   6917  CB  TYR   443      78.128   9.708  38.202
ATOM   6918 2HB  TYR   443      78.613   8.759  37.969
ATOM   6919 3HB  TYR   443      78.790  10.257  38.872
ATOM   6920  CG  TYR   443      76.818   9.416  38.908
ATOM   6921  CD1 TYR   443      76.040   8.325  38.506
ATOM   6922  HD1 TYR   443      76.391   7.681  37.700
ATOM   6923  CE1 TYR   443      74.817   8.058  39.130
ATOM   6924  HE1 TYR   443      74.219   7.209  38.812
ATOM   6925  CZ  TYR   443      74.369   8.900  40.173
ATOM   6926  OH  TYR   443      73.184   8.658  40.792
ATOM   6927  HH  TYR   443      72.759   7.889  40.440
ATOM   6928  CE2 TYR   443      75.156   9.999  40.576
ATOM   6929  HE2 TYR   443      74.804  10.642  41.374
ATOM   6930  CD2 TYR   443      76.376  10.250  39.940
ATOM   6931  HD2 TYR   443      76.981  11.105  40.240
ATOM   6932  C   TYR   443      77.311  11.957  37.100
ATOM   6933  O   TYR   443      77.559  12.617  38.106
ATOM   6934  N   GLN   444      76.527  12.416  36.119
ATOM   6935  H   GLN   444      76.322  11.804  35.346
ATOM   6936  CA  GLN   444      75.934  13.765  36.120
ATOM   6937  HA  GLN   444      76.728  14.412  36.453
ATOM   6938  CB  GLN   444      75.518  14.168  34.681
ATOM   6939 2HB  GLN   444      74.756  13.476  34.319
ATOM   6940 3HB  GLN   444      75.085  15.168  34.720
ATOM   6941  CG  GLN   444      76.709  14.187  33.687
ATOM   6942 2HG  GLN   444      77.492  14.831  34.085
ATOM   6943 3HG  GLN   444      77.117  13.181  33.589
ATOM   6944  CD  GLN   444      76.322  14.710  32.244
ATOM   6945  OE1 GLN   444      76.536  15.866  31.897
ATOM   6946  NE2 GLN   444      75.760  13.873  31.399
ATOM   6947 1HE2 GLN   444      75.529  14.199  30.475
ATOM   6948 2HE2 GLN   444      75.593  12.912  31.647
ATOM   6949  C   GLN   444      74.763  13.892  37.197
ATOM   6950  O   GLN   444      73.731  13.236  37.063
ATOM   6951  N   VAL   445      74.950  14.727  38.225
ATOM   6952  H   VAL   445      75.794  15.290  38.218
ATOM   6953  CA  VAL   445      74.058  14.827  39.403
ATOM   6954  HA  VAL   445      73.600  13.857  39.495
ATOM   6955  CB  VAL   445      74.891  15.108  40.688
ATOM   6956  HB  VAL   445      75.500  15.996  40.536
ATOM   6957  CG1 VAL   445      73.990  15.351  41.922
ATOM   6958 1HG1 VAL   445      73.285  14.531  42.041
ATOM   6959 2HG1 VAL   445      74.602  15.453  42.817
ATOM   6960 3HG1 VAL   445      73.433  16.281  41.799
ATOM   6961  CG2 VAL   445      75.839  13.932  41.021
ATOM   6962 1HG2 VAL   445      76.548  13.790  40.206
ATOM   6963 2HG2 VAL   445      76.404  14.154  41.926
ATOM   6964 3HG2 VAL   445      75.266  13.017  41.159
ATOM   6965  C   VAL   445      72.897  15.898  39.193
ATOM   6966  O   VAL   445      73.221  17.037  38.863
ATOM   6967  N   PRO   446      71.608  15.581  39.439
ATOM   6968  CD  PRO   446      71.064  14.239  39.689
ATOM   6969 2HD  PRO   446      71.610  13.783  40.502
ATOM   6970 3HD  PRO   446      71.177  13.685  38.766
ATOM   6971  CG  PRO   446      69.583  14.443  40.063
ATOM   6972 2HG  PRO   446      69.491  14.516  41.146
ATOM   6973 3HG  PRO   446      68.952  13.642  39.680
ATOM   6974  CB  PRO   446      69.234  15.798  39.424
ATOM   6975 2HB  PRO   446      68.969  15.654  38.376
ATOM   6976 3HB  PRO   446      68.422  16.282  39.965
ATOM   6977  CA  PRO   446      70.548  16.601  39.529
ATOM   6978  HA  PRO   446      70.652  17.264  38.686
ATOM   6979  C   PRO   446      70.660  17.442  40.884
ATOM   6980  O   PRO   446      70.676  16.814  41.948
ATOM   6981  N   PRO   447      70.698  18.793  40.857
ATOM   6982  CD  PRO   447      70.955  19.644  39.685
ATOM   6983 2HD  PRO   447      70.059  19.655  39.089
ATOM   6984 3HD  PRO   447      71.790  19.237  39.136
ATOM   6985  CG  PRO   447      71.284  21.044  40.240
ATOM   6986 2HG  PRO   447      70.943  21.836  39.575
ATOM   6987 3HG  PRO   447      72.355  21.133  40.419
ATOM   6988  CB  PRO   447      70.533  21.071  41.578
ATOM   6989 2HB  PRO   447      70.982  21.775  42.274
ATOM   6990 3HB  PRO   447      69.491  21.332  41.404
ATOM   6991  CA  PRO   447      70.637  19.614  42.079
ATOM   6992  HA  PRO   447      71.574  19.447  42.591
ATOM   6993  C   PRO   447      69.478  19.225  43.099
ATOM   6994  O   PRO   447      69.709  19.258  44.303
ATOM   6995  N   ALA   448      68.302  18.807  42.626
ATOM   6996  H   ALA   448      68.163  18.804  41.617
ATOM   6997  CA  ALA   448      67.133  18.478  43.459
ATOM   6998  HA  ALA   448      66.886  19.380  43.997
ATOM   6999  CB  ALA   448      65.974  18.105  42.513
ATOM   7000 1HB  ALA   448      66.244  17.239  41.908
ATOM   7001 2HB  ALA   448      65.081  17.870  43.094
ATOM   7002 3HB  ALA   448      65.747  18.945  41.855
ATOM   7003  C   ALA   448      67.412  17.368  44.568
ATOM   7004  O   ALA   448      66.793  17.388  45.631
ATOM   7005  N   GLU   449      68.379  16.474  44.340
ATOM   7006  H   GLU   449      68.902  16.572  43.477
ATOM   7007  CA  GLU   449      68.846  15.469  45.320
ATOM   7008  HA  GLU   449      68.002  15.237  45.956
ATOM   7009  CB  GLU   449      69.299  14.188  44.597
ATOM   7010 2HB  GLU   449      70.147  14.433  43.956
ATOM   7011 3HB  GLU   449      69.625  13.481  45.361
ATOM   7012  CG  GLU   449      68.217  13.472  43.764
ATOM   7013 2HG  GLU   449      67.339  13.314  44.394
ATOM   7014 3HG  GLU   449      67.927  14.100  42.920
ATOM   7015  CD  GLU   449      68.744  12.073  43.230
ATOM   7016  OE1 GLU   449      67.904  11.213  43.075
ATOM   7017  OE2 GLU   449      69.888  12.051  42.816
ATOM   7018  C   GLU   449      69.955  16.021  46.324
ATOM   7019  O   GLU   449      70.807  15.260  46.792
ATOM   7020  N   LEU   450      69.942  17.337  46.539
ATOM   7021  H   LEU   450      69.264  17.858  45.998
ATOM   7022  CA  LEU   450      70.833  18.122  47.408
ATOM   7023  HA  LEU   450      71.009  17.536  48.296
ATOM   7024  CB  LEU   450      72.143  18.328  46.604
ATOM   7025 2HB  LEU   450      72.647  17.364  46.516
ATOM   7026 3HB  LEU   450      71.892  18.664  45.597
ATOM   7027  CG  LEU   450      73.127  19.356  47.204
ATOM   7028  HG  LEU   450      72.684  20.349  47.164
ATOM   7029  CD1 LEU   450      73.529  19.052  48.655
ATOM   7030 1HD1 LEU   450      74.209  19.832  48.987
ATOM   7031 2HD1 LEU   450      72.652  19.067  49.303
ATOM   7032 3HD1 LEU   450      74.012  18.077  48.715
ATOM   7033  CD2 LEU   450      74.409  19.346  46.353
ATOM   7034 1HD2 LEU   450      74.151  19.528  45.311
ATOM   7035 2HD2 LEU   450      74.904  18.379  46.435
ATOM   7036 3HD2 LEU   450      75.080  20.128  46.695
ATOM   7037  C   LEU   450      70.115  19.470  47.879
ATOM   7038  O   LEU   450      70.085  19.793  49.063
ATOM   7039  N   GLU   451      69.489  20.168  46.934
ATOM   7040  H   GLU   451      69.611  19.851  45.977
ATOM   7041  CA  GLU   451      68.657  21.373  47.116
ATOM   7042  HA  GLU   451      69.290  22.134  47.548
ATOM   7043  CB  GLU   451      68.206  21.754  45.674
ATOM   7044 2HB  GLU   451      69.074  21.672  45.022
ATOM   7045 3HB  GLU   451      67.473  21.022  45.342
ATOM   7046  CG  GLU   451      67.624  23.164  45.433
ATOM   7047 2HG  GLU   451      66.626  23.216  45.873
ATOM   7048 3HG  GLU   451      68.258  23.890  45.947
ATOM   7049  CD  GLU   451      67.551  23.524  43.873
ATOM   7050  OE1 GLU   451      68.157  24.516  43.526
ATOM   7051  OE2 GLU   451      66.981  22.729  43.143
ATOM   7052  C   GLU   451      67.477  21.122  48.163
ATOM   7053  O   GLU   451      67.242  21.930  49.060
ATOM   7054  N   SER   452      66.849  19.943  48.085
ATOM   7055  H   SER   452      67.121  19.313  47.344
ATOM   7056  CA  SER   452      65.761  19.490  48.978
ATOM   7057  HA  SER   452      65.063  20.313  49.047
ATOM   7058  CB  SER   452      65.070  18.263  48.342
ATOM   7059 2HB  SER   452      64.283  17.903  48.989
ATOM   7060 3HB  SER   452      64.641  18.525  47.385
ATOM   7061  OG  SER   452      66.023  17.232  48.156
ATOM   7062  HG  SER   452      66.224  17.181  47.200
ATOM   7063  C   SER   452      66.205  19.179  50.473
ATOM   7064  O   SER   452      65.391  19.312  51.385
ATOM   7065  N   VAL   453      67.469  18.793  50.692
ATOM   7066  H   VAL   453      68.060  18.696  49.880
ATOM   7067  CA  VAL   453      68.061  18.494  52.023
ATOM   7068  HA  VAL   453      67.239  18.385  52.717
ATOM   7069  CB  VAL   453      68.861  17.164  52.014
ATOM   7070  HB  VAL   453      69.362  17.065  52.972
ATOM   7071  CG1 VAL   453      67.925  15.949  51.829
ATOM   7072 1HG1 VAL   453      67.187  15.938  52.632
ATOM   7073 2HG1 VAL   453      67.410  16.006  50.869
ATOM   7074 3HG1 VAL   453      68.503  15.027  51.880
ATOM   7075  CG2 VAL   453      69.952  17.118  50.922
ATOM   7076 1HG2 VAL   453      70.609  17.982  51.016
ATOM   7077 2HG2 VAL   453      70.540  16.209  51.039
ATOM   7078 3HG2 VAL   453      69.484  17.110  49.939
ATOM   7079  C   VAL   453      68.883  19.709  52.625
ATOM   7080  O   VAL   453      69.155  19.750  53.824
ATOM   7081  N   LEU   454      69.217  20.688  51.781
ATOM   7082  H   LEU   454      69.080  20.519  50.792
ATOM   7083  CA  LEU   454      69.726  22.008  52.181
ATOM   7084  HA  LEU   454      70.458  21.843  52.960
ATOM   7085  CB  LEU   454      70.378  22.635  50.921
ATOM   7086 2HB  LEU   454      71.265  22.057  50.655
ATOM   7087 3HB  LEU   454      69.670  22.563  50.094
ATOM   7088  CG  LEU   454      70.758  24.130  51.085
ATOM   7089  HG  LEU   454      69.877  24.715  51.344
ATOM   7090  CD1 LEU   454      71.836  24.333  52.166
ATOM   7091 1HD1 LEU   454      71.439  24.058  53.143
ATOM   7092 2HD1 LEU   454      72.705  23.714  51.943
ATOM   7093 3HD1 LEU   454      72.128  25.382  52.199
ATOM   7094  CD2 LEU   454      71.303  24.657  49.747
ATOM   7095 1HD2 LEU   454      70.546  24.539  48.972
ATOM   7096 2HD2 LEU   454      71.536  25.716  49.846
ATOM   7097 3HD2 LEU   454      72.196  24.099  49.467
ATOM   7098  C   LEU   454      68.584  22.913  52.819
ATOM   7099  O   LEU   454      68.766  23.494  53.885
ATOM   7100  N   LEU   455      67.435  22.993  52.141
ATOM   7101  H   LEU   455      67.369  22.473  51.272
ATOM   7102  CA  LEU   455      66.335  23.933  52.435
ATOM   7103  HA  LEU   455      66.792  24.912  52.449
ATOM   7104  CB  LEU   455      65.348  23.801  51.240
ATOM   7105 2HB  LEU   455      65.896  24.008  50.318
ATOM   7106 3HB  LEU   455      65.002  22.767  51.195
ATOM   7107  CG  LEU   455      64.097  24.721  51.276
ATOM   7108  HG  LEU   455      63.476  24.465  52.133
ATOM   7109  CD1 LEU   455      64.458  26.218  51.337
ATOM   7110 1HD1 LEU   455      63.543  26.808  51.310
ATOM   7111 2HD1 LEU   455      64.982  26.439  52.266
ATOM   7112 3HD1 LEU   455      65.082  26.484  50.486
ATOM   7113  CD2 LEU   455      63.267  24.496  49.995
ATOM   7114 1HD2 LEU   455      63.857  24.758  49.116
ATOM   7115 2HD2 LEU   455      62.970  23.449  49.930
ATOM   7116 3HD2 LEU   455      62.372  25.115  50.023
ATOM   7117  C   LEU   455      65.668  23.766  53.880
ATOM   7118  O   LEU   455      64.923  24.637  54.318
ATOM   7119  N   GLN   456      65.958  22.663  54.574
ATOM   7120  H   GLN   456      66.606  22.015  54.152
ATOM   7121  CA  GLN   456      65.315  22.255  55.836
ATOM   7122  HA  GLN   456      64.302  22.633  55.801
ATOM   7123  CB  GLN   456      65.286  20.704  55.891
ATOM   7124 2HB  GLN   456      66.309  20.330  55.928
ATOM   7125 3HB  GLN   456      64.773  20.398  56.804
ATOM   7126  CG  GLN   456      64.576  20.052  54.677
ATOM   7127 2HG  GLN   456      63.564  20.446  54.591
ATOM   7128 3HG  GLN   456      65.117  20.310  53.769
ATOM   7129  CD  GLN   456      64.486  18.475  54.763
ATOM   7130  OE1 GLN   456      64.397  17.885  55.826
ATOM   7131  NE2 GLN   456      64.507  17.790  53.644
ATOM   7132 1HE2 GLN   456      64.427  16.794  53.721
ATOM   7133 2HE2 GLN   456      64.622  18.270  52.756
ATOM   7134  C   GLN   456      65.948  22.908  57.148
ATOM   7135  O   GLN   456      65.397  22.749  58.237
ATOM   7136  N   HID   457      67.090  23.601  57.046
ATOM   7137  H   HID   457      67.508  23.720  56.133
ATOM   7138  CA  HID   457      67.816  24.083  58.237
ATOM   7139  HA  HID   457      67.859  23.216  58.879
ATOM   7140  CB  HID   457      69.255  24.501  57.853
ATOM   7141 2HB  HID   457      69.643  23.834  57.084
ATOM   7142 3HB  HID   457      69.236  25.512  57.453
ATOM   7143  CG  HID   457      70.187  24.464  59.035
ATOM   7144  ND1 HID   457      70.924  23.378  59.443
ATOM   7145  HD1 HID   457      71.001  22.490  58.957
ATOM   7146  CE1 HID   457      71.568  23.709  60.574
ATOM   7147  HE1 HID   457      72.243  23.061  61.119
ATOM   7148  NE2 HID   457      71.262  24.966  60.932
ATOM   7149  CD2 HID   457      70.405  25.461  59.947
ATOM   7150  HD2 HID   457      69.975  26.450  59.928
ATOM   7151  C   HID   457      67.031  25.239  59.021
ATOM   7152  O   HID   457      66.609  26.203  58.379
ATOM   7153  N   PRO   458      66.931  25.223  60.371
ATOM   7154  CD  PRO   458      67.402  24.155  61.263
ATOM   7155 2HD  PRO   458      68.419  23.895  61.022
ATOM   7156 3HD  PRO   458      66.733  23.317  61.120
ATOM   7157  CG  PRO   458      67.292  24.739  62.683
ATOM   7158 2HG  PRO   458      68.168  25.352  62.901
ATOM   7159 3HG  PRO   458      67.168  23.958  63.435
ATOM   7160  CB  PRO   458      66.044  25.630  62.570
ATOM   7161 2HB  PRO   458      65.147  25.012  62.634
ATOM   7162 3HB  PRO   458      66.030  26.399  63.343
ATOM   7163  CA  PRO   458      66.164  26.225  61.147
ATOM   7164  HA  PRO   458      65.187  26.270  60.685
ATOM   7165  C   PRO   458      66.699  27.731  61.110
ATOM   7166  O   PRO   458      66.121  28.588  61.780
ATOM   7167  N   SER   459      67.737  28.023  60.319
ATOM   7168  H   SER   459      68.142  27.254  59.813
ATOM   7169  CA  SER   459      68.235  29.379  59.991
ATOM   7170  HA  SER   459      67.650  30.082  60.564
ATOM   7171  CB  SER   459      69.726  29.541  60.383
ATOM   7172 2HB  SER   459      70.340  28.853  59.819
ATOM   7173 3HB  SER   459      70.059  30.549  60.174
ATOM   7174  OG  SER   459      69.899  29.291  61.765
ATOM   7175  HG  SER   459      70.831  29.389  61.968
ATOM   7176  C   SER   459      67.970  29.801  58.480
ATOM   7177  O   SER   459      68.274  30.932  58.116
ATOM   7178  N   ILE   460      67.419  28.915  57.638
ATOM   7179  H   ILE   460      67.112  28.020  58.006
ATOM   7180  CA  ILE   460      67.211  29.144  56.191
ATOM   7181  HA  ILE   460      67.849  29.975  55.922
ATOM   7182  CB  ILE   460      67.686  27.909  55.364
ATOM   7183  HB  ILE   460      67.222  27.011  55.775
ATOM   7184  CG2 ILE   460      67.254  28.039  53.876
ATOM   7185 1HG2 ILE   460      66.169  28.083  53.797
ATOM   7186 2HG2 ILE   460      67.689  28.937  53.433
ATOM   7187 3HG2 ILE   460      67.579  27.167  53.312
ATOM   7188  CG1 ILE   460      69.239  27.777  55.468
ATOM   7189 2HG1 ILE   460      69.710  28.651  55.016
ATOM   7190 3HG1 ILE   460      69.528  27.752  56.519
ATOM   7191  CD1 ILE   460      69.817  26.506  54.800
ATOM   7192 1HD1 ILE   460      69.310  25.626  55.189
ATOM   7193 2HD1 ILE   460      69.686  26.540  53.720
ATOM   7194 3HD1 ILE   460      70.882  26.432  55.022
ATOM   7195  C   ILE   460      65.738  29.654  55.874
ATOM   7196  O   ILE   460      64.730  29.049  56.258
ATOM   7197  N   PHE   461      65.651  30.760  55.133
ATOM   7198  H   PHE   461      66.514  31.223  54.859
ATOM   7199  CA  PHE   461      64.394  31.280  54.581
ATOM   7200  HA  PHE   461      63.621  31.053  55.298
ATOM   7201  CB  PHE   461      64.480  32.814  54.428
ATOM   7202 2HB  PHE   461      64.782  33.256  55.376
ATOM   7203 3HB  PHE   461      65.243  33.059  53.692
ATOM   7204  CG  PHE   461      63.155  33.416  54.008
ATOM   7205  CD1 PHE   461      62.904  33.699  52.662
ATOM   7206  HD1 PHE   461      63.673  33.530  51.910
ATOM   7207  CE1 PHE   461      61.663  34.208  52.275
ATOM   7208  HE1 PHE   461      61.474  34.436  51.227
ATOM   7209  CZ  PHE   461      60.670  34.433  53.230
ATOM   7210  HZ  PHE   461      59.705  34.838  52.927
ATOM   7211  CE2 PHE   461      60.917  34.152  54.575
ATOM   7212  HE2 PHE   461      60.144  34.340  55.319
ATOM   7213  CD2 PHE   461      62.159  33.644  54.965
ATOM   7214  HD2 PHE   461      62.349  33.434  56.014
ATOM   7215  C   PHE   461      64.009  30.497  53.257
ATOM   7216  O   PHE   461      63.028  29.748  53.253
ATOM   7217  N   ASP   462      64.862  30.638  52.237
ATOM   7218  H   ASP   462      65.676  31.213  52.398
ATOM   7219  CA  ASP   462      64.827  29.953  50.932
ATOM   7220  HA  ASP   462      64.358  28.998  51.107
ATOM   7221  CB  ASP   462      63.974  30.793  49.940
ATOM   7222 2HB  ASP   462      63.086  31.154  50.463
ATOM   7223 3HB  ASP   462      64.557  31.665  49.638
ATOM   7224  CG  ASP   462      63.475  30.021  48.639
ATOM   7225  OD1 ASP   462      63.059  30.727  47.743
ATOM   7226  OD2 ASP   462      63.886  28.888  48.488
ATOM   7227  C   ASP   462      66.312  29.634  50.422
ATOM   7228  O   ASP   462      67.282  30.187  50.949
ATOM   7229  N   ALA   463      66.454  28.740  49.438
ATOM   7230  H   ALA   463      65.596  28.416  48.994
ATOM   7231  CA  ALA   463      67.729  28.198  48.939
ATOM   7232  HA  ALA   463      68.468  28.966  49.094
ATOM   7233  CB  ALA   463      68.074  26.952  49.792
ATOM   7234 1HB  ALA   463      67.367  26.149  49.583
ATOM   7235 2HB  ALA   463      69.082  26.614  49.553
ATOM   7236 3HB  ALA   463      68.033  27.202  50.852
ATOM   7237  C   ALA   463      67.747  27.916  47.363
ATOM   7238  O   ALA   463      66.725  28.031  46.677
ATOM   7239  N   GLY   464      68.927  27.541  46.855
ATOM   7240  H   GLY   464      69.730  27.588  47.475
ATOM   7241  CA  GLY   464      69.181  27.052  45.486
ATOM   7242 2HA  GLY   464      68.417  26.327  45.253
ATOM   7243 3HA  GLY   464      69.147  27.896  44.818
[truncated: 73,905 more chars]
